# Supplementary material for: The Groucho Co-repressor Is Primarily Recruited to Local Target Sites in Active Chromatin to Attenuate Transcription
Source: PLoS Genet. 2014 Aug 28;10(8):e1004595. doi: 10.1371/journal.pgen.1004595 (PMC4148212; doi:10.1371/journal.pgen.1004595)
Supplement: Table S1 — High confidence Gro ChIP-seq peaks identified in Kc167 cells. (XLS) [file pgen.1004595.s012.xls]

## Sheet: gro_peaks_Kc.txt
Chromosome	Start	End	Width	Summit of peak	LOG10.pvalue.	fold_enrichment	LOG10.qvalue.	Nearest transcript	Strand of nearest transcript	Start of nearest transcript	End of nearest transcript	Location of peak relative to nearest transcript	Distance to nearest transcript	Flybase ID	Entrez_id	symbol
X	6249131	6251964	2834	6251000	142.503	15.1011	136.501	FBtr0070907	+	6246314	6255226	inside	2817	FBgn0261955	31579	kdn
2L	13514018	13515880	1863	13514455	131.627	14.32	125.787	FBtr0332506	+	13527841	13528537	upstream	-13823	FBgn0053640	3772680	CG33640
3L	17002868	17003696	829	17003315	130.675	11.4414	124.851	FBtr0321285	-	16987817	17005665	inside	2797	FBgn0036684	39902	CG3764
3R	14273713	14275354	1642	14273948	127.823	14.0158	122.104	FBtr0083647	-	14256955	14275976	inside	2263	FBgn0004652	42226	fru
2R	7089653	7091667	2015	7091047	124.333	9.71088	118.708	FBtr0088100	+	7092134	7104899	upstream	-2481	FBgn0003396	36171	shn
3R	21830021	21830983	963	21830529	119.547	10.7792	114.046	FBtr0084982	-	21830768	21831745	overlapEnd	1724	FBgn0002733	43152	E(spl)mbeta-HLH
2R	2569275	2569881	607	2569499	113.967	7.85477	108.701	FBtr0086122	+	2570697	2571862	upstream	-1422	FBgn0033090	35572	CG15909
3L	19071853	19073316	1464	19072416	112.076	11.4327	106.889	FBtr0333220	-	19059255	19079526	inside	7673	FBgn0036844	40081	Mkp3
X	18176110	18176801	692	18176594	109.087	7.40887	104.011	FBtr0113465	+	18171266	18178632	inside	4844	FBgn0053542	3346149	upd3
3R	22060357	22061955	1599	22061435	108.519	9.14621	103.461	FBtr0303214	+	22061047	22078654	overlapStart	-690	FBgn0261708	10178802	CR42745
3L	4413736	4414542	807	4413955	108.237	12.5842	103.185	FBtr0308034	+	4414357	4420266	overlapStart	-621	FBgn0035542	38543	DOR
2R	8902986	8903656	671	8903282	107.644	9.32791	102.611	FBtr0087793	+	8884628	8895307	downstream	18358	FBgn0008654	36432	Su(z)2
3L	8660791	8661869	1079	8661106	105.961	12.4107	100.984	FBtr0100153	+	8668859	8672353	upstream	-8068	FBgn0001168	38995	h
2R	18565503	18566557	1055	18565903	103.856	8.1556	98.9428	FBtr0071868	+	18558257	18560717	downstream	7246	FBgn0034763	37601	RYBP
3R	21847182	21847787	606	21847418	103.163	7.41016	98.273	FBtr0084958	+	21847437	21848849	overlapStart	-255	FBgn0002609	43156	E(spl)m3-HLH
2L	12002945	12004096	1152	12003233	102.794	8.27424	97.9137	FBtr0080313	-	12001234	12002276	upstream	-669	FBgn0032394	34614	CG6746
3R	21867264	21874853	7590	21873386	102.425	7.03447	97.5607	FBtr0302952	+	21867432	21874621	includeFeature	-168	FBgn0001139	43162	gro
2L	16532657	16533790	1134	16533477	101.445	12.0635	96.6049	FBtr0080874	-	16509120	16532877	overlapStart	220	FBgn0032587	34985	CG5953
3R	11476299	11477132	834	11476899	100.412	11.4788	95.5996	FBtr0306930	+	11462890	11463903	downstream	13409	FBgn0263041	12798414	CG43336
3L	17942078	17942841	764	17942380	99.4244	7.79235	94.6405	FBtr0075151	-	17946458	17954914	downstream	12836	FBgn0000568	39999	Eip75B
X	17017431	17019714	2284	17019384	99.1568	9.61565	94.3874	FBtr0302376	+	17019496	17030021	overlapStart	-2065	FBgn0260748	32698	CG5004
X	7193630	7196289	2660	7195224	98.8343	8.44212	94.0715	FBtr0071048	+	7201974	7205165	upstream	-8344	FBgn0024250	31665	brk
3L	15100048	15101062	1015	15100751	98.7535	7.61605	93.9958	FBtr0333936	-	15101101	15102035	downstream	1987	FBgn0264702	14462866	CR43971
3L	14048076	14049454	1379	14049076	96.1334	9.43308	91.4637	FBtr0334053	+	14046796	14063469	inside	1280	FBgn0052138	39561	CG32138
3R	21565470	21566593	1124	21566284	96.0601	7.49387	91.392	FBtr0113388	-	21524488	21566187	overlapStart	717	FBgn0051092	43105	LpR2
2R	14689680	14691222	1543	14690949	95.8709	11.6296	91.2144	FBtr0086635	-	14684769	14689904	overlapStart	224	FBgn0010651	46085	l(2)08717
3R	22054719	22056195	1477	22055152	94.9888	10.8433	90.3612	FBtr0084990	+	22055974	22059051	overlapStart	-1255	FBgn0039419	43182	CG12290
3R	25582919	25583631	713	25583359	93.9958	7.53963	89.4024	FBtr0085477	+	25574941	25579050	downstream	7978	FBgn0260990	43508	yata
2L	490076	491061	986	490742	93.8627	8.79293	89.2762	FBtr0310027	+	490835	540532	overlapStart	-759	FBgn0003963	33225	ush
2L	9781956	9782919	964	9782286	92.3025	9.47542	87.7665	FBtr0079869	+	9782390	9788499	overlapStart	-434	FBgn0032147	34300	IP3K1
3L	8685435	8686121	687	8685716	92.2481	8.10054	87.7152	FBtr0076569	+	8669055	8672353	downstream	16380	FBgn0001168	38995	h
X	20929704	20930664	961	20929972	92.1267	8.2824	87.599	FBtr0077247	+	20925573	20949964	inside	4131	FBgn0031150	33083	bves
X	2539580	2541048	1469	2540198	91.0583	8.63983	86.5614	FBtr0331752	+	2540670	2571879	overlapStart	-1090	FBgn0003371	31248	sgg
3R	4636967	4638566	1600	4637617	90.8022	10.0036	86.3096	FBtr0309098	-	4634447	4639301	inside	2334	FBgn0037635	41057	CG9837
X	7201390	7202276	887	7201650	90.3896	8.00294	85.9105	FBtr0071048	+	7201974	7205165	overlapStart	-584	FBgn0024250	31665	brk
X	7199654	7201153	1500	7200867	87.3039	9.15531	82.9139	FBtr0071048	+	7201974	7205165	upstream	-2320	FBgn0024250	31665	brk
2R	8896585	8897318	734	8896840	87.216	8.88535	82.8309	FBtr0087793	+	8884628	8895307	downstream	11957	FBgn0008654	36432	Su(z)2
3L	16150051	16151943	1893	16151386	87.1477	9.8985	82.7665	FBtr0307521	-	16130902	16157801	inside	7750	FBgn0036576	39772	CG5151
2L	4997166	4998292	1127	4997890	86.982	9.19455	82.607	FBtr0079042	-	4993641	4997381	overlapStart	215	FBgn0053113	33721	Rtnl1
3R	11809614	11811078	1465	11810576	86.9247	7.65091	82.5507	FBtr0100595	+	11811923	11829803	upstream	-2309	FBgn0003507	41944	srp
3R	15715586	15715986	401	15715803	86.5564	9.59565	82.1914	FBtr0308828	+	15716570	15724460	upstream	-984	FBgn0038744	42368	CG4733
3L	8668213	8669320	1108	8668805	86.2602	8.74572	81.9068	FBtr0100153	+	8668859	8672353	overlapStart	-646	FBgn0001168	38995	h
X	10439933	10442206	2274	10440827	85.1429	7.11842	80.8189	FBtr0112689	-	10384570	10440787	overlapStart	854	FBgn0085443	31987	spri
3R	21833661	21834818	1158	21834387	84.5079	8.05592	80.2001	FBtr0084956	+	21836615	21837290	upstream	-2954	FBgn0002732	43153	E(spl)malpha-BFM
3R	5253781	5255401	1621	5254194	84.3863	8.25214	80.0824	FBtr0302694	+	5254284	5274371	overlapStart	-503	FBgn0261552	44258	ps
3R	10189379	10190446	1068	10190106	84.2961	8.70277	79.9961	FBtr0082943	-	10184078	10187461	upstream	-1918	FBgn0051320	318680	CG31320
2L	12009931	12012852	2922	12012408	83.0621	7.61255	78.7963	FBtr0080291	+	12008376	12009846	downstream	1555	FBgn0014019	34615	Rh5
3L	17000180	17000771	592	17000467	82.4267	7.41622	78.1779	FBtr0332122	-	16987817	16995460	upstream	-4720	FBgn0036684	39902	CG3764
2L	8433201	8433883	683	8433641	81.8549	10.2741	77.6192	FBtr0079708	-	8431086	8433598	overlapStart	397	FBgn0001137	34171	grk
3R	5923022	5924109	1088	5923694	81.622	9.3605	77.3925	FBtr0304361	+	5925744	5925843	upstream	-2722	FBgn0262419	12798086	mir-277
2L	15911636	15912135	500	15911889	80.4877	8.98214	76.2892	FBtr0080792	+	15916888	15917607	upstream	-5252	FBgn0032577	34940	CG13244
2R	12016939	12018117	1179	12017478	80.1768	9.73005	75.9846	FBtr0089593	+	12012488	12025743	inside	4451	FBgn0086676	45380	spin
X	13782646	13785050	2405	13784781	80.1048	7.62184	75.9134	FBtr0073829	-	13744881	13751157	upstream	-31489	FBgn0030532	NA	NA
X	2198827	2199667	841	2199364	79.886	7.79093	75.6996	FBtr0333812	+	2189917	2237903	inside	8910	FBgn0003079	31221	phl
X	10699321	10700615	1295	10699835	79.8702	9.26053	75.6848	FBtr0073418	-	10686541	10700889	inside	1568	FBgn0262735	32009	Imp
3L	13912766	13913565	800	13913116	79.7606	7.2754	75.5762	FBtr0330186	-	13899997	13913065	overlapStart	299	FBgn0026376	44115	Rgl
3R	7394623	7395249	627	7394868	79.7606	7.2754	75.5762	FBtr0302027	+	7394972	7401659	overlapStart	-349	FBgn0263316	41387	Mrp4
3R	21831523	21833306	1784	21832148	79.7483	5.78419	75.5647	FBtr0084982	-	21830768	21831745	overlapStart	222	FBgn0002733	43152	E(spl)mbeta-HLH
2L	3477600	3478776	1177	3478369	79.5036	8.9146	75.3297	FBtr0077524	+	3478434	3479612	overlapStart	-834	FBgn0261560	33569	Thor
2R	11886780	11887411	632	11887044	79.1021	6.08295	74.9367	FBtr0300598	-	11881308	11887789	inside	1009	FBgn0020236	36760	ATPCL
X	9534417	9535565	1149	9535348	79.085	9.86208	74.9207	FBtr0333427	-	9522755	9534657	overlapStart	240	FBgn0028341	31907	l(1)G0232
X	1965414	1966492	1079	1966079	78.9704	7.73793	74.8072	FBtr0070336	-	1960468	1965832	overlapStart	418	FBgn0025628	31174	CG4199
2R	14424058	14424484	427	14424216	78.5227	8.84707	74.3728	FBtr0086701	+	14424272	14426924	overlapStart	-214	FBgn0003067	37131	Pepck
3R	6213827	6214926	1100	6214023	78.4311	10.209	74.2828	FBtr0305152	+	6213985	6226072	overlapStart	-158	FBgn0259938	44669	cwo
X	13534017	13536446	2430	13535892	77.7711	6.11582	73.636	FBtr0301449	+	13539212	13558601	upstream	-5195	FBgn0030505	32321	NFAT
2L	19398814	19399231	418	19399024	77.6987	8.0609	73.5653	FBtr0300822	-	19390370	19398492	upstream	-322	FBgn0032775	35213	CG17544
X	12557149	12558160	1012	12557500	77.3982	7.4694	73.2757	FBtr0100004	+	12553495	12554665	downstream	3654	FBgn0053963	3885572	CR33963
X	19391762	19393750	1989	19392294	77.2554	5.61404	73.1356	FBtr0074716	+	19392406	19402937	overlapStart	-644	FBgn0027621	32938	Pfrx
2R	5749192	5750486	1295	5750126	76.7836	9.33034	72.674	FBtr0088455	-	5738208	5749048	upstream	-144	FBgn0027580	36020	CG1516
X	10216277	10217387	1111	10217038	76.5709	8.712	72.4688	FBtr0299632	-	10170088	10219990	inside	3713	FBgn0259170	31957	alpha-Man-I
2L	16525154	16526785	1632	16526123	76.5018	7.41859	72.4011	FBtr0309686	-	16528403	16528425	downstream	3271	FBgn0263555	12798234	mir-4943
X	12647549	12648543	995	12648115	76.4944	10.0674	72.3947	FBtr0333799	-	12651069	12654650	downstream	7101	FBgn0020513	32228	ade5
2L	11190136	11190619	484	11190345	76.3375	10.036	72.2417	FBtr0080202	+	11179041	11180430	downstream	11095	FBgn0032354	34559	CG4788
3L	22357890	22359405	1516	22358322	76.2449	7.08765	72.1503	FBtr0078501	+	22322878	22323757	downstream	35012	FBgn0052450	318034	CG32450
3L	3248929	3250183	1255	3249262	76.2413	7.57893	72.1475	FBtr0309982	+	3249373	3251468	overlapStart	-444	FBgn0263617	12798575	CR43626
2L	13513148	13513815	668	13513486	76.018	7.75369	71.9277	FBtr0332506	+	13527841	13528537	upstream	-14693	FBgn0053640	3772680	CG33640
2L	17429656	17430176	521	17429940	75.6492	8.93177	71.5689	FBtr0081009	-	17413248	17428195	upstream	-1461	FBgn0011274	35045	Dif
3L	10849595	10851190	1596	10850940	75.4517	9.9806	71.3776	FBtr0076267	+	10850989	10867746	overlapStart	-1394	FBgn0026160	39217	tna
3R	11925126	11926036	911	11925627	75.4297	6.30306	71.3573	FBtr0083228	+	11924938	11930239	inside	188	FBgn0010379	41957	Akt1
2R	4129069	4129737	669	4129269	75.2256	8.40999	71.1579	FBtr0088793	+	4125364	4127835	downstream	3705	FBgn0013726	35801	pnut
2R	4536822	4537815	994	4537071	75.0311	7.17337	70.9663	FBtr0089427	+	4537140	4552728	overlapStart	-318	FBgn0003892	35851	ptc
3L	8692559	8694025	1467	8693604	74.4369	7.47293	70.3878	FBtr0333891	-	8712049	8713325	downstream	20766	FBgn0011509	47283	SrpRbeta
2R	18441278	18442413	1136	18441703	74.4127	9.89381	70.3647	FBtr0071835	+	18437599	18439618	downstream	3679	FBgn0034736	37572	CG6018
3R	4879350	4881523	2174	4880207	73.855	8.4513	69.8177	FBtr0300691	+	4878240	4888967	inside	1110	FBgn0037659	41090	Kdm2
X	14964656	14965532	877	14965363	73.4288	8.65145	69.4048	FBtr0073961	+	14961036	14963124	downstream	3620	FBgn0030607	32436	dob
2L	2752693	2753452	760	2753146	73.2833	7.58754	69.2622	FBtr0077713	+	2752799	2756663	overlapStart	-106	FBgn0031453	33462	CG9894
3R	26628914	26629553	640	26629200	72.7723	8.19496	68.7648	FBtr0085720	-	26615379	26632341	inside	3427	FBgn0011739	43651	wts
3L	17570424	17571582	1159	17570776	72.0648	7.16453	68.0731	FBtr0075204	-	17553258	17569726	upstream	-698	FBgn0000567	39962	Eip74EF
2L	15264281	15265142	862	15264703	71.8296	8.13094	67.8439	FBtr0310073	-	15261209	15264690	overlapStart	409	FBgn0045842	34894	yuri
2R	8877924	8878928	1005	8878676	71.8296	8.13094	67.8439	FBtr0091802	+	8881402	8882127	upstream	-3478	FBgn0053798	3772108	CG33798
3R	27246145	27246852	708	27246534	71.7361	8.64596	67.7541	FBtr0085811	-	27227559	27231174	upstream	-14971	FBgn0039846	43710	CG11337
X	10496161	10496738	578	10496406	71.6669	6.22891	67.6864	FBtr0071510	-	10492492	10496747	inside	586	FBgn0030218	31990	CG1628
3L	17943106	17944035	930	17943725	71.4759	7.47677	67.4993	FBtr0075151	-	17946458	17954914	downstream	11808	FBgn0000568	39999	Eip75B
3L	3417759	3419060	1302	3418565	71.1693	9.60339	67.2004	FBtr0073146	-	3402799	3417927	overlapStart	168	FBgn0014388	38424	sty
3R	4878122	4879321	1200	4878890	71.0323	5.655	67.0666	FBtr0300691	+	4878240	4888967	overlapStart	-118	FBgn0037659	41090	Kdm2
3R	21943200	21943608	409	21943361	70.9391	9.21539	66.9744	FBtr0273389	+	21952381	21953590	upstream	-9181	FBgn0039413	43176	CG14556
3R	17476203	17476852	650	17476671	70.9391	9.21539	66.9744	FBtr0084117	-	17446026	17486127	inside	9924	FBgn0011766	42550	E2f
3R	6393924	6395048	1125	6394741	70.81	8.8752	66.8493	FBtr0301345	-	6335569	6388134	upstream	-5790	FBgn0001235	41273	hth
3L	4233341	4234439	1099	4233662	70.7967	8.30679	66.8371	FBtr0073248	-	4224710	4236147	inside	2806	FBgn0001257	38513	ImpL2
2L	524337	525298	962	524788	70.6714	6.92937	66.7155	FBtr0329895	+	523736	540560	inside	601	FBgn0003963	33225	ush
3R	20394190	20395126	937	20394440	70.6404	5.80129	66.6856	FBtr0084675	-	20385511	20398217	inside	4027	FBgn0039209	42930	CG13624
3L	19033016	19033692	677	19033452	70.3257	7.59696	66.3759	FBtr0075039	-	18996841	19038549	inside	5533	FBgn0002945	44843	nkd
3R	12066285	12067494	1210	12067111	70.224	6.49831	66.2784	FBtr0083258	+	12068541	12085988	upstream	-2256	FBgn0040071	53562	tara
3R	17444012	17444496	485	17444176	69.9376	9.13455	65.9981	FBtr0084121	-	17398221	17444758	inside	746	FBgn0013984	42549	InR
3L	11343223	11343756	534	11343439	69.8272	8.79935	65.8919	FBtr0076181	-	11355086	11357985	downstream	14762	FBgn0036155	39274	CG6163
3L	10729855	10730946	1092	10730248	69.4955	9.27177	65.5685	FBtr0306304	+	10765092	10766499	upstream	-35237	FBgn0262890	12798172	CG43245
X	2031966	2032860	895	2032215	69.4187	7.53897	65.4932	FBtr0301515	-	2020243	2030888	upstream	-1078	FBgn0004861	31181	ph-p
X	13289935	13290440	506	13290193	69.2754	9.45987	65.3523	FBtr0073777	+	13290926	13295262	upstream	-991	FBgn0030482	32297	CG1673
3R	5169831	5170658	828	5170360	69.0982	7.15493	65.1797	FBtr0310401	+	5167595	5187089	inside	2236	FBgn0263749	41114	CG43674
3L	15297255	15298011	757	15297777	69.0219	7.93887	65.1058	FBtr0301185	+	15297355	15304295	overlapStart	-100	FBgn0036493	39662	CG7255
3L	3250253	3251932	1680	3250595	68.9376	6.55609	65.0256	FBtr0304174	+	3251022	3251118	includeFeature	-769	FBgn0262368	12798576	mir-282
3R	12881794	12882808	1015	12882331	68.7257	5.89108	64.8193	FBtr0083394	+	12880619	12896135	inside	1175	FBgn0020493	42059	Dad
3L	1586368	1586938	571	1586605	68.5038	6.66521	64.6017	FBtr0303993	+	1576699	1600320	inside	9669	FBgn0035237	38186	CG13917
3L	14751826	14752620	795	14752329	68.4416	8.75082	64.5407	FBtr0100444	-	14745945	14751062	upstream	-764	FBgn0013263	2768981	Trl
2R	4488938	4489741	804	4489179	68.2812	7.66818	64.3818	FBtr0301542	+	4487938	4498743	inside	1000	FBgn0033310	35843	rgr
3L	14752682	14753638	957	14753269	68.2194	7.10193	64.3231	FBtr0075703	-	14744054	14754149	inside	1467	FBgn0013263	2768981	Trl
3R	12903115	12904527	1413	12903423	68.1004	6.51087	64.2068	FBtr0083423	-	12899661	12903820	overlapStart	705	FBgn0038475	42062	Keap1
3R	26600359	26601868	1510	26600921	68.0866	9.2224	64.1953	FBtr0085702	+	26608980	26612899	upstream	-8621	FBgn0004606	43650	zfh1
X	9493191	9494633	1443	9493805	68.0842	7.08394	64.193	FBtr0071363	+	9495067	9498313	upstream	-1876	FBgn0030141	31902	Gga
3R	25922456	25923399	944	25922726	67.8801	8.36014	63.9952	FBtr0302312	-	25947745	25948985	downstream	26529	FBgn0040625	50098	CG18682
3R	16136948	16137585	638	16137190	67.7348	6.36747	63.8523	FBtr0306633	+	16135066	16149918	inside	1882	FBgn0261550	42412	CG42668
2R	5452341	5453587	1247	5452862	67.3439	7.04893	63.47	FBtr0088520	+	5449143	5451376	downstream	3198	FBgn0033423	35981	CG1809
3L	3432426	3433475	1050	3433232	67.2479	9.28629	63.3757	FBtr0073145	-	3401137	3424935	upstream	-7491	FBgn0014388	38424	sty
2R	6043519	6044153	635	6043707	67.2102	8.43205	63.341	FBtr0299832	-	6034143	6042382	upstream	-1137	FBgn0033494	36071	KCNQ
2L	7991253	7992111	859	7991759	67.1675	7.81082	63.2988	FBtr0331673	-	7990964	7991580	overlapStart	327	FBgn0031969	34087	pes
X	5410909	5411808	900	5411222	67.1173	9.25992	63.2503	FBtr0070780	+	5411294	5412803	overlapStart	-385	FBgn0029771	31466	CG12730
3L	7427967	7428738	772	7428412	67.1044	9.25732	63.2376	FBtr0076867	-	7426992	7428290	overlapStart	323	FBgn0014011	38831	Rac2
2L	16685113	16685631	519	16685308	67.0171	8.03665	63.152	FBtr0080886	+	16685177	16699926	overlapStart	-64	FBgn0261278	34993	grp
2R	2389046	2389738	693	2389409	66.3877	6.68538	62.5391	FBtr0114362	+	2389511	2416192	overlapStart	-465	FBgn0086655	35555	jing
X	7598358	7599557	1200	7599353	66.2456	7.7468	62.399	FBtr0112946	-	7577491	7598996	overlapStart	638	FBgn0029504	31678	CHES-1-like
2R	19546509	19547360	852	19546725	66.2402	9.19951	62.395	FBtr0302126	+	19546810	19568367	overlapStart	-301	FBgn0034886	37741	Pde8
3R	19614179	19614912	734	19614598	65.9949	5.10209	62.1565	FBtr0304729	+	19607488	19627356	inside	6691	FBgn0015513	42817	mbc
3R	11983466	11984277	812	11983776	65.9822	6.80884	62.1439	FBtr0309303	+	11983883	11996532	overlapStart	-417	FBgn0063649	41962	CG6006
2R	13680042	13680593	552	13680272	65.1489	7.90158	61.3316	FBtr0301142	+	13680387	13685633	overlapStart	-345	FBgn0028743	37037	CG5036
3L	2489869	2490334	466	2490125	65.1415	6.47746	61.325	FBtr0072923	+	2490220	2492613	overlapStart	-351	FBgn0035346	38313	CG1146
2L	13205122	13206697	1576	13205370	65.0859	7.97734	61.2719	FBtr0080441	+	13203768	13210848	inside	1354	FBgn0032482	34716	Pect
2L	7992805	7994784	1980	7994163	64.6523	7.42474	60.8473	FBtr0114550	-	7987113	7994184	overlapStart	1379	FBgn0031969	34087	pes
3R	12067936	12068727	792	12068381	64.4654	4.87258	60.6634	FBtr0083258	+	12068541	12085988	overlapStart	-605	FBgn0040071	53562	tara
3L	21446312	21447438	1127	21447173	64.3598	8.03158	60.5612	FBtr0078352	+	21438934	21441228	downstream	7378	FBgn0086377	36173	Syx7
3L	5915047	5915763	717	5915450	64.3318	8.50299	60.5338	FBtr0077032	+	5915155	5916667	overlapStart	-108	FBgn0052407	38667	CG32407
3L	8654966	8656107	1142	8655523	64.2204	7.83404	60.4264	FBtr0273328	+	8642571	8644111	downstream	12395	FBgn0035922	38994	Pex7
3R	25590899	25591935	1037	25591181	64.1655	6.0654	60.3733	FBtr0099988	+	25592497	25619838	upstream	-1598	FBgn0001297	3772082	kay
3L	16995597	16995952	356	16995757	64.047	7.19102	60.2572	FBtr0332122	-	16987817	16995460	upstream	-137	FBgn0036684	39902	CG3764
3R	1089500	1090345	846	1089893	63.9596	6.2848	60.1727	FBtr0078781	+	1090664	1094197	upstream	-1164	FBgn0264652	NA	NA
3L	14749310	14750078	769	14749637	63.8552	6.53899	60.0712	FBtr0075707	-	14741029	14751062	inside	1752	FBgn0013263	2768981	Trl
3R	9190531	9191356	826	9190765	63.8552	6.53899	60.0712	FBtr0082747	+	9190661	9194813	overlapStart	-130	FBgn0027610	41640	Dic1
2R	11236848	11237331	484	11237133	63.5036	6.97832	59.7249	FBtr0087382	+	11237659	11255807	upstream	-811	FBgn0034013	36703	unc-5
3L	634241	635549	1309	635065	63.3744	5.24945	59.6007	FBtr0308776	-	637486	638041	downstream	3800	FBgn0263342	12798546	CR43423
3L	8653230	8654284	1055	8653541	63.0531	8.26835	59.2895	FBtr0273328	+	8642571	8644111	downstream	10659	FBgn0035922	38994	Pex7
X	7954354	7956262	1909	7955107	63.0155	6.78394	59.2544	FBtr0301309	-	7943433	7955007	overlapStart	653	FBgn0004656	31722	fs(1)h
2L	1142633	1143533	901	1142895	62.7315	5.29123	58.9757	FBtr0077958	+	1143201	1147395	overlapStart	-568	FBgn0031307	33292	MFS3
2L	17427714	17428533	820	17428190	62.5939	7.49071	58.8413	FBtr0081009	-	17413248	17428195	overlapStart	481	FBgn0011274	35045	Dif
X	15705564	15706639	1076	15705850	62.5062	5.59467	58.7567	FBtr0308129	+	15706127	15719755	overlapStart	-563	FBgn0003345	32536	sd
3R	14272752	14273463	712	14273185	62.284	7.07504	58.5394	FBtr0083646	-	14253202	14273051	overlapStart	299	FBgn0004652	42226	fru
2L	16587857	16588434	578	16588073	62.2505	8.85236	58.5071	FBtr0300004	+	16601913	16662012	upstream	-14056	FBgn0259735	34987	CG42389
2L	2130154	2131069	916	2130435	62.2073	7.93141	58.4661	FBtr0100485	+	2130815	2137054	overlapStart	-661	FBgn0004507	33386	GlyP
3L	3245449	3247033	1585	3246740	62.1625	7.66412	58.4236	FBtr0308062	+	3248015	3249045	upstream	-2566	FBgn0263246	12798574	CG43389
2R	18568236	18568972	737	18568476	62.0657	8.48786	58.3301	FBtr0071924	-	18573030	18576478	downstream	8242	FBgn0020257	37602	ppa
2R	19554235	19554857	623	19554525	61.8292	6.2897	58.0985	FBtr0072076	+	19554658	19567540	overlapStart	-423	FBgn0034886	37741	Pde8
3R	3939122	3940600	1479	3940022	61.531	8.49008	57.8064	FBtr0113205	+	3948421	3950995	upstream	-9299	FBgn0037549	40959	CG7878
3L	18890660	18891540	881	18891356	61.4571	7.63144	57.7345	FBtr0075076	-	18886220	18891393	overlapStart	733	FBgn0036824	40059	CG3902
2L	16521167	16521977	811	16521418	61.4078	7.01704	57.6868	FBtr0301144	-	16509120	16520177	upstream	-990	FBgn0032587	34985	CG5953
3R	21932495	21933459	965	21932656	61.3516	6.39259	57.6315	FBtr0084985	+	21932590	21955912	overlapStart	-95	FBgn0051324	43177	CG31324
3R	25116733	25117721	989	25117124	61.2182	8.03333	57.5043	FBtr0085439	-	25121462	25122951	downstream	6218	FBgn0039659	43467	CG14506
3L	627829	628749	921	628214	61.1776	5.15283	57.4642	FBtr0306918	+	628435	643900	overlapStart	-606	FBgn0263039	12798545	CR43334
X	1176380	1177206	827	1176650	61.1152	7.74445	57.4036	FBtr0070206	+	1181323	1182978	upstream	-4943	FBgn0025642	31074	CG32812
2R	7084199	7085212	1014	7084881	60.9753	5.89692	57.268	FBtr0088099	+	7085781	7104899	upstream	-1582	FBgn0003396	36171	shn
3L	11342596	11343164	569	11342789	60.894	6.50397	57.1882	FBtr0076181	-	11355086	11357985	downstream	15389	FBgn0036155	39274	CG6163
3R	3945397	3945978	582	3945591	60.894	6.50397	57.1882	FBtr0113205	+	3948421	3950995	upstream	-3024	FBgn0037549	40959	CG7878
X	18170712	18171525	814	18170984	60.8346	6.80207	57.1304	FBtr0113465	+	18171266	18178632	overlapStart	-554	FBgn0053542	3346149	upd3
3R	12054472	12055581	1110	12055028	60.6966	6.65703	56.9954	FBtr0083257	+	12051371	12086024	inside	3101	FBgn0040071	53562	tara
2L	16450757	16451408	652	16451124	60.5436	7.5639	56.8451	FBtr0080862	+	16450907	16453042	overlapStart	-150	FBgn0020414	34981	Idgf3
3L	8684218	8685244	1027	8685012	60.5233	5.19202	56.8271	FBtr0076569	+	8669055	8672353	downstream	15163	FBgn0001168	38995	h
3L	1030763	1031782	1020	1031327	60.3932	6.06762	56.6996	FBtr0072621	+	1034697	1036298	upstream	-3934	FBgn0035181	38113	CG9205
2R	7502458	7502965	508	7502681	60.3746	5.57725	56.6812	FBtr0088091	-	7466385	7503550	inside	1092	FBgn0033636	36241	tou
2R	14415790	14416799	1010	14416404	60.2808	8.67878	56.5895	FBtr0086699	+	14414937	14423263	inside	853	FBgn0034356	37130	CG10924
X	12645301	12647069	1769	12646022	60.2086	8.04078	56.5199	FBtr0333722	+	12640350	12641786	downstream	4951	FBgn0030418	32226	CG4004
2R	9912084	9913726	1643	9912352	60.1854	5.8548	56.499	FBtr0087599	+	9916123	9916611	upstream	-4039	FBgn0033893	36556	CG18371
X	18298357	18299036	680	18298682	60.1029	6.51746	56.4186	FBtr0074571	-	18284521	18298595	overlapStart	238	FBgn0052549	32822	CG32549
3R	12062677	12063715	1039	12062843	60.0483	6.75679	56.3657	FBtr0083258	+	12068541	12085988	upstream	-5864	FBgn0040071	53562	tara
3L	20723243	20723906	664	20723544	59.6516	8.55135	55.9776	FBtr0078245	+	20723691	20737608	overlapStart	-448	FBgn0037016	40289	CG13252
3R	12061997	12062554	558	12062242	59.64	4.63402	55.9665	FBtr0083258	+	12068541	12085988	upstream	-6544	FBgn0040071	53562	tara
3R	21948922	21950877	1956	21949798	59.6178	7.93374	55.9464	FBtr0273389	+	21952381	21953590	upstream	-3459	FBgn0039413	43176	CG14556
3L	11244905	11245652	748	11245305	59.6133	6.57194	55.9419	FBtr0076168	+	11245410	11248343	overlapStart	-505	FBgn0041094	39270	scyl
3R	5062437	5063525	1089	5062823	59.5538	8.31738	55.8839	FBtr0081992	-	4895479	5062747	overlapStart	310	FBgn0003165	41094	pum
3L	774106	775203	1098	774641	59.3986	5.81267	55.7307	FBtr0072580	+	770363	770462	downstream	3743	FBgn0052481	3772123	tRNA:CR32481
3L	14267072	14267652	581	14267331	59.3787	6.14889	55.7114	FBtr0075742	+	14267443	14326904	overlapStart	-371	FBgn0001085	45307	fz
3R	18451706	18453734	2029	18451917	59.3203	7.69927	55.6541	FBtr0304670	-	18445690	18452354	overlapStart	648	FBgn0020278	42672	loco
2R	14434382	14435156	775	14434725	58.7955	7.69656	55.1453	FBtr0112633	+	14427090	14436472	inside	7292	FBgn0085419	37132	Rgk2
X	15192579	15193638	1060	15192915	58.7713	6.51894	55.1217	FBtr0331766	+	15193042	15213107	overlapStart	-463	FBgn0261703	32457	gce
X	9477286	9479016	1731	9478644	58.6149	5.77055	54.9696	FBtr0333335	+	9479923	9483846	upstream	-2637	FBgn0001186	45875	Hex-A
3R	19036258	19036971	714	19036668	58.5027	7.6456	54.8591	FBtr0306755	-	19011302	19040279	inside	4021	FBgn0262975	42743	cnc
2L	8613806	8614452	647	8614161	58.3284	8.5052	54.6916	FBtr0079693	+	8620028	8620099	upstream	-6222	FBgn0051602	3772028	tRNA:CR31602
X	7590572	7591714	1143	7590839	58.3284	8.5052	54.6916	FBtr0071079	-	7578920	7590737	overlapStart	165	FBgn0029504	31678	CHES-1-like
3R	5753914	5755198	1285	5754516	58.1125	7.17059	54.4816	FBtr0114583	+	5754639	5770888	overlapStart	-725	FBgn0263097	41217	Glut4EF
X	12559054	12559710	657	12559296	57.9612	5.37237	54.3339	FBtr0100004	+	12553495	12554665	downstream	5559	FBgn0053963	3885572	CR33963
3R	16782380	16783022	643	16782813	57.8263	7.3613	54.2032	FBtr0089512	+	16783456	16801006	upstream	-1076	FBgn0002921	48971	Atpalpha
3L	21873373	21873971	599	21873784	57.5836	7.32114	53.9667	FBtr0304984	+	21872677	21917214	inside	696	FBgn0262737	40436	mub
3L	19784403	19785397	995	19785002	57.5689	6.30072	53.9523	FBtr0302280	-	19744043	19784141	upstream	-262	FBgn0261688	8674026	Gyc76C
2L	552272	552992	721	552574	57.5367	4.92733	53.9222	FBtr0078079	-	547016	552454	overlapStart	182	FBgn0005660	33229	Ets21C
2R	7488526	7489491	966	7489097	57.4969	5.92309	53.8828	FBtr0333071	-	7466385	7492441	inside	3915	FBgn0033636	36241	tou
3L	22400787	22401611	825	22401016	57.4799	5.51929	53.8677	FBtr0330159	-	22287084	22400963	overlapStart	176	FBgn0004449	40464	Ten-m
X	4511240	4511749	510	4511512	57.3587	8.41842	53.7484	FBtr0100265	+	4511602	4520256	overlapStart	-362	FBgn0003053	31391	peb
3L	15223763	15225615	1853	15224641	57.278	8.08368	53.6704	FBtr0075607	+	15228719	15235932	upstream	-4956	FBgn0029114	44497	Tollo
3R	3940828	3942519	1692	3942142	57.278	8.08368	53.6704	FBtr0113205	+	3948421	3950995	upstream	-7593	FBgn0037549	40959	CG7878
3L	2533237	2533744	508	2533470	57.2308	5.79681	53.6253	FBtr0304619	-	2505245	2536585	inside	3348	FBgn0010905	46194	Spn
2L	16637040	16637807	768	16637483	57.2276	7.10657	53.6227	FBtr0300005	+	16657115	16661995	upstream	-20075	FBgn0259735	34987	CG42389
3R	20390946	20392125	1180	20391573	57.0082	6.92449	53.409	FBtr0084675	-	20385511	20398217	inside	7271	FBgn0039209	42930	CG13624
2L	12006897	12007840	944	12007528	56.9534	5.09744	53.3554	FBtr0080291	+	12008376	12009846	upstream	-1479	FBgn0014019	34615	Rh5
2R	8866996	8869168	2173	8868364	56.8296	4.89595	53.2357	FBtr0087798	-	8853815	8868494	overlapStart	1498	FBgn0005624	36431	Psc
X	13024978	13025744	767	13025186	56.7687	7.88746	53.1755	FBtr0073724	+	13025571	13028598	overlapStart	-593	FBgn0030452	32263	MFS10
2L	6787197	6788033	837	6787811	56.7506	8.29481	53.1576	FBtr0332370	-	6778824	6786861	upstream	-336	FBgn0015776	33952	nrv1
2L	19571404	19572887	1484	19572082	56.7462	6.24991	53.1534	FBtr0081270	-	19567900	19572610	overlapStart	1206	FBgn0005672	35253	spi
3R	20407495	20408591	1097	20407833	56.7199	5.47986	53.1283	FBtr0110795	-	20385002	20408586	overlapStart	1091	FBgn0039209	42930	CG13624
3R	25039450	25041898	2449	25040308	56.564	7.66141	52.9778	FBtr0303427	+	25040284	25045389	overlapStart	-834	FBgn0051044	10178917	CR31044
3R	18450038	18451625	1588	18451369	56.5501	7.3956	52.964	FBtr0084276	-	18445690	18452354	inside	2316	FBgn0020278	42672	loco
3L	10731353	10731870	518	10731670	56.4731	7.73736	52.8881	FBtr0306304	+	10765092	10766499	upstream	-33739	FBgn0262890	12798172	CG43245
3L	7857855	7858733	879	7858476	56.4731	7.73736	52.8881	FBtr0076775	-	7807437	7860469	inside	2614	FBgn0016694	45588	Pdp1
X	3634703	3635434	732	3634923	56.3935	8.33163	52.8109	FBtr0333751	+	3633930	3683803	inside	773	FBgn0086899	318206	tlk
X	2018316	2018874	559	2018483	56.3935	8.33163	52.8109	FBtr0112843	-	2010899	2017164	upstream	-1152	FBgn0004860	44889	ph-d
X	13196663	13197204	542	13196896	56.3332	8.00284	52.7545	FBtr0073758	+	13198915	13201427	upstream	-2252	FBgn0030469	32283	CG15745
X	3642571	3643236	666	3643012	56.2264	6.66909	52.6514	FBtr0112680	+	3641196	3680669	inside	1375	FBgn0086899	318206	tlk
3L	17562968	17563957	990	17563283	56.1576	5.96114	52.5841	FBtr0114356	-	17559142	17559262	upstream	-3706	FBgn0086080	5740701	snoRNA:Me28S-A576
3L	17583357	17584355	999	17583987	56.1576	5.96114	52.5841	FBtr0075204	-	17553258	17569726	upstream	-13631	FBgn0000567	39962	Eip74EF
2R	9924918	9925520	603	9925132	55.9857	8.24848	52.4159	FBtr0087598	+	9919184	9946399	inside	5734	FBgn0002643	36555	mam
3R	22895384	22896662	1279	22895832	55.836	5.34805	52.2696	FBtr0085146	-	22890810	22895792	overlapStart	408	FBgn0003495	43256	spz
3R	26598422	26599442	1021	26598714	55.7665	7.43123	52.2034	FBtr0331180	+	26591648	26614205	inside	6774	FBgn0004606	43650	zfh1
3L	3080393	3082114	1722	3081221	55.6099	6.7131	52.0503	FBtr0072995	+	3081568	3088493	overlapStart	-1175	FBgn0035397	38369	CG11486
2L	8534920	8535365	446	8535151	55.5496	7.6615	51.9907	FBtr0333417	+	8535786	8541439	upstream	-866	FBgn0028394	34191	CG17834
3L	6935699	6937046	1348	6936625	55.4328	8.24484	51.8786	FBtr0333079	+	6935956	6941762	overlapStart	-257	FBgn0035719	38755	tow
3R	25607648	25609452	1805	25608358	55.1719	8.08448	51.6247	FBtr0099990	+	25608333	25619838	overlapStart	-685	FBgn0001297	3772082	kay
X	2199746	2200456	711	2200040	55.1447	7.15869	51.5977	FBtr0333812	+	2189917	2237903	inside	9829	FBgn0003079	31221	phl
2L	15500121	15500610	490	15500343	54.8221	6.0022	51.2847	FBtr0080738	+	15499110	15505018	inside	1011	FBgn0002524	34910	lace
2R	10106504	10108212	1709	10107339	54.8221	6.0022	51.2847	FBtr0087533	+	10107425	10118131	overlapStart	-921	FBgn0033913	36577	CG8468
3R	14989649	14990854	1206	14989839	54.6066	7.77118	51.0745	FBtr0083733	+	14989943	14996296	overlapStart	-294	FBgn0010768	42300	sqz
2L	3041803	3042655	853	3041996	54.5965	6.9145	51.0645	FBtr0077656	+	3042919	3043593	upstream	-1116	FBgn0031501	33522	CG17261
3R	5243264	5245423	2160	5245152	54.5673	5.86726	51.0367	FBtr0302695	+	5243664	5274371	overlapStart	-400	FBgn0261552	44258	ps
3R	12032623	12033446	824	12032991	54.5673	5.86726	51.0367	FBtr0100152	-	12029912	12030973	upstream	-1650	FBgn0010438	41968	mtSSB
3R	22062297	22063686	1390	22062972	54.4568	7.84117	50.9305	FBtr0303214	+	22061047	22078654	inside	1250	FBgn0261708	10178802	CR42745
3L	15298328	15298702	375	15298521	54.3466	7.44344	50.8222	FBtr0334105	+	15298561	15304295	overlapStart	-233	FBgn0036493	39662	CG7255
X	5590405	5591685	1281	5590703	54.1128	6.69444	50.5953	FBtr0303591	+	5591156	5591623	includeFeature	-751	FBgn0261927	10178931	CG42794
2L	14490153	14490950	798	14490522	54.0263	7.05248	50.511	FBtr0080643	+	14490862	14494019	overlapStart	-709	FBgn0005771	34847	noc
3L	16996497	16998517	2021	16997713	53.8346	5.41676	50.323	FBtr0332122	-	16987817	16995460	upstream	-1037	FBgn0036684	39902	CG3764
3L	14747974	14749108	1135	14748452	53.7773	5.82032	50.2676	FBtr0075707	-	14741029	14751062	inside	3088	FBgn0013263	2768981	Trl
2R	9427214	9427672	459	9427485	53.6118	6.90702	50.1062	FBtr0300193	-	9424893	9427030	upstream	-184	FBgn0033853	36506	CG6145
2R	19600033	19602086	2054	19601556	53.5252	7.76033	50.0209	FBtr0113114	+	19601425	19620706	overlapStart	-1392	FBgn0034897	37755	Sesn
3L	17757041	17757539	499	17757341	53.5252	7.76033	50.0209	FBtr0110847	-	17748036	17757258	overlapStart	217	FBgn0043025	64879	Msi
3L	10673925	10674508	584	10674205	53.5251	8.07127	50.0209	FBtr0076265	+	10684124	10685698	upstream	-10199	FBgn0036099	39213	CG11811
2R	10062056	10063432	1377	10063163	53.4909	6.04666	49.989	FBtr0112795	+	10061638	10070345	inside	418	FBgn0000289	36571	cg
3L	9839887	9841429	1543	9840864	53.4134	8.04834	49.9133	FBtr0076368	-	9832193	9848385	inside	8498	FBgn0004390	39158	Gap1
3R	6216341	6217248	908	6216844	53.4023	8.04608	49.9025	FBtr0305152	+	6213985	6226072	inside	2356	FBgn0259938	44669	cwo
2L	19423308	19423791	484	19423622	53.2256	6.99837	49.7309	FBtr0100449	-	19400781	19423549	overlapStart	241	FBgn0041789	35215	Pax
2R	20655130	20655973	844	20655779	53.2186	5.47571	49.7246	FBtr0305310	-	20654267	20655697	overlapStart	567	FBgn0027590	37960	GstE12
3R	26620206	26621017	812	26620558	53.2186	5.47571	49.7246	FBtr0304452	-	26617358	26617418	upstream	-2788	FBgn0262444	12798050	mir-1013
X	17772616	17773392	777	17772816	53.2186	5.47571	49.7246	FBtr0300510	-	17756730	17769073	upstream	-3543	FBgn0259168	32771	mnb
2R	6158301	6159524	1224	6158653	52.9908	5.77338	49.5	FBtr0299829	+	6159407	6194529	overlapStart	-1106	FBgn0033504	36084	CAP
3L	14750246	14751468	1223	14750502	52.9777	6.14794	49.4875	FBtr0100444	-	14745945	14751062	overlapStart	816	FBgn0013263	2768981	Trl
2L	1884431	1885176	746	1884723	52.6861	5.99585	49.2028	FBtr0333007	+	1884622	1943461	overlapStart	-191	FBgn0031374	33367	CG7337
2L	14409456	14409986	531	14409755	52.6117	5.53883	49.13	FBtr0080637	-	14390625	14409547	overlapStart	91	FBgn0004858	34844	elB
3L	130926	132763	1838	131717	52.5982	7.67949	49.117	FBtr0072465	+	131812	144642	overlapStart	-886	FBgn0020386	38017	Pdk1
2R	9936677	9937463	787	9937027	52.0115	6.37913	48.5456	FBtr0087598	+	9919184	9946399	inside	17493	FBgn0002643	36555	mam
3L	22360003	22360851	849	22360429	51.8482	5.49522	48.3869	FBtr0078501	+	22322878	22323757	downstream	37125	FBgn0052450	318034	CG32450
2R	12050682	12051328	647	12051055	51.8391	7.63047	48.3784	FBtr0087250	-	12044772	12046299	upstream	-4383	FBgn0034082	36787	CG10734
2R	18444383	18445090	708	18444893	51.6358	7.89769	48.1792	FBtr0331942	-	18381802	18449570	inside	5187	FBgn0003175	37573	px
3L	9342517	9343036	520	9342746	51.6358	7.89769	48.1792	FBtr0076439	+	9342709	9344589	overlapStart	-192	FBgn0035977	39064	PGRP-LF
3L	7795313	7796285	973	7795888	51.6358	7.89769	48.1792	FBtr0076783	-	7770952	7797775	inside	2462	FBgn0052369	38873	CG32369
3L	7802435	7803274	840	7803026	51.6358	7.89769	48.1792	FBtr0304992	-	7770318	7802925	overlapStart	490	FBgn0052369	38873	CG32369
2L	1118794	1119946	1153	1119038	51.5874	4.35538	48.1338	FBtr0332272	-	1114654	1119031	overlapStart	237	FBgn0016926	33288	Pino
2L	2227936	2228701	766	2228377	51.5161	7.87305	48.0643	FBtr0077841	-	2225545	2226840	upstream	-1096	FBgn0031403	33403	CG15387
2R	9882827	9883877	1051	9883318	51.4284	5.67951	47.9781	FBtr0087596	+	9878686	9947861	inside	4141	FBgn0002643	36555	mam
3L	22828078	22829231	1154	22828919	51.4083	5.11885	47.9587	FBtr0330076	-	22789077	22828294	overlapStart	216	FBgn0027339	43924	jim
X	13527613	13529623	2011	13528658	51.3553	6.04194	47.9067	FBtr0301450	+	13518778	13557690	inside	8835	FBgn0030505	32321	NFAT
X	19208453	19210668	2216	19209780	51.3553	6.04194	47.9067	FBtr0074682	-	19205061	19216098	inside	7645	FBgn0259834	32926	out
X	6755458	6756067	610	6755736	51.2469	4.76211	47.8014	FBtr0330266	+	6762541	6775258	upstream	-7083	FBgn0263993	3771905	CG43736
2L	17378996	17379695	700	17379268	51.2338	7.71155	47.7892	FBtr0080968	-	17367509	17384147	inside	5151	FBgn0032633	35041	Lrch
2L	131732	132270	539	132019	51.1801	6.32114	47.7357	FBtr0078115	+	132060	134472	overlapStart	-328	FBgn0001142	33172	Gs1
X	15706774	15707817	1044	15707402	51.028	6.36355	47.5879	FBtr0308130	+	15707492	15719755	overlapStart	-718	FBgn0003345	32536	sd
2R	14230170	14230515	346	14230338	50.6983	7.8109	47.2654	FBtr0301550	-	14165703	14244801	inside	14631	FBgn0010575	44027	sbb
3L	3765572	3766295	724	3765939	50.6983	7.8109	47.2654	FBtr0308638	-	3717217	3765731	overlapStart	159	FBgn0052264	38438	CG32264
X	14840613	14841899	1287	14841617	50.6983	7.8109	47.2654	FBtr0073972	-	14828073	14844809	inside	4196	FBgn0027601	32426	pdgy
2R	18573232	18573989	758	18573682	50.6525	5.63257	47.2225	FBtr0071924	-	18573030	18576478	inside	3246	FBgn0020257	37602	ppa
X	5812546	5813389	844	5813131	50.5498	5.98894	47.123	FBtr0070858	+	5811210	5835703	inside	1336	FBgn0029824	31525	CG3726
X	1514448	1516728	2281	1516096	50.4694	7.18527	47.0446	FBtr0303563	+	1516765	1539195	upstream	-2317	FBgn0000210	44505	br
2R	16962958	16963781	824	16963564	50.407	7.00251	46.9828	FBtr0332423	+	16963170	16975731	overlapStart	-212	FBgn0003748	45368	Treh
3R	7712428	7713973	1546	7712965	50.4002	6.53996	46.9768	FBtr0082515	-	7709660	7712887	overlapStart	459	FBgn0037960	41438	mthl5
2R	8879167	8879755	589	8879349	50.2075	5.30723	46.7882	FBtr0091802	+	8881402	8882127	upstream	-2235	FBgn0053798	3772108	CG33798
3R	4646105	4646703	599	4646474	50.1953	6.72733	46.7766	FBtr0081932	-	4643369	4646378	overlapStart	273	FBgn0037636	41058	CG9821
2R	3501560	3502220	661	3501943	50.105	5.21313	46.687	FBtr0088950	-	3483240	3501727	overlapStart	167	FBgn0033196	35697	CG1358
2L	21250399	21251282	884	21250929	50.0296	6.09219	46.6136	FBtr0330677	+	21261168	21262411	upstream	-10769	FBgn0021856	35399	l(2)k14505
3L	8677692	8678203	512	8677880	50.0291	6.41243	46.6136	FBtr0076569	+	8669055	8672353	downstream	8637	FBgn0001168	38995	h
3L	20942405	20942971	567	20942730	50.0223	5.12505	46.6075	FBtr0078267	-	20918991	20942612	overlapStart	207	FBgn0011591	40314	fng
3R	13526352	13528277	1926	13526776	50.0223	5.12505	46.6075	FBtr0083483	-	13511411	13512783	upstream	-13569	FBgn0051249	42129	CG31249
3R	12047054	12047607	554	12047418	49.9578	5.04244	46.5436	FBtr0083257	+	12051371	12086024	upstream	-4317	FBgn0040071	53562	tara
2L	526463	527111	649	526675	49.9101	4.96481	46.4969	FBtr0329895	+	523736	540560	inside	2727	FBgn0003963	33225	ush
2L	2161001	2161907	907	2161606	49.8802	5.58563	46.4689	FBtr0330659	-	2156792	2161522	overlapStart	521	FBgn0000097	33392	aop
3L	21007326	21008045	720	21007655	49.8802	5.58563	46.4689	FBtr0309785	-	20999450	20999625	upstream	-7701	FBgn0263486	12798435	snoRNA:skd-a
3R	17438789	17439596	808	17439114	49.8802	5.58563	46.4689	FBtr0084121	-	17398221	17444758	inside	5969	FBgn0013984	42549	InR
2R	16199328	16200199	872	16199909	49.7481	5.93594	46.3417	FBtr0301209	-	16196282	16201128	inside	1800	FBgn0034501	37302	CG13868
3R	14299790	14300738	949	14299978	49.7481	5.93594	46.3417	FBtr0083650	-	14244438	14306398	inside	6608	FBgn0004652	42226	fru
2R	2032016	2032617	602	2032293	49.5292	6.20515	46.1266	FBtr0086017	-	2029877	2029949	upstream	-2067	FBgn0011891	3772431	tRNA:K2:42Ae
2L	19163261	19164075	815	19163713	49.5206	5.58967	46.1196	FBtr0081159	+	19158540	19172567	inside	4721	FBgn0010300	35197	brat
2R	4541052	4541655	604	4541326	49.5036	5.7926	46.1026	FBtr0089427	+	4537140	4552728	inside	3912	FBgn0003892	35851	ptc
3R	5358491	5358990	500	5358760	49.443	6.53036	46.0437	FBtr0301093	-	5354203	5358734	overlapStart	243	FBgn0000244	41144	by
2R	9895748	9896295	548	9895948	49.3691	5.1724	45.9715	FBtr0087597	+	9896703	9947861	upstream	-955	FBgn0002643	36555	mam
X	13709008	13710397	1390	13710019	49.2967	7.14702	45.9002	FBtr0331715	-	13707165	13710901	inside	1893	FBgn0030529	32349	Clic
3R	5261966	5262792	827	5262473	49.2944	5.08563	45.8979	FBtr0082039	+	5262557	5274371	overlapStart	-591	FBgn0261552	44258	ps
X	16110795	16111817	1023	16111092	49.2944	5.08563	45.8979	FBtr0100384	-	16104807	16110779	upstream	-16	FBgn0000459	32579	disco
3R	6714281	6715356	1076	6715136	49.263	6.29497	45.8676	FBtr0082330	-	6713288	6715003	overlapStart	722	FBgn0042094	41318	Adk3
X	18259925	18262451	2527	18262139	49.2194	6.0368	45.8248	FBtr0310341	+	18260733	18270850	overlapStart	-808	FBgn0014467	32817	CrebB-17A
3L	12401500	12402055	556	12401800	49.2018	4.60534	45.8086	FBtr0075983	-	12396605	12401750	overlapStart	250	FBgn0052103	39415	CG32103
3L	6957029	6957989	961	6957759	49.1115	5.53869	45.7203	FBtr0076938	-	6952654	6957858	overlapStart	829	FBgn0261445	38760	sgl
X	2017080	2018108	1029	2017360	49.0316	6.68595	45.6427	FBtr0112843	-	2010899	2017164	overlapStart	84	FBgn0004860	44889	ph-d
X	8315110	8315648	539	8315327	48.9577	5.42573	45.5701	FBtr0333811	+	8315398	8324228	overlapStart	-288	FBgn0261793	31773	Trf2
3L	8665477	8666238	762	8666076	48.8376	7.63733	45.4527	FBtr0100153	+	8668859	8672353	upstream	-3382	FBgn0001168	38995	h
3R	3330579	3331484	906	3330881	48.8376	7.63733	45.4527	FBtr0302355	-	3319819	3330808	overlapStart	229	FBgn0015577	40897	alpha-Est9
3R	11818759	11819289	531	11819037	48.8287	5.32077	45.4459	FBtr0083215	+	11819864	11829803	upstream	-1105	FBgn0003507	41944	srp
3L	8695468	8696473	1006	8695744	48.7174	5.74179	45.3368	FBtr0333891	-	8712049	8713325	downstream	17857	FBgn0011509	47283	SrpRbeta
X	2188446	2190885	2440	2190626	48.6039	5.33842	45.227	FBtr0333812	+	2189917	2237903	overlapStart	-1471	FBgn0003079	31221	phl
3L	5177207	5178450	1244	5178018	48.5986	6.46634	45.2218	FBtr0301599	-	5153786	5177897	overlapStart	690	FBgn0052423	38605	shep
2R	2595223	2595870	648	2595577	48.4689	4.81977	45.0958	FBtr0302166	-	2587200	2595463	overlapStart	240	FBgn0033095	35578	CG3409
2L	19164816	19165569	754	19165333	48.3715	5.22496	45.0005	FBtr0081159	+	19158540	19172567	inside	6276	FBgn0010300	35197	brat
2L	14023641	14024980	1340	14024203	48.3464	5.49176	44.9758	FBtr0080591	+	14027010	14029368	upstream	-3369	FBgn0028519	34822	CG4500
3R	12060671	12061766	1096	12061575	48.3464	5.49176	44.9758	FBtr0083258	+	12068541	12085988	upstream	-7870	FBgn0040071	53562	tara
3L	18764383	18765116	734	18764728	48.3366	6.42424	44.9666	FBtr0304627	-	18743707	18758844	upstream	-5539	FBgn0001078	40045	ftz-f1
3R	11726636	11727361	726	11727188	48.3195	7.05465	44.9498	FBtr0083247	-	11722648	11727076	overlapStart	440	FBgn0027657	41930	glob1
X	1516972	1517714	743	1517372	48.3195	7.05465	44.9498	FBtr0303563	+	1516765	1539195	inside	207	FBgn0000210	44505	br
3L	3226016	3226598	583	3226299	48.2463	5.52766	44.8775	FBtr0073046	+	3226053	3236017	overlapStart	-37	FBgn0035424	38399	CG11505
X	7585759	7587239	1481	7586725	48.1754	6.61842	44.8083	FBtr0333203	-	7577491	7588951	inside	3192	FBgn0029504	31678	CHES-1-like
2R	5988213	5988789	577	5988472	48.1562	5.82995	44.79	FBtr0100182	+	5988541	5995200	overlapStart	-328	FBgn0004907	36059	14-3-3zeta
3L	21019244	21020570	1327	21019583	48.1562	5.82995	44.79	FBtr0333284	-	20987231	21019304	overlapStart	60	FBgn0003415	43906	skd
2L	19574864	19576841	1978	19576154	48.0904	4.34407	44.7255	FBtr0100597	-	19567900	19575587	overlapStart	723	FBgn0005672	35253	spi
X	13213640	13214022	383	13213777	47.9146	7.55054	44.5535	FBtr0112573	+	13212685	13223350	inside	955	FBgn0085388	32285	IP3K2
3L	11286482	11287116	635	11286671	47.9075	5.09094	44.5485	FBtr0076183	-	11281036	11287888	inside	1406	FBgn0036152	39271	CG6175
3L	15525460	15525999	540	15525713	47.8944	6.08917	44.536	FBtr0334083	-	15523184	15524573	upstream	-887	FBgn0262893	12797910	CG43248
X	20935874	20937204	1331	20936378	47.8486	5.00678	44.4915	FBtr0332848	-	20933411	20935615	upstream	-259	FBgn0052512	33085	CG32512
3L	18989516	18990823	1308	18989799	47.8483	4.54093	44.4915	FBtr0075043	-	18983126	18991383	inside	1867	FBgn0036837	40073	CG18135
3L	17556379	17557271	893	17556934	47.7691	4.7838	44.415	FBtr0114356	-	17559142	17559262	downstream	2883	FBgn0086080	5740701	snoRNA:Me28S-A576
3R	14496439	14497077	639	14496774	47.7354	6.77922	44.3832	FBtr0083666	+	14497401	14497816	upstream	-962	FBgn0051230	318637	CG31230
2L	13548946	13549475	530	13549228	47.5851	5.44482	44.2347	FBtr0080513	-	13502656	13549328	overlapStart	382	FBgn0023407	34767	B4
X	7596498	7597037	540	7596787	47.4507	5.3353	44.1022	FBtr0112946	-	7577491	7598996	inside	2498	FBgn0029504	31678	CHES-1-like
X	3635798	3638175	2378	3637959	47.3966	6.20757	44.0498	FBtr0333751	+	3633930	3683803	inside	1868	FBgn0086899	318206	tlk
X	1983446	1984490	1045	1983871	47.3662	5.77695	44.0204	FBtr0333755	+	1983369	1987126	inside	77	FBgn0040395	31179	Unc-76
3L	16794463	16794971	509	16794718	47.3235	6.55088	43.9792	FBtr0333609	-	16781349	16793289	upstream	-1174	FBgn0036663	39878	CG9674
3L	9685247	9686140	894	9685767	47.3235	6.55088	43.9792	FBtr0076416	-	9676679	9688541	inside	3294	FBgn0036030	39132	CG6767
3L	1378089	1379457	1369	1378394	47.1563	5.64016	43.8148	FBtr0072682	+	1379934	1380005	upstream	-1845	FBgn0052330	3772582	tRNA:CR32330
2R	15041570	15042092	523	15041939	47.1191	7.38704	43.7798	FBtr0086584	+	15042701	15050103	upstream	-1131	FBgn0000578	37201	ena
X	1964109	1965277	1169	1964664	47.0496	6.35882	43.7129	FBtr0070337	-	1960468	1964607	overlapStart	498	FBgn0025628	31174	CG4199
2L	13511187	13512020	834	13511456	46.9965	7.46375	43.66	FBtr0303440	+	13496085	13500427	downstream	15102	FBgn0263354	326165	CG42784
X	12650309	12650778	470	12650461	46.9965	7.46375	43.66	FBtr0333799	-	12651069	12654650	downstream	4341	FBgn0020513	32228	ade5
X	20377284	20378224	941	20377728	46.9149	6.06895	43.5829	FBtr0077320	-	20340982	20381721	inside	4437	FBgn0031118	33048	RhoGAP19D
3R	7023708	7024194	487	7023951	46.8841	7.44046	43.5524	FBtr0082341	+	7021826	7023007	downstream	1882	FBgn0037870	41337	CG18577
3R	19159702	19160784	1083	19160285	46.8126	5.87065	43.4825	FBtr0089717	-	19116826	19171884	inside	12182	FBgn0003118	42757	pnt
X	19047238	19048382	1145	19047513	46.8101	4.03341	43.4811	FBtr0299624	-	19036145	19047487	overlapStart	249	FBgn0261461	32898	RhoGAP18B
2R	15212793	15213250	458	15213049	46.6706	7.10445	43.3433	FBtr0301531	-	15199898	15212994	overlapStart	201	FBgn0034434	NA	NA
X	1374396	1375083	688	1374728	46.6085	5.78398	43.2818	FBtr0070292	-	1376525	1376623	downstream	2227	FBgn0044508	3772672	snoRNA:M
3R	10172540	10173178	639	10172922	46.58	5.72395	43.2539	FBtr0082943	-	10184078	10187461	downstream	14921	FBgn0051320	318680	CG31320
3R	17079431	17080168	738	17079927	46.5757	6.14671	43.2504	FBtr0084054	+	17073026	17089330	inside	6405	FBgn0038874	42523	ETHR
3R	20596252	20597359	1108	20597132	46.5573	6.90294	43.2329	FBtr0299842	+	20597903	20610284	upstream	-1651	FBgn0259233	42948	CG42331
3R	21341135	21341517	383	21341361	46.5573	6.90294	43.2329	FBtr0333664	+	21341840	21434145	upstream	-705	FBgn0011666	43087	msi
2L	19161358	19162298	941	19161706	46.507	4.47652	43.1842	FBtr0081159	+	19158540	19172567	inside	2818	FBgn0010300	35197	brat
X	12633065	12633581	517	12633254	46.4761	6.48335	43.1536	FBtr0333766	-	12580034	12636103	inside	3038	FBgn0263865	32225	Smr
X	20390522	20391227	706	20390932	46.3252	5.38248	43.0075	FBtr0077319	-	20386932	20395953	inside	5431	FBgn0026323	39659	Tak1
3L	11812601	11813281	681	11813061	46.3226	6.24189	43.0049	FBtr0110868	-	11810313	11813056	overlapStart	455	FBgn0036211	39336	CG5946
3L	18783739	18784834	1096	18784588	46.2761	5.97319	42.9587	FBtr0075086	-	18744849	18794409	inside	10670	FBgn0001078	40045	ftz-f1
3R	26835660	26836304	645	26835985	46.2383	7.11363	42.9219	FBtr0085746	-	26794864	26842569	inside	6909	FBgn0004573	43669	5-HT7
X	3673734	3674444	711	3673926	46.0834	7.37696	42.7707	FBtr0070596	+	3674176	3682010	overlapStart	-442	FBgn0086899	318206	tlk
X	4803709	4804953	1245	4804640	46.0834	7.37696	42.7707	FBtr0300997	+	4803181	4808994	inside	528	FBgn0052772	31420	CG32772
3R	204421	205238	818	204658	46.0735	5.35094	42.763	FBtr0078915	+	204644	206932	overlapStart	-223	FBgn0037239	40552	CG11739
X	21889794	21890319	526	21890175	46.0613	6.64524	42.7513	FBtr0299526	+	21889016	21906262	inside	778	FBgn0027279	33137	l(1)G0196
X	8936206	8936887	682	8936572	45.9583	5.24487	42.6511	FBtr0300000	+	8936677	8947352	overlapStart	-471	FBgn0259734	8673992	CG42388
3L	12827117	12828303	1187	12827807	45.9007	6.61682	42.5946	FBtr0075942	-	12817980	12825651	upstream	-1466	FBgn0036316	39458	CG10960
3L	8672911	8674056	1146	8673314	45.8392	5.46667	42.534	FBtr0076569	+	8669055	8672353	downstream	3856	FBgn0001168	38995	h
3L	881693	882328	636	882095	45.8341	5.78886	42.5289	FBtr0072593	-	877291	882013	overlapStart	320	FBgn0035173	38104	CG13907
2L	3354612	3355058	447	3354880	45.7979	5.67095	42.493	FBtr0089981	-	3334871	3355000	overlapStart	388	FBgn0020445	43895	E23
2L	16530019	16530593	575	16530233	45.7979	5.67095	42.493	FBtr0114314	-	16528823	16528922	upstream	-1097	FBgn0086038	5740145	snoRNA:Me28S-C1237
2L	13203638	13204951	1314	13203954	45.759	6.08586	42.456	FBtr0080441	+	13203768	13210848	overlapStart	-130	FBgn0032482	34716	Pect
2R	5296294	5297575	1282	5297203	45.759	6.08586	42.456	FBtr0088553	-	5288058	5296981	overlapStart	687	FBgn0016078	35966	wun
2R	7501290	7502099	810	7501727	45.7294	6.83567	42.428	FBtr0088091	-	7466385	7503550	inside	2260	FBgn0033636	36241	tou
2L	484280	485117	838	484806	45.6895	4.6759	42.389	FBtr0310030	-	476446	479688	upstream	-4592	FBgn0043364	33224	cbt
2R	16964110	16964910	801	16964381	45.6332	6.41581	42.335	FBtr0071537	+	16964345	16975731	overlapStart	-235	FBgn0003748	45368	Treh
2R	6430602	6431240	639	6430926	45.6332	6.41581	42.335	FBtr0089357	-	6369712	6430794	overlapStart	192	FBgn0005630	44548	lola
3L	18056272	18056646	375	18056482	45.6332	6.41581	42.335	FBtr0306814	-	17944053	18057796	inside	1524	FBgn0000568	39999	Eip75B
2R	5439202	5442021	2820	5441615	45.4731	5.91519	42.178	FBtr0310104	+	5440355	5441269	includeFeature	-1153	FBgn0263660	14462569	CR43651
3R	4882678	4883164	487	4882948	45.4599	5.97555	42.1659	FBtr0300691	+	4878240	4888967	inside	4438	FBgn0037659	41090	Kdm2
X	12555250	12556012	763	12555739	45.4536	5.41662	42.1596	FBtr0100004	+	12553495	12554665	downstream	1755	FBgn0053963	3885572	CR33963
3R	3944257	3945317	1061	3945150	45.384	6.9476	42.0915	FBtr0113205	+	3948421	3950995	upstream	-4164	FBgn0037549	40959	CG7878
3R	10669552	10669953	402	10669769	45.38	7.13388	42.0874	FBtr0082994	+	10670765	10672459	upstream	-1213	FBgn0038266	41795	CG3610
3R	21343551	21344731	1181	21343972	45.2058	6.57378	41.9175	FBtr0084881	+	21344045	21426858	overlapStart	-494	FBgn0011666	43087	msi
3L	2820436	2821669	1234	2821197	45.1937	4.08317	41.9063	FBtr0309119	-	2786487	2821103	overlapStart	667	FBgn0263392	38347	CG43444
3R	20594211	20594685	475	20594423	45.193	6.73619	41.9058	FBtr0084693	+	20595076	20595833	upstream	-865	FBgn0040600	50073	CG13631
2L	6082180	6083718	1539	6083462	45.1754	7.29017	41.8884	FBtr0079194	+	6081808	6096498	inside	372	FBgn0028420	33861	Kr-h1
2L	18630528	18632134	1607	18630898	45.1427	7.18334	41.8582	FBtr0329972	+	18617257	18661776	inside	13271	FBgn0032694	35116	MESR3
3L	20510360	20510958	599	20510721	45.0747	5.98027	41.7915	FBtr0078217	-	20507699	20510404	overlapStart	44	FBgn0037007	40278	CG5059
2L	19140574	19141860	1287	19141589	45.0258	4.92803	41.7441	FBtr0332577	-	19133023	19135233	upstream	-5341	FBgn0086447	35196	l(2)37Cg
2R	4331679	4332485	807	4332222	45.0258	4.92803	41.7441	FBtr0088745	+	4332217	4334676	overlapStart	-538	FBgn0014469	35822	Cyp4e2
2R	18457144	18458195	1052	18457388	45.0258	4.92803	41.7441	FBtr0071836	+	18449852	18450636	downstream	7292	FBgn0034737	37574	CG11362
3L	18833186	18833895	710	18833650	44.9979	4.84909	41.7179	FBtr0301857	-	18821732	18833616	overlapStart	430	FBgn0036816	40049	Indy
3L	3077626	3078418	793	3077928	44.9378	6.52633	41.6601	FBtr0113129	+	3077929	3088634	overlapStart	-303	FBgn0035397	38369	CG11486
2L	5108137	5108802	666	5108446	44.8141	6.75122	41.5383	FBtr0332405	+	5108512	5207002	overlapStart	-375	FBgn0261836	3771968	Msp-300
X	6762038	6762732	695	6762439	44.7644	4.24039	41.4905	FBtr0330262	+	6762541	6768949	overlapStart	-503	FBgn0263993	3771905	CG43736
X	9539816	9540535	720	9540296	44.6973	5.36782	41.424	FBtr0071406	-	9522755	9539958	overlapStart	142	FBgn0028341	31907	l(1)G0232
3R	14224663	14225065	403	14224899	44.6745	5.8572	41.4021	FBtr0083656	-	14216045	14224891	overlapStart	228	FBgn0028670	42216	Vha100-2
3L	22940902	22942273	1372	22941590	44.3511	4.97026	41.0873	FBtr0078563	+	22939095	22945348	inside	1807	FBgn0037207	40514	Mes2
3R	26275508	26276385	878	26276130	44.3511	4.97026	41.0873	FBtr0085695	-	26271787	26276128	overlapStart	620	FBgn0028646	43616	aralar1
3R	17700734	17701438	705	17700918	44.3151	6.34112	41.0523	FBtr0300077	+	17701015	17703510	overlapStart	-281	FBgn0038912	42576	CG6656
3L	12906668	12907275	608	12907041	44.2725	7.20339	41.0109	FBtr0075904	-	12905127	12906746	overlapStart	78	FBgn0052115	317862	CG32115
2L	21214711	21215427	717	21215087	44.2458	5.56495	40.9864	FBtr0081489	-	21215036	21215178	includeFeature	467	FBgn0003930	3772712	snRNA:U4:39B
3R	18348280	18349460	1181	18348830	44.1053	6.3053	40.8494	FBtr0084289	-	18345804	18354383	inside	6103	FBgn0038981	42653	CG5346
X	20938415	20938829	415	20938578	44.0811	5.43691	40.8253	FBtr0077262	-	20933411	20938567	overlapStart	152	FBgn0052512	33085	CG32512
3L	9201782	9202205	424	9202007	43.9497	6.67537	40.6965	FBtr0332124	-	9196165	9201953	overlapStart	171	FBgn0035968	39055	Slc45-1
2R	6428968	6429506	539	6429225	43.945	5.31903	40.6926	FBtr0089345	-	6392364	6429184	overlapStart	216	FBgn0005630	44548	lola
3L	8690788	8692457	1670	8691270	43.8346	5.21013	40.5848	FBtr0333891	-	8712049	8713325	downstream	22537	FBgn0011509	47283	SrpRbeta
2L	2203159	2203675	517	2203439	43.7476	5.10923	40.4993	FBtr0307523	-	2203721	2206166	downstream	3007	FBgn0051668	33395	CG31668
2R	3416556	3417050	495	3416793	43.6609	5.89002	40.4143	FBtr0088958	-	3413623	3416766	overlapStart	210	FBgn0033188	35687	CG1600
X	15436791	15437662	872	15437407	43.6605	5.64912	40.414	FBtr0332497	-	15405268	15448311	inside	11520	FBgn0022710	32485	Ac13E
2R	2532418	2533720	1303	2532797	43.6396	4.56799	40.3939	FBtr0086148	-	2529923	2532600	overlapStart	182	FBgn0033079	35561	Fmo-2
2R	9784959	9785519	561	9785259	43.6352	4.92814	40.3897	FBtr0304851	-	9751742	9785206	overlapStart	247	FBgn0013733	36542	shot
3R	8542026	8543169	1144	8542841	43.6352	4.92814	40.3897	FBtr0330025	-	8538825	8545514	inside	3488	FBgn0002719	47173	Men
X	12472943	12475000	2058	12473310	43.6234	6.0822	40.3784	FBtr0073662	-	12463784	12477215	inside	4272	FBgn0030400	32205	CG11138
3L	8689605	8690191	587	8689769	43.5935	4.77024	40.3505	FBtr0076569	+	8669055	8672353	downstream	20550	FBgn0001168	38995	h
2R	9918795	9919454	660	9919166	43.5912	4.13998	40.3485	FBtr0087598	+	9919184	9946399	overlapStart	-389	FBgn0002643	36555	mam
2R	14243092	14245521	2430	14245221	43.4758	5.51195	40.2357	FBtr0301549	-	14172629	14244801	overlapStart	1709	FBgn0010575	44027	sbb
X	6550751	6551671	921	6550968	43.4152	6.33677	40.1766	FBtr0070950	+	6548649	6553742	inside	2102	FBgn0028360	31598	l(1)G0148
3R	22979530	22979911	382	22979683	43.3795	6.04261	40.1412	FBtr0301707	+	22977363	22982183	inside	2167	FBgn0029155	43936	Men-b
2L	1059578	1060430	853	1059966	43.3752	5.34276	40.137	FBtr0301417	-	1008378	1048053	upstream	-11525	FBgn0031294	33277	IA-2
2R	18429366	18430344	979	18429804	43.3748	7.1166	40.1366	FBtr0112820	-	18384009	18434063	inside	4697	FBgn0003175	37573	px
3R	10190657	10192166	1510	10191871	43.335	5.90328	40.0996	FBtr0082942	-	10155862	10195354	inside	4697	FBgn0024321	41747	NK7.1
X	3572194	3572605	412	3572383	43.2684	7.09439	40.0352	FBtr0301821	+	3565834	3594813	inside	6360	FBgn0023215	31331	Mnt
3R	25597242	25598087	846	25597543	43.1966	5.27023	39.9644	FBtr0099989	+	25598616	25619838	upstream	-1374	FBgn0001297	3772082	kay
3R	14275744	14276462	719	14276002	43.1966	5.27023	39.9644	FBtr0083647	-	14256955	14275976	overlapStart	232	FBgn0004652	42226	fru
2R	7091884	7093019	1136	7092187	43.145	3.88025	39.9139	FBtr0088100	+	7092134	7104899	overlapStart	-250	FBgn0003396	36171	shn
3L	20533078	20533737	660	20533524	43.0899	5.74122	39.8608	FBtr0078213	-	20521072	20533517	overlapStart	439	FBgn0037012	40283	Rcd2
X	14963259	14964054	796	14963757	43.0003	6.34072	39.7738	FBtr0073961	+	14961036	14963124	downstream	2223	FBgn0030607	32436	dob
X	16226627	16227935	1309	16227593	42.9631	4.53202	39.7369	FBtr0333303	-	16225292	16227427	overlapStart	800	FBgn0030743	32599	CG9921
3R	16372203	16373122	920	16372632	42.9229	4.88602	39.6981	FBtr0089484	-	16361405	16376852	inside	4649	FBgn0016917	42428	Stat92E
2L	12055455	12056281	827	12055949	42.8829	5.59374	39.6598	FBtr0305089	-	12051755	12055587	overlapStart	132	FBgn0028425	34624	JhI-21
2L	16284158	16285222	1065	16284940	42.8829	5.59374	39.6598	FBtr0080854	-	16264061	16287728	inside	3570	FBgn0001994	34956	crp
2R	4127777	4129001	1225	4128840	42.8829	5.59374	39.6598	FBtr0088793	+	4125364	4127835	overlapEnd	2413	FBgn0013726	35801	pnut
X	21151657	21152659	1003	21152258	42.854	3.94158	39.6319	FBtr0331814	-	21078132	21152180	overlapStart	523	FBgn0052521	33098	CG32521
X	7599599	7600502	904	7599903	42.8098	6.01817	39.5879	FBtr0112946	-	7577491	7598996	upstream	-603	FBgn0029504	31678	CHES-1-like
2L	15913262	15914199	938	15913465	42.6677	6.35942	39.4492	FBtr0080792	+	15916888	15917607	upstream	-3626	FBgn0032577	34940	CG13244
3L	17660866	17661738	873	17661085	42.6677	6.35942	39.4492	FBtr0091663	-	17661688	17661830	overlapEnd	964	FBgn0065088	3772709	snmRNA:641
2L	8421871	8422607	737	8422221	42.4823	7.02981	39.2679	FBtr0079665	+	8419874	8430977	inside	1997	FBgn0027932	34170	Akap200
2R	2108415	2109747	1333	2108587	42.4823	7.02981	39.2679	FBtr0085993	+	2108544	2127321	overlapStart	-129	FBgn0263144	35552	bin3
2R	10022042	10022696	655	10022271	42.4823	7.02981	39.2679	FBtr0304956	-	9947961	10028403	inside	6361	FBgn0040752	50225	Prosap
X	3266898	3267357	460	3267129	42.4823	7.02981	39.2679	FBtr0070525	+	3267192	3280049	overlapStart	-294	FBgn0262656	31310	dm
X	11317047	11318204	1158	11317538	42.4823	7.02981	39.2679	FBtr0073496	+	11317991	11324228	overlapStart	-944	FBgn0001145	32087	Gs2
3R	19139846	19140535	690	19140206	42.4345	3.74916	39.2232	FBtr0089716	-	19116826	19140031	overlapStart	185	FBgn0003118	42757	pnt
X	21244896	21245533	638	21245097	42.3463	6.15232	39.1366	FBtr0307525	+	21245018	21256188	overlapStart	-122	FBgn0003423	33117	slgA
3L	13838458	13839283	826	13838980	42.3041	5.68323	39.0956	FBtr0333020	+	13839154	13853101	overlapStart	-696	FBgn0029167	39529	Hml
2R	14693368	14694285	918	14693879	42.2928	5.0188	39.0853	FBtr0086634	-	14684769	14691232	upstream	-2136	FBgn0010651	46085	l(2)08717
2L	6088301	6088806	506	6088570	42.2487	4.55725	39.0423	FBtr0079195	+	6091417	6096498	upstream	-3116	FBgn0028420	33861	Kr-h1
X	2191382	2191956	575	2191522	42.2444	4.92825	39.0383	FBtr0333812	+	2189917	2237903	inside	1465	FBgn0003079	31221	phl
2R	19607855	19609140	1286	19608149	42.2356	6.52365	39.03	FBtr0072094	-	19606320	19607459	upstream	-396	FBgn0034898	37756	CG18128
3R	11830635	11831254	620	11830985	42.2356	6.52365	39.03	FBtr0309032	-	11830043	11833795	inside	3160	FBgn0262028	10178956	CR42839
3L	14699656	14700095	440	14699894	42.2144	4.8439	39.0098	FBtr0333043	+	14699851	14740968	overlapStart	-195	FBgn0259175	44297	ome
3R	12056784	12057833	1050	12057186	42.2144	4.8439	39.0098	FBtr0083257	+	12051371	12086024	inside	5413	FBgn0040071	53562	tara
3R	13769451	13770003	553	13769669	42.1096	5.53835	38.9071	FBtr0330280	+	13769828	13841501	overlapStart	-377	FBgn0263995	45840	cpo
2L	11044474	11046292	1819	11045313	41.8313	6.28797	38.634	FBtr0080160	+	11034849	11035308	downstream	9625	FBgn0040967	50441	CG18666
X	15192065	15192483	419	15192210	41.8313	6.28797	38.634	FBtr0310309	+	15191798	15213107	inside	267	FBgn0261703	32457	gce
3L	11278564	11279338	775	11278985	41.7117	5.17263	38.5181	FBtr0076183	-	11281036	11287888	downstream	9324	FBgn0036152	39271	CG6175
X	1943948	1945285	1338	1944404	41.6798	5.266	38.4871	FBtr0303045	-	1938325	1944153	overlapStart	205	FBgn0025631	31168	moody
2R	2765958	2766569	612	2766224	41.636	5.9624	38.4438	FBtr0086197	-	2764393	2766146	overlapStart	188	FBgn0028985	NA	NA
3R	22805854	22806504	651	22806257	41.6306	5.06931	38.4385	FBtr0331701	+	22806240	22811428	overlapStart	-386	FBgn0039467	43243	CG14253
X	16730150	16730811	662	16730379	41.6203	4.46009	38.4287	FBtr0112996	-	16720811	16729547	upstream	-603	FBgn0030797	32673	CG13004
2L	18146879	18147956	1078	18147124	41.6114	6.24873	38.42	FBtr0081040	-	18138675	18152410	inside	5531	FBgn0041184	35085	Socs36E
2L	16611944	16612485	542	16612315	41.5952	6.94302	38.404	FBtr0080871	+	16607423	16610037	downstream	4521	FBgn0032590	34988	CG4631
X	12562530	12563273	744	12562877	41.5315	4.88464	38.3441	FBtr0100004	+	12553495	12554665	downstream	9035	FBgn0053963	3885572	CR33963
3R	17477054	17477868	815	17477254	41.5227	5.62523	38.3358	FBtr0084117	-	17446026	17486127	inside	9073	FBgn0011766	42550	E2f
X	11658544	11659282	739	11658888	41.5227	5.62523	38.3358	FBtr0073613	-	11657507	11658621	overlapStart	77	FBgn0030332	32128	CG9360
3L	11537422	11538042	621	11537798	41.4971	6.73226	38.3125	FBtr0309721	-	11545724	11545745	downstream	8323	FBgn0263569	12798200	mir-4968
X	6624355	6625267	913	6624854	41.4876	6.07814	38.3034	FBtr0070985	-	6614508	6624566	overlapStart	211	FBgn0029896	31612	CG3168
2R	19865728	19866784	1057	19865973	41.4838	6.38372	38.3006	FBtr0072157	+	19866744	19872700	overlapStart	-1016	FBgn0005612	37822	Sox14
2R	9924257	9924672	416	9924488	41.4613	6.91499	38.2784	FBtr0087598	+	9919184	9946399	inside	5073	FBgn0002643	36555	mam
3L	1063872	1064486	615	1064098	41.386	6.4478	38.2037	FBtr0072622	+	1035185	1036298	downstream	28687	FBgn0035181	38113	CG9205
X	15985330	15985898	569	15985641	41.3672	4.17411	38.1855	FBtr0074255	-	15973047	15985528	overlapStart	198	FBgn0028397	32574	Tob
X	13199262	13199857	596	13199535	41.2848	6.42879	38.1047	FBtr0073759	+	13199552	13201427	overlapStart	-290	FBgn0030469	32283	CG15745
2R	10371201	10371686	486	10371452	41.2677	4.21888	38.0878	FBtr0087492	+	10368716	10384817	inside	2485	FBgn0001332	44831	L
2R	3136182	3136929	748	3136627	41.1852	5.40559	38.0076	FBtr0089049	+	3136668	3138160	overlapStart	-486	FBgn0033153	35646	Gadd45
3R	133245	134031	787	133607	41.176	4.26606	37.9985	FBtr0300936	+	133630	135557	overlapStart	-385	FBgn0027930	40541	MP1
3L	12482990	12483441	452	12483261	41.0992	5.50409	37.9224	FBtr0332645	-	12479766	12483175	overlapStart	185	FBgn0036288	39422	CG10660
2L	14021567	14022180	614	14021846	40.9997	6.21651	37.8249	FBtr0290243	-	14019407	14020208	upstream	-1359	FBgn0001967	48772	nimC3
3L	15507452	15508715	1264	15507707	40.9771	6.62861	37.8033	FBtr0075603	-	15509633	15510156	downstream	2704	FBgn0036503	39676	CG13454
3R	7586379	7587399	1021	7586978	40.9638	5.98911	37.7911	FBtr0082535	-	7578506	7585800	upstream	-579	FBgn0017581	44672	Lk6
3R	6982466	6983153	688	6982766	40.8107	4.68367	37.643	FBtr0082338	+	6982822	6985469	overlapStart	-356	FBgn0040259	53510	Ugt86Da
2L	3301644	3303545	1902	3302232	40.7134	6.85624	37.5481	FBtr0077604	-	3294926	3303129	overlapStart	1485	FBgn0031516	33541	CG9663
2R	5160217	5160858	642	5160620	40.7134	6.85624	37.5481	FBtr0302603	-	5141341	5160177	upstream	-40	FBgn0020621	35950	Pkn
3L	19078808	19079951	1144	19079547	40.7134	6.85624	37.5481	FBtr0075035	-	19061468	19079526	overlapStart	718	FBgn0036844	40081	Mkp3
3R	6210219	6210765	547	6210376	40.7134	6.85624	37.5481	FBtr0305151	+	6213985	6226477	upstream	-3766	FBgn0259938	44669	cwo
X	12644185	12645055	871	12644839	40.7134	6.85624	37.5481	FBtr0333722	+	12640350	12641786	downstream	3835	FBgn0030418	32226	CG4004
2L	2804579	2805463	885	2805010	40.6726	6.0106	37.51	FBtr0077720	+	2805518	2812147	upstream	-939	FBgn0031461	33474	daw
3R	12274023	12276013	1991	12274262	40.6726	6.0106	37.51	FBtr0305003	-	12270729	12279550	inside	5527	FBgn0044826	41995	Pak3
3L	17651030	17651976	947	17651258	40.6459	5.80055	37.4844	FBtr0075184	+	17647717	17648745	downstream	3313	FBgn0036745	39969	CG7484
X	2229018	2230779	1762	2230533	40.6114	6.83484	37.4503	FBtr0070406	-	2225526	2228691	upstream	-327	FBgn0044047	31220	Ilp6
3R	7585038	7586271	1234	7585903	40.607	6.22332	37.4464	FBtr0082535	-	7578506	7585800	overlapStart	762	FBgn0017581	44672	Lk6
X	1179147	1179806	660	1179334	40.6027	6.46775	37.4422	FBtr0070206	+	1181323	1182978	upstream	-2176	FBgn0025642	31074	CG32812
2L	120296	121240	945	120808	40.576	5.42758	37.4157	FBtr0330646	-	117079	120742	overlapStart	446	FBgn0031220	33170	CG4822
2R	5963586	5964291	706	5963894	40.576	5.42758	37.4157	FBtr0088428	-	5958476	5963147	upstream	-439	FBgn0033482	36053	CG1371
3R	20397118	20399212	2095	20397717	40.5415	6.37194	37.3824	FBtr0084675	-	20385511	20398217	overlapStart	1099	FBgn0039209	42930	CG13624
3R	17415474	17418315	2842	17415871	40.5304	4.23298	37.3719	FBtr0290232	-	17398221	17415913	overlapStart	439	FBgn0013984	42549	InR
3R	8837317	8839175	1859	8838265	40.5051	5.7135	37.3471	FBtr0082699	+	8837388	8847465	overlapStart	-71	FBgn0020496	41602	CtBP
2R	14687838	14688626	789	14688070	40.4576	6.43987	37.3	FBtr0086635	-	14684769	14689904	inside	2066	FBgn0010651	46085	l(2)08717
X	1128757	1129301	545	1129075	40.4417	6.35315	37.2842	FBtr0330205	-	1111982	1129086	overlapStart	329	FBgn0261444	31071	CG3638
2R	3375945	3376719	775	3376330	40.3778	5.39881	37.2226	FBtr0300084	-	3369381	3376191	overlapStart	246	FBgn0259745	44653	wech
2R	2758710	2760381	1672	2759688	40.2431	5.07503	37.0902	FBtr0086209	-	2749506	2760274	overlapStart	1564	FBgn0033109	35596	coro
2R	5328110	5329306	1197	5328377	40.2431	5.07503	37.0902	FBtr0088550	-	5322174	5328333	overlapStart	223	FBgn0029092	35971	ced-6
3R	14410952	14411629	678	14411395	40.193	6.74755	37.0414	FBtr0290209	+	14411602	14415175	overlapStart	-650	FBgn0023083	44233	fray
X	3589333	3589976	644	3589672	40.1731	6.14506	37.0226	FBtr0301825	+	3583398	3594813	inside	5935	FBgn0023215	31331	Mnt
2L	13572377	13572910	534	13572674	40.1653	5.65985	37.0157	FBtr0301412	+	13550164	13638238	inside	22213	FBgn0259984	34772	kuz
2R	2668785	2669662	878	2669063	40.1653	5.65985	37.0157	FBtr0086133	-	2667254	2668996	overlapStart	211	FBgn0000473	35587	Cyp6a2
3R	16654084	16655161	1078	16654996	40.1569	5.85386	37.0081	FBtr0083991	-	16650389	16656337	inside	2253	FBgn0027493	42466	CG17273
3L	4071519	4071983	465	4071801	40.1171	4.79741	36.9704	FBtr0330072	-	4064152	4071717	overlapStart	198	FBgn0024179	44096	wit
2R	19757675	19758214	540	19757936	40.0603	6.12483	36.9151	FBtr0072129	+	19757796	19764965	overlapStart	-121	FBgn0011236	37785	ken
2R	3138168	3138679	512	3138338	40.0265	6.11878	36.8814	FBtr0089049	+	3136668	3138160	downstream	1500	FBgn0033153	35646	Gadd45
2R	14028502	14029790	1289	14029239	39.9732	5.50925	36.8286	FBtr0086740	+	14028822	14034696	overlapStart	-320	FBgn0261619	37070	pAbp
2R	8566931	8567372	442	8567134	39.8881	4.19991	36.7448	FBtr0302978	-	8558545	8567094	overlapStart	163	FBgn0261625	36396	CG42708
3L	4412809	4413273	465	4413046	39.8624	5.94307	36.7195	FBtr0073295	+	4414357	4420648	upstream	-1548	FBgn0035542	38543	DOR
2L	6612327	6613081	755	6612535	39.837	6.76945	36.6953	FBtr0079293	+	6611718	6617117	inside	609	FBgn0031836	33924	CG11050
2L	9886991	9887540	550	9887150	39.837	6.76945	36.6953	FBtr0079872	+	9888098	9890119	upstream	-1107	FBgn0029174	47762	FKBP59
X	20928778	20929245	468	20929015	39.823	6.76649	36.6838	FBtr0077247	+	20925573	20949964	inside	3205	FBgn0031150	33083	bves
2R	20427121	20429036	1916	20428141	39.8157	5.3722	36.6766	FBtr0290218	+	20427465	20443669	overlapStart	-344	FBgn0035023	37921	itp
3L	5348213	5348622	410	5348427	39.6211	6.62959	36.4871	FBtr0333595	-	5336719	5348446	overlapStart	233	FBgn0016031	38610	lama
X	2536519	2537726	1208	2536713	39.6037	6.27752	36.4698	FBtr0070475	+	2537050	2569635	overlapStart	-531	FBgn0003371	31248	sgg
3L	16691213	16692448	1236	16691380	39.6016	5.76208	36.468	FBtr0075317	+	16698073	16699528	upstream	-6860	FBgn0036654	39865	CG9692
3L	22794817	22795698	882	22795320	39.515	5.02624	36.3841	FBtr0100184	-	22789077	22794765	upstream	-52	FBgn0027339	43924	jim
3L	18806941	18808038	1098	18807482	39.515	5.02624	36.3841	FBtr0075084	-	18795365	18813775	inside	6834	FBgn0036814	40046	CG14073
3R	11115970	11116921	952	11116537	39.4625	4.9285	36.3334	FBtr0089960	+	11116666	11130251	overlapStart	-696	FBgn0003721	41852	Tm1
3R	4639931	4640434	504	4640190	39.3944	6.2382	36.2676	FBtr0309098	-	4634447	4639301	upstream	-630	FBgn0037635	41057	CG9837
2L	11066088	11067428	1341	11067066	39.2647	6.46694	36.1405	FBtr0331198	-	11028859	11066997	overlapStart	909	FBgn0032330	34530	Samuel
3L	18039724	18040704	981	18039886	39.2052	5.45126	36.0824	FBtr0300044	+	18035833	18037314	downstream	3891	FBgn0259739	7354474	CG42393
3R	5995582	5996397	816	5996235	39.2052	5.45126	36.0824	FBtr0082183	-	5987190	5996207	overlapStart	625	FBgn0040238	53431	Best1
3R	6953838	6954480	643	6954079	39.2052	5.45126	36.0824	FBtr0113321	-	6952316	6954035	overlapStart	197	FBgn0040256	53507	Ugt86Dd
3L	5175956	5176490	535	5176246	39.0599	5.31682	35.939	FBtr0333288	-	5148921	5177897	inside	1941	FBgn0052423	38605	shep
3R	12890914	12891447	534	12891201	39.0599	5.31682	35.939	FBtr0089894	+	12898453	12899517	upstream	-7539	FBgn0038474	42061	mRpS11
2R	12188055	12189246	1192	12188434	39.0571	5.87553	35.9374	FBtr0306553	-	12185359	12186099	upstream	-1956	FBgn0262946	12798315	CG43265
3R	8268469	8270006	1538	8269671	39.0571	5.87553	35.9374	FBtr0082629	+	8269304	8273338	overlapStart	-835	FBgn0086687	117369	desat1
3R	18962501	18963081	581	18962884	39.0493	6.17376	35.9305	FBtr0100506	-	18953891	18967628	inside	5127	FBgn0004644	42737	hh
3R	186088	186992	905	186741	38.9766	4.31621	35.8585	FBtr0332450	+	185605	192577	inside	483	FBgn0037238	40551	CG1090
2R	18129482	18129884	403	18129736	38.9662	6.68266	35.8486	FBtr0071775	+	18131468	18173974	upstream	-1986	FBgn0020307	37546	dve
2R	14694466	14695327	862	14694913	38.9662	6.68266	35.8486	FBtr0086634	-	14684769	14691232	upstream	-3234	FBgn0010651	46085	l(2)08717
3L	8757718	8758205	488	8758013	38.9662	6.68266	35.8486	FBtr0302085	+	8759542	8791819	upstream	-1824	FBgn0261259	39004	Fhos
2R	14498993	14499525	533	14499259	38.8114	5.69806	35.7002	FBtr0310055	-	14441624	14499260	overlapStart	267	FBgn0050115	37134	GEFmeso
X	17630275	17630837	563	17630518	38.8114	5.69806	35.7002	FBtr0302833	+	17632446	17645718	upstream	-2171	FBgn0261570	32754	CG42684
3R	16608204	16610312	2109	16608512	38.7533	4.56149	35.6445	FBtr0083961	+	16608705	16631963	overlapStart	-501	FBgn0038826	42460	Syp
3R	23750585	23751652	1068	23750859	38.7479	4.88156	35.6395	FBtr0085249	+	23750915	23758695	overlapStart	-330	FBgn0027579	43350	CG5508
2R	3569163	3569646	484	3569462	38.7311	5.62031	35.6232	FBtr0088940	-	3564575	3569341	overlapStart	178	FBgn0033212	35715	CG1399
2L	4332317	4333517	1201	4333336	38.608	5.53813	35.5028	FBtr0112899	+	4333926	4345776	upstream	-1609	FBgn0020762	33636	Atet
3R	18999253	18999923	671	18999477	38.608	5.53813	35.5028	FBtr0303041	+	18999595	19011364	overlapStart	-342	FBgn0039061	NA	NA
3R	19495654	19496159	506	19495867	38.608	5.53813	35.5028	FBtr0290057	-	19432953	19495378	upstream	-276	FBgn0051145	42784	CG31145
2L	11155431	11156005	575	11155761	38.535	6.00215	35.4313	FBtr0080222	-	11151506	11155716	overlapStart	285	FBgn0032350	34554	CG6287
2R	7493451	7493957	507	7493632	38.4418	5.39327	35.3397	FBtr0333071	-	7466385	7492441	upstream	-1010	FBgn0033636	36241	tou
X	2197564	2198791	1228	2197985	38.4125	4.22865	35.3121	FBtr0333812	+	2189917	2237903	inside	7647	FBgn0003079	31221	phl
3L	20394475	20395046	572	20394784	38.3536	3.97854	35.2538	FBtr0078235	-	20389388	20394709	overlapStart	234	FBgn0028978	43999	trbl
3R	12075025	12076668	1644	12075991	38.3536	3.97854	35.2538	FBtr0083258	+	12068541	12085988	inside	6484	FBgn0040071	53562	tara
3R	26625517	26626658	1142	26626338	38.2568	5.808	35.1589	FBtr0085720	-	26615379	26632341	inside	6824	FBgn0011739	43651	wts
3R	12034954	12035583	630	12035259	38.2232	4.01719	35.1269	FBtr0100152	-	12029912	12030973	upstream	-3981	FBgn0010438	41968	mtSSB
2L	19763880	19764324	445	19764106	38.2043	5.14095	35.1083	FBtr0081322	-	19761579	19764134	overlapStart	254	FBgn0032820	35265	fbp
3R	4293603	4294274	672	4293899	38.1262	5.03041	35.0316	FBtr0309233	-	4190050	4303315	inside	9712	FBgn0263416	50003	CG43462
3R	12885414	12885973	560	12885692	38.0991	4.05785	35.0075	FBtr0083394	+	12880619	12896135	inside	4795	FBgn0020493	42059	Dad
X	18668993	18669913	921	18669224	38.0704	3.72852	34.9806	FBtr0074631	+	18669263	18675378	overlapStart	-270	FBgn0030955	32865	CG6891
3L	7797581	7799111	1531	7798047	38.0389	6.14437	34.9499	FBtr0076783	-	7770952	7797775	overlapStart	194	FBgn0052369	38873	CG32369
2R	13288108	13288739	632	13288298	38.026	5.63404	34.938	FBtr0086909	+	13282101	13292678	inside	6007	FBgn0010620	44155	Sip1
3R	19171280	19172256	977	19171961	38.0226	4.74751	34.9362	FBtr0089717	-	19116826	19171884	overlapStart	604	FBgn0003118	42757	pnt
2R	3474318	3474941	624	3474600	37.8719	4.14592	34.7877	FBtr0310050	-	3468156	3474581	overlapStart	263	FBgn0004133	35694	blow
3L	22174833	22175390	558	22175083	37.8364	5.47727	34.7529	FBtr0301492	+	22129190	22235892	inside	45643	FBgn0037153	40453	olf413
3L	1089531	1090577	1047	1089792	37.8364	5.47727	34.7529	FBtr0072642	-	1036369	1101089	inside	11558	FBgn0004870	38116	bab1
3R	16590601	16592007	1407	16591658	37.7604	5.72293	34.6786	FBtr0302188	-	16582991	16588087	upstream	-2514	FBgn0051195	46155	CG31195
3R	16373356	16374220	865	16373605	37.7236	5.9307	34.6423	FBtr0089484	-	16361405	16376852	inside	3496	FBgn0016917	42428	Stat92E
X	20527948	20528559	612	20528145	37.6831	5.33527	34.6027	FBtr0077276	+	20528811	20532419	upstream	-863	FBgn0031126	33056	Cyp6v1
3L	4225578	4226624	1047	4226000	37.6715	5.33351	34.5923	FBtr0073250	-	4224710	4225950	overlapStart	372	FBgn0001257	38513	ImpL2
X	14969932	14970445	514	14970191	37.5617	5.20605	34.4842	FBtr0110969	-	14965489	14970236	overlapStart	304	FBgn0030608	32437	Lsd-2
3R	14118094	14118849	756	14118390	37.5506	5.89951	34.4741	FBtr0083596	-	14114579	14117489	upstream	-605	FBgn0010877	47260	l(3)05822
3R	1090490	1090941	452	1090653	37.4687	5.08795	34.3931	FBtr0078781	+	1090664	1094197	overlapStart	-174	FBgn0264652	NA	NA
3R	5219712	5220482	771	5220221	37.4687	5.08795	34.3931	FBtr0333296	-	5193325	5220268	overlapStart	556	FBgn0000723	41118	Fps85D
3R	27514716	27515434	719	27515073	37.4009	4.9796	34.3278	FBtr0085867	-	27503869	27505602	upstream	-9114	FBgn0039864	43731	CG11550
X	5324309	5324825	517	5324553	37.3313	4.78768	34.2608	FBtr0070777	+	5324713	5326494	overlapStart	-404	FBgn0029766	31461	CG15784
2L	1433521	1434438	918	1434157	37.2455	5.57001	34.1767	FBtr0077928	+	1432711	1432921	downstream	810	FBgn0003926	3772609	snRNA:U3:22A
2L	13550007	13550538	532	13550196	37.2414	6.50908	34.1736	FBtr0112886	+	13550141	13638238	overlapStart	-134	FBgn0259984	34772	kuz
3L	17915265	17916214	950	17916045	37.2414	6.50908	34.1736	FBtr0075152	-	17902583	17905665	upstream	-9600	FBgn0036772	39998	CG5290
3L	18779036	18779987	952	18779689	37.2414	6.50908	34.1736	FBtr0075086	-	18744849	18794409	inside	15373	FBgn0001078	40045	ftz-f1
2R	7060880	7061690	811	7061267	37.2382	4.11194	34.173	FBtr0330620	+	7061308	7104899	overlapStart	-428	FBgn0003396	36171	shn
X	10639316	10639801	486	10639552	37.2382	4.11194	34.173	FBtr0071503	-	10607148	10638938	upstream	-378	FBgn0052676	32005	CG32676
X	15392786	15393279	494	15393035	37.1307	4.15875	34.0674	FBtr0074043	+	15393043	15404816	overlapStart	-257	FBgn0027287	32483	Gmap
2R	6107089	6107522	434	6107288	37.0696	5.41641	34.0073	FBtr0306345	-	6091617	6115458	inside	8369	FBgn0000448	36073	Hr46
3R	17482224	17482618	395	17482371	36.9335	6.44413	33.874	FBtr0084117	-	17446026	17486127	inside	3903	FBgn0011766	42550	E2f
2R	3609986	3611047	1062	3610230	36.929	5.27728	33.8695	FBtr0330327	-	3605784	3610157	overlapStart	171	FBgn0042135	59173	CG18812
3R	17201945	17202404	460	17202147	36.929	5.27728	33.8695	FBtr0084077	-	17177331	17203121	inside	1176	FBgn0002781	49228	mod(mdg4)
2L	16610401	16611856	1456	16610959	36.9173	5.85924	33.8587	FBtr0080871	+	16607423	16610037	downstream	2978	FBgn0032590	34988	CG4631
3R	10627052	10627747	696	10627377	36.9173	5.85924	33.8587	FBtr0082993	+	10627495	10630064	overlapStart	-443	FBgn0038262	41791	CG14857
X	9479521	9480126	606	9479825	36.8554	3.99344	33.7981	FBtr0071362	+	9479923	9482434	overlapStart	-402	FBgn0001186	45875	Hex-A
2L	3631885	3633281	1397	3632246	36.8194	5.15067	33.7626	FBtr0100363	-	3622074	3632103	overlapStart	218	FBgn0000721	44817	for
2R	7524099	7525373	1275	7525122	36.8194	5.15067	33.7626	FBtr0306029	-	7506984	7528418	inside	4319	FBgn0033638	36243	CG9005
X	15899169	15899595	427	15899428	36.8194	5.15067	33.7626	FBtr0074141	-	15894167	15899734	inside	565	FBgn0003969	32569	vap
2R	20829648	20830848	1201	20830348	36.8107	5.83996	33.7547	FBtr0072411	-	20828148	20829932	overlapStart	284	FBgn0035083	37989	Tina-1
2L	128204	129804	1601	129237	36.7896	4.37601	33.7338	FBtr0100379	-	122624	129241	overlapStart	1037	FBgn0025683	33171	CG3164
3R	5327939	5328533	595	5328280	36.7896	4.37601	33.7338	FBtr0082124	-	5322917	5328299	overlapStart	360	FBgn0014380	41136	RhoL
3R	16086814	16087998	1185	16087634	36.7375	5.03495	33.6824	FBtr0305029	+	16078492	16126676	inside	8322	FBgn0262582	53560	cic
3R	19052178	19052912	735	19052550	36.7375	5.03495	33.6824	FBtr0308227	-	19012134	19052430	overlapStart	252	FBgn0262975	42743	cnc
3R	19856840	19857642	803	19857153	36.6836	4.50693	33.6307	FBtr0084507	-	19824162	19857096	overlapStart	256	FBgn0020647	42843	KrT95D
X	1168864	1171608	2745	1169301	36.6801	4.92879	33.6275	FBtr0330391	-	1136773	1168682	upstream	-182	FBgn0028550	43867	Atf3
X	20532614	20533086	473	20532862	36.6712	5.67293	33.6193	FBtr0077276	+	20528811	20532419	downstream	3803	FBgn0031126	33056	Cyp6v1
3L	8681517	8682540	1024	8681906	36.6447	4.83104	33.5943	FBtr0076569	+	8669055	8672353	downstream	12462	FBgn0001168	38995	h
3L	1438303	1438904	602	1438502	36.6447	4.83104	33.5943	FBtr0301788	-	1434336	1437872	upstream	-431	FBgn0043865	38167	SA-2
X	2088124	2088812	689	2088480	36.6316	4.65708	33.582	FBtr0070393	+	2088616	2099406	overlapStart	-492	FBgn0023549	31198	Mct1
3R	4671794	4672438	645	4672057	36.6292	4.74075	33.5801	FBtr0305294	-	4658909	4672010	overlapStart	216	FBgn0262614	41062	pyd
3L	19782933	19784353	1421	19784143	36.5216	6.26825	33.474	FBtr0302280	-	19744043	19784141	overlapStart	1208	FBgn0261688	8674026	Gyc76C
3L	8056826	8057507	682	8057039	36.3875	6.4223	33.3432	FBtr0304998	+	8056974	8101936	overlapStart	-148	FBgn0262579	38895	Ect4
3L	10830923	10832101	1179	10831347	36.3875	6.4223	33.3432	FBtr0076267	+	10850989	10867746	upstream	-20066	FBgn0026160	39217	tna
3L	9687315	9687852	538	9687653	36.3875	6.4223	33.3432	FBtr0076416	-	9676679	9688541	inside	1226	FBgn0036030	39132	CG6767
X	9237286	9239208	1923	9238893	36.3875	6.4223	33.3432	FBtr0112753	-	9220691	9250260	inside	12974	FBgn0085478	31887	CG34449
3R	3300269	3300910	642	3300558	36.3769	3.92304	33.3349	FBtr0091929	-	3300275	3300718	includeFeature	449	FBgn0065099	3772633	snRNA:7SK
3L	17918163	17918889	727	17918444	36.2929	6.40226	33.2531	FBtr0305908	+	17927108	17928672	upstream	-8945	FBgn0262792	12797929	CG43173
3L	1601900	1602663	764	1602141	36.2069	4.27844	33.1683	FBtr0333360	-	1600726	1602674	inside	774	FBgn0035238	38187	CG12104
2L	7811276	7812082	807	7811495	36.1163	5.78779	33.0797	FBtr0079490	+	7811440	7820771	overlapStart	-164	FBgn0261800	34068	LanB1
2L	16535398	16536441	1044	16535747	36.1163	5.78779	33.0797	FBtr0080874	-	16509120	16532877	upstream	-2521	FBgn0032587	34985	CG5953
3L	11701003	11701351	349	11701144	36.0702	5.85385	33.0356	FBtr0076125	-	11693191	11700855	upstream	-148	FBgn0036196	39319	CG11658
3R	12888306	12888962	657	12888774	36.0108	4.98195	32.9772	FBtr0083394	+	12880619	12896135	inside	7687	FBgn0020493	42059	Dad
X	17518367	17519410	1044	17518655	35.9423	4.61187	32.9115	FBtr0074487	-	17517247	17521929	inside	3562	FBgn0030850	32737	CG8408
2R	2026075	2026969	895	2026344	35.9379	4.78224	32.9075	FBtr0332948	+	2024808	2025916	downstream	1267	FBgn0033063	35541	CG14589
3R	12058244	12058870	627	12058647	35.9314	4.69381	32.9016	FBtr0083257	+	12051371	12086024	inside	6873	FBgn0040071	53562	tara
3L	6210832	6211370	539	6211017	35.9048	6.14359	32.8757	FBtr0077014	-	6196931	6211122	overlapStart	290	FBgn0002526	38723	LanA
3R	26591245	26591873	629	26591562	35.8633	4.08886	32.8358	FBtr0331180	+	26591648	26614205	overlapStart	-403	FBgn0004606	43650	zfh1
2R	9223774	9226247	2474	9224889	35.7683	3.89165	32.7419	FBtr0304272	-	9216907	9217006	upstream	-6768	FBgn0262391	12798434	mir-184
3L	19007008	19007676	669	19007432	35.7094	5.57481	32.6837	FBtr0075040	-	18994085	18996352	upstream	-10656	FBgn0036839	40075	CG18136
3L	2401374	2401724	351	2401542	35.7027	5.37985	32.6771	FBtr0303462	+	2400509	2408752	inside	865	FBgn0035338	38305	CG13800
2R	3260487	3261186	700	3260910	35.6993	5.44197	32.6738	FBtr0089016	-	3207059	3269374	inside	8887	FBgn0033159	35652	Dscam
2L	1185730	1186706	977	1185941	35.5576	4.24024	32.535	FBtr0307056	+	1185757	1196807	overlapStart	-27	FBgn0031322	33308	CG5001
2L	7976623	7977059	437	7976868	35.5394	6.33551	32.518	FBtr0112717	-	7893747	7977065	inside	442	FBgn0085450	5740414	Snoo
2L	11056906	11057561	656	11057393	35.5394	6.33551	32.518	FBtr0331197	-	11013221	11056431	upstream	-475	FBgn0032330	34530	Samuel
3R	9933971	9934520	550	9934280	35.4596	5.81615	32.4417	FBtr0330081	-	9930210	9934043	overlapStart	72	FBgn0038202	41714	CG12402
2L	7701377	7701963	587	7701614	35.4464	6.31574	32.4286	FBtr0079514	-	7693800	7701585	overlapStart	208	FBgn0041182	34044	Tep2
2R	5327293	5327709	417	5327447	35.3488	5.0399	32.3338	FBtr0088550	-	5322174	5328333	inside	1040	FBgn0029092	35971	ced-6
2R	3503421	3503908	488	3503597	35.3206	5.71633	32.3069	FBtr0088949	-	3483240	3502040	upstream	-1381	FBgn0033196	35697	CG1358
X	18534208	18535297	1090	18534431	35.3133	4.12063	32.3005	FBtr0074617	-	18518082	18528936	upstream	-5272	FBgn0030941	32849	wgn
2L	16520605	16521042	438	16520873	35.2517	4.82717	32.241	FBtr0301144	-	16509120	16520177	upstream	-428	FBgn0032587	34985	CG5953
3L	18004597	18005693	1097	18005285	35.2355	4.73345	32.2261	FBtr0114357	-	17996078	17996178	upstream	-8419	FBgn0086081	5740406	snoRNA:Me28S-A30
3R	13542807	13543425	619	13543017	35.1192	4.1004	32.1119	FBtr0089581	-	13513540	13544059	inside	1252	FBgn0261885	42130	osa
3R	5324618	5325124	507	5324853	35.106	5.53786	32.0991	FBtr0305340	-	5322823	5324231	upstream	-387	FBgn0014380	41136	RhoL
X	12440841	12441284	444	12441100	34.9338	5.37794	31.9296	FBtr0333156	-	12410667	12440996	overlapStart	155	FBgn0264542	32202	CG43921
3L	19642658	19643338	681	19642944	34.8225	4.25774	31.8205	FBtr0074961	-	19640380	19642951	overlapStart	293	FBgn0022774	40145	Oat
3R	8842712	8844956	2245	8843751	34.8184	5.77203	31.8169	FBtr0082701	+	8842883	8847465	overlapStart	-171	FBgn0020496	41602	CtBP
2L	7084455	7084986	532	7084672	34.7767	5.84095	31.7764	FBtr0079423	-	7069578	7084634	overlapStart	179	FBgn0031888	33994	Pvf2
2R	3494983	3495476	494	3495263	34.7767	5.84095	31.7764	FBtr0088950	-	3483240	3501727	inside	6744	FBgn0033196	35697	CG1358
3R	9419195	9420052	858	9419765	34.7499	6.16922	31.7504	FBtr0082789	-	9417998	9418336	upstream	-859	FBgn0038159	41660	CG14369
2L	1461254	1462098	845	1461531	34.6972	6.24872	31.6987	FBtr0308745	+	1442726	1443316	downstream	18528	FBgn0263321	12797876	CG43402
2L	11039563	11040424	862	11039830	34.6972	6.24872	31.6987	FBtr0080160	+	11034849	11035308	downstream	4714	FBgn0040967	50441	CG18666
2L	2178497	2178986	490	2178776	34.6972	6.24872	31.6987	FBtr0330660	-	2157427	2178749	overlapStart	252	FBgn0000097	33392	aop
3R	2232941	2233829	889	2233442	34.6972	6.24872	31.6987	FBtr0303788	+	2232579	2271718	inside	362	FBgn0264495	40793	gpp
2R	16027031	16027494	464	16027279	34.6952	5.1033	31.6987	FBtr0300692	+	16033638	16034329	upstream	-6607	FBgn0034481	37278	CG11041
2L	7790133	7790742	610	7790508	34.6206	4.98452	31.6264	FBtr0079496	-	7786157	7790557	overlapStart	424	FBgn0031948	34063	CG7149
3R	5177432	5179100	1669	5178853	34.6206	4.98452	31.6264	FBtr0114329	+	5179990	5180064	upstream	-2558	FBgn0086053	5740666	snoRNA:Me18S-G1358a
3L	3308623	3309325	703	3309169	34.5375	4.68465	31.5482	FBtr0330104	+	3309793	3313476	upstream	-1170	FBgn0035432	38407	ZnT63C
2R	14320899	14321545	647	14321178	34.5302	5.64488	31.5416	FBtr0113360	-	14318031	14327986	inside	7087	FBgn0050118	37119	CG30118
3R	16360269	16360763	495	16360526	34.5302	5.64488	31.5416	FBtr0304129	-	16360001	16360426	overlapStart	157	FBgn0262146	10178932	MtnE
2R	10377848	10379463	1616	10378428	34.4161	6.01374	31.4293	FBtr0087492	+	10368716	10384817	inside	9132	FBgn0001332	44831	L
2R	14540071	14540711	641	14540451	34.3758	4.11264	31.3896	FBtr0086658	-	14528528	14540279	overlapStart	208	FBgn0034371	37147	SP2637
3R	11679194	11679461	268	11679316	34.3561	5.22202	31.3704	FBtr0083189	-	11670188	11679301	overlapStart	107	FBgn0051150	NA	NA
3R	19015008	19017404	2397	19016322	34.3172	5.67865	31.3325	FBtr0306745	-	19011302	19016141	overlapStart	1133	FBgn0262975	42743	cnc
2L	1462256	1462957	702	1462634	34.2585	5.98192	31.2748	FBtr0308745	+	1442726	1443316	downstream	19530	FBgn0263321	12797876	CG43402
3L	17954683	17955084	402	17954849	34.1733	5.31392	31.191	FBtr0075151	-	17946458	17954914	overlapStart	231	FBgn0000568	39999	Eip75B
2R	19468082	19468677	596	19468396	34.1245	3.76431	31.1434	FBtr0072070	+	19468613	19487049	overlapStart	-531	FBgn0015903	37734	apt
2R	3140460	3141047	588	3140812	34.1238	5.50162	31.1429	FBtr0089049	+	3136668	3138160	downstream	3792	FBgn0033153	35646	Gadd45
2L	553168	553746	579	553366	34.0896	4.50015	31.1091	FBtr0078079	-	547016	552454	upstream	-714	FBgn0005660	33229	Ets21C
2R	5747900	5748497	598	5748245	34.0135	4.33845	31.0346	FBtr0300850	-	5738208	5748264	overlapStart	364	FBgn0027580	36020	CG1516
2R	17087839	17089149	1311	17087998	33.975	5.76509	30.997	FBtr0308066	+	17087988	17097394	overlapStart	-149	FBgn0034603	37419	Glycogenin
2R	8340493	8341074	582	8340784	33.9634	3.7975	30.9861	FBtr0087933	+	8340696	8353154	overlapStart	-203	FBgn0010238	36363	Lac
2R	8476513	8477731	1219	8477212	33.9634	3.7975	30.9861	FBtr0304683	-	8462745	8476598	overlapStart	85	FBgn0022764	36382	Sin3A
3R	26636182	26637892	1711	26637513	33.9545	6.09186	30.9783	FBtr0310068	+	26634338	26652281	inside	1844	FBgn0027598	43654	cindr
2R	8148303	8150027	1725	8149281	33.9496	5.04365	30.9736	FBtr0332931	+	8146914	8148318	overlapEnd	1389	FBgn0264501	14462580	CR43900
3R	25082663	25083338	676	25082896	33.9436	5.53865	30.9677	FBtr0085397	-	25077540	25081502	upstream	-1161	FBgn0003525	43466	stg
3R	25611751	25612292	542	25612063	33.9183	5.91363	30.9426	FBtr0290076	+	25614658	25619838	upstream	-2907	FBgn0001297	3772082	kay
3L	16054194	16054912	719	16054562	33.8999	4.47623	30.9244	FBtr0333616	+	16045059	16072689	inside	9135	FBgn0005536	49070	Mbs
3L	22830713	22831871	1159	22830979	33.864	4.55299	30.8904	FBtr0078546	+	22830168	22831270	overlapEnd	545	FBgn0037195	40501	CG11226
X	16729246	16729752	507	16729578	33.864	4.55299	30.8904	FBtr0112996	-	16720811	16729547	overlapStart	301	FBgn0030797	32673	CG13004
X	11343793	11344165	373	11344007	33.861	6.16193	30.888	FBtr0073547	-	11324556	11348371	inside	4578	FBgn0262740	32088	Evi5
X	13785161	13785882	722	13785307	33.861	6.16193	30.888	FBtr0073829	-	13744881	13751157	upstream	-34004	FBgn0030532	NA	NA
3L	22901880	22903020	1141	22902740	33.8414	4.72554	30.8723	FBtr0078560	+	22903591	22916632	upstream	-1711	FBgn0037206	40513	CG12768
3L	11003348	11003938	591	11003594	33.7709	6.14271	30.8032	FBtr0330080	-	10974838	11001933	upstream	-1415	FBgn0013469	39228	klu
3L	18758793	18759282	490	18758952	33.6566	3.86921	30.6914	FBtr0304627	-	18743707	18758844	overlapStart	51	FBgn0001078	40045	ftz-f1
2R	11022694	11024337	1644	11023054	33.6331	4.12564	30.6682	FBtr0305216	+	11016421	11032288	inside	6273	FBgn0015371	36678	chn
3R	10475098	10475652	555	10475430	33.6243	5.41372	30.6597	FBtr0304678	-	10470391	10480912	inside	5814	FBgn0086686	41776	l(3)L1231
2R	5932826	5933726	901	5933103	33.4484	5.66479	30.4866	FBtr0112413	-	5928701	5930995	upstream	-1831	FBgn0085249	5740467	CG34220
X	14974725	14975107	383	14974894	33.4181	5.2499	30.4574	FBtr0073962	+	14975582	14976226	upstream	-857	FBgn0053177	32438	CG33177
3L	22832400	22833511	1112	22833299	33.3928	5.37331	30.4331	FBtr0078546	+	22830168	22831270	downstream	2232	FBgn0037195	40501	CG11226
3L	21375364	21375813	450	21375546	33.3091	5.11212	30.3508	FBtr0333386	+	21375601	21417161	overlapStart	-237	FBgn0261258	40368	rgn
3L	13221491	13222147	657	13221844	33.241	3.9925	30.2848	FBtr0305480	+	13221792	13272742	overlapStart	-301	FBgn0023095	39493	caps
X	12468496	12470094	1599	12468992	33.2304	4.98732	30.2745	FBtr0333154	-	12410667	12462394	upstream	-6102	FBgn0264542	32202	CG43921
3L	10676137	10676685	549	10676370	33.1837	4.50606	30.2294	FBtr0076265	+	10684124	10685698	upstream	-7987	FBgn0036099	39213	CG11811
X	7840728	7841288	561	7841067	33.1837	4.50606	30.2294	FBtr0071129	-	7835511	7841039	overlapStart	311	FBgn0027280	31712	l(1)G0193
X	3638458	3639077	620	3638659	33.1549	4.58705	30.2027	FBtr0112680	+	3641196	3680669	upstream	-2738	FBgn0086899	318206	tlk
3L	14625553	14625923	371	14625754	33.1431	4.67473	30.1923	FBtr0333032	+	14625701	14664709	overlapStart	-148	FBgn0041604	39596	dlp
3R	17032350	17032934	585	17032542	33.1431	4.67473	30.1923	FBtr0110937	+	17034200	17038409	upstream	-1850	FBgn0264357	42515	SNF4Agamma
3R	19140770	19141253	484	19140938	33.1323	4.30566	30.1821	FBtr0089716	-	19116826	19140031	upstream	-739	FBgn0003118	42757	pnt
2R	9849695	9850695	1001	9850074	33.1163	4.03854	30.1663	FBtr0087593	+	9848686	9855486	inside	1009	FBgn0013770	36546	Cp1
X	7435089	7435672	584	7435268	33.1163	4.03854	30.1663	FBtr0304870	-	7429912	7430922	upstream	-4167	FBgn0052720	318170	CG32720
3L	10355836	10356252	417	10356043	33.0308	6.07515	30.0821	FBtr0304431	+	10358328	10358425	upstream	-2492	FBgn0262439	12798171	mir-276a
3L	17988275	17989193	919	17988438	33.0308	6.07515	30.0821	FBtr0075149	-	17945262	17992921	inside	4646	FBgn0000568	39999	Eip75B
3R	24365849	24366352	504	24366075	33.0308	6.07515	30.0821	FBtr0301839	-	24346387	24366053	overlapStart	204	FBgn0003137	43872	Ppn
2R	10377162	10377672	511	10377314	32.9627	5.97216	30.0179	FBtr0087492	+	10368716	10384817	inside	8446	FBgn0001332	44831	L
3R	19685025	19685615	591	19685355	32.9035	3.87406	29.9599	FBtr0084528	-	19685189	19685352	includeFeature	327	FBgn0004185	3772037	snRNA:U1:95Ca
2L	13059911	13060631	721	13060261	32.8912	4.13947	29.9477	FBtr0089956	-	13022671	13060115	overlapStart	204	FBgn0262160	34701	CG9932
2L	7423466	7424097	632	7423808	32.7922	4.19494	29.8505	FBtr0332525	+	7423820	7425932	overlapStart	-354	FBgn0264439	14462718	CR43857
3L	18611177	18611612	436	18611385	32.7867	5.40018	29.8454	FBtr0075107	+	18611490	18611561	includeFeature	-313	FBgn0052200	3772479	tRNA:CR32200
2L	479087	480020	934	479749	32.7598	3.91412	29.8189	FBtr0310030	-	476446	479688	overlapStart	601	FBgn0043364	33224	cbt
X	3183183	3183730	548	3183383	32.6681	5.18587	29.7283	FBtr0333313	+	3183414	3237800	overlapStart	-231	FBgn0000479	31309	dnc
3R	19000776	19001427	652	19001170	32.6457	5.99306	29.707	FBtr0303041	+	18999595	19011364	inside	1181	FBgn0039061	NA	NA
2R	20194709	20195120	412	20194898	32.6354	5.82025	29.6968	FBtr0072270	+	20193405	20200626	inside	1304	FBgn0003888	37888	betaTub60D
X	7889376	7889798	423	7889618	32.5721	5.05126	29.6353	FBtr0089999	+	7889730	7920567	overlapStart	-354	FBgn0010329	31718	Tbh
X	17604623	17605282	660	17604982	32.5054	4.92933	29.5715	FBtr0302837	+	17604178	17645718	inside	445	FBgn0261570	32754	CG42684
X	19265769	19266511	743	19266103	32.5054	4.92933	29.5715	FBtr0309223	+	19247218	19364074	inside	18551	FBgn0031016	32930	kek5
X	1513060	1514254	1195	1513331	32.5054	4.92933	29.5715	FBtr0070284	-	1446312	1512188	upstream	-872	FBgn0025390	31111	Mur2B
2R	2032760	2033951	1192	2033647	32.4705	4.53825	29.538	FBtr0086017	-	2029877	2029949	upstream	-2811	FBgn0011891	3772431	tRNA:K2:42Ae
3R	2912068	2912634	567	2912372	32.4469	4.71696	29.5168	FBtr0081639	+	2912321	2914561	overlapStart	-253	FBgn0003884	40848	alphaTub84B
3R	11117092	11117796	705	11117451	32.4469	4.71696	29.5168	FBtr0305656	+	11116668	11133958	inside	424	FBgn0003721	41852	Tm1
3L	1545985	1547276	1292	1546680	32.3914	4.28896	29.4625	FBtr0333396	+	1546092	1553236	overlapStart	-107	FBgn0041342	117353	Cct1
3R	23813341	23814226	886	23814026	32.3699	4.04924	29.4417	FBtr0300611	-	23792730	23814089	overlapStart	748	FBgn0003890	43359	betaTub97EF
2L	13614602	13615367	766	13615141	32.2068	5.98836	29.2809	FBtr0304220	+	13610035	13610056	downstream	4567	FBgn0262194	12798194	mir-2489
2R	8393300	8393940	641	8393781	32.2068	5.98836	29.2809	FBtr0087946	-	8375253	8394841	inside	1541	FBgn0045063	250735	fdl
3R	3937162	3937664	503	3937388	32.2068	5.98836	29.2809	FBtr0081792	+	3931057	3948023	inside	6105	FBgn0243512	40958	puc
3R	4946546	4947102	557	4946850	32.2068	5.98836	29.2809	FBtr0333668	-	4892065	4983672	inside	37126	FBgn0003165	41094	pum
3R	15660640	15661155	516	15660888	32.2068	5.98836	29.2809	FBtr0083795	-	15619795	15662539	inside	1899	FBgn0014135	42356	bnl
2L	13899865	13900446	582	13900206	32.2021	4.83012	29.2786	FBtr0080562	-	13899353	13904359	inside	4494	FBgn0019890	34804	Smg5
X	18169160	18170543	1384	18170093	32.1679	3.4843	29.2456	FBtr0113465	+	18171266	18178632	upstream	-2106	FBgn0053542	3346149	upd3
3L	646599	648010	1412	647369	32.1505	3.87917	29.2284	FBtr0072556	+	648555	651311	upstream	-1956	FBgn0035147	38076	Gale
3L	3542372	3543105	734	3542603	32.1196	5.96967	29.1983	FBtr0073133	+	3543580	3608549	upstream	-1208	FBgn0005640	38433	Eip63E
X	12365452	12365798	347	12365619	32.1196	5.96967	29.1983	FBtr0299559	+	12365701	12371539	overlapStart	-249	FBgn0259143	32196	CG42258
X	7952452	7953210	759	7952759	32.0546	4.21208	29.1342	FBtr0333309	-	7942563	7952391	upstream	-61	FBgn0004656	31722	fs(1)h
2R	6421540	6422059	520	6421846	32.0367	5.62158	29.1176	FBtr0089342	-	6407125	6421862	overlapStart	322	FBgn0005630	44548	lola
2L	519134	519899	766	519453	31.9697	4.27406	29.0514	FBtr0078063	+	523466	540560	upstream	-4332	FBgn0003963	33225	ush
2R	17102260	17102831	572	17102498	31.9685	5.5329	29.0507	FBtr0071625	-	17100385	17102477	overlapStart	217	FBgn0027073	37420	CG4302
X	18143389	18143869	481	18143535	31.9491	5.38601	29.0315	FBtr0300182	-	18134790	18137317	upstream	-6072	FBgn0030904	32805	upd2
3L	16660747	16661381	635	16661132	31.9234	5.12185	29.0061	FBtr0075354	-	16655657	16661034	overlapStart	287	FBgn0010223	39861	Galpha73B
3L	18022552	18023037	486	18022787	31.8966	4.34058	28.9805	FBtr0075147	+	18033417	18034838	upstream	-10865	FBgn0052192	317904	CG32192
X	8086921	8087568	648	8087310	31.8966	4.34058	28.9805	FBtr0333721	+	8087233	8133460	overlapStart	-312	FBgn0261873	44861	sdt
3R	16916933	16918137	1205	16917387	31.8726	3.96444	28.9572	FBtr0084036	-	16908758	16923527	inside	6594	FBgn0038853	42496	RhoGAP93B
X	7950361	7951428	1068	7950858	31.8402	4.9904	28.9254	FBtr0333308	-	7942563	7950734	overlapStart	373	FBgn0004656	31722	fs(1)h
2R	11024876	11025376	501	11025152	31.8365	4.41218	28.9226	FBtr0112379	-	11032473	11033024	downstream	8148	FBgn0262954	5740790	Rpb12
3R	15733268	15733880	613	15733718	31.8365	4.41218	28.9226	FBtr0083821	+	15730861	15739452	inside	2407	FBgn0038747	42371	RhoGAP92B
3R	20455581	20456465	885	20455946	31.8365	4.41218	28.9226	FBtr0084669	-	20452796	20455810	overlapStart	229	FBgn0046685	318600	Wsck
3L	21233006	21233659	654	21233406	31.7906	4.48945	28.8783	FBtr0078307	+	21233447	21259603	overlapStart	-441	FBgn0004865	40345	Eip78C
X	3671153	3671672	520	3671431	31.7855	4.87134	28.8738	FBtr0309620	+	3671415	3671538	includeFeature	-262	FBgn0263532	12798103	mir-4962
X	15983063	15984146	1084	15983474	31.7855	4.87134	28.8738	FBtr0310317	-	15973047	15983400	overlapStart	337	FBgn0028397	32574	Tob
2R	6455956	6457412	1457	6456330	31.7756	5.35439	28.8649	FBtr0088277	+	6456447	6503753	overlapStart	-491	FBgn0263102	36118	psq
3L	17733463	17734067	605	17733808	31.7559	4.76298	28.846	FBtr0075187	+	17733640	17735640	overlapStart	-177	FBgn0036749	39973	CG7460
3R	14391253	14391826	574	14391493	31.7559	4.76298	28.846	FBtr0306142	-	14390214	14390895	upstream	-358	FBgn0262846	13084062	CG43210
3R	19037315	19038075	761	19037583	31.6038	5.53752	28.6977	FBtr0306755	-	19011302	19040279	inside	2964	FBgn0262975	42743	cnc
X	8787720	8789050	1331	8788256	31.6038	5.53752	28.6977	FBtr0071273	-	8767656	8788228	overlapStart	508	FBgn0011661	31816	Moe
X	10159588	10160677	1090	10159773	31.6038	5.53752	28.6977	FBtr0071481	-	10158266	10159296	upstream	-292	FBgn0040942	50416	CG12643
3L	20501053	20502538	1486	20501277	31.5974	5.19056	28.6919	FBtr0078205	+	20502787	20507207	upstream	-1734	FBgn0052425	40273	CG32425
3L	5802612	5803502	891	5802811	31.5632	4.89051	28.658	FBtr0333264	-	5790649	5804031	inside	1419	FBgn0015806	38654	S6k
2L	8292095	8292622	528	8292372	31.3976	3.88459	28.4957	FBtr0079596	+	8290727	8290799	downstream	1368	FBgn0011902	3772008	tRNA:K5:29A
2L	16645542	16646126	585	16645763	31.3889	5.90157	28.4872	FBtr0300005	+	16657115	16661995	upstream	-11573	FBgn0259735	34987	CG42389
X	7472478	7474134	1657	7473084	31.3889	5.90157	28.4872	FBtr0071067	+	7468323	7470800	downstream	4155	FBgn0029951	31675	CG11369
X	12628384	12628807	424	12628593	31.3889	5.90157	28.4872	FBtr0333774	-	12611657	12624986	upstream	-3398	FBgn0264678	14462398	CR43963
2L	20831077	20831557	481	20831350	31.2203	5.4638	28.3248	FBtr0081423	+	20831262	20832859	overlapStart	-185	FBgn0051674	318878	CG31674
2R	13733796	13734498	703	13734132	31.0766	4.52229	28.1858	FBtr0086799	+	13734206	13735949	overlapStart	-410	FBgn0015522	37039	olf186-M
2L	20084175	20085595	1421	20085042	31.0707	4.81334	28.1807	FBtr0310558	-	20082304	20085064	overlapStart	889	FBgn0263773	44380	fok
2R	6365122	6365668	547	6365427	31.0707	4.81334	28.1807	FBtr0088307	-	6356978	6366073	inside	951	FBgn0261862	36109	whd
2R	18480368	18480629	262	18480499	31.0666	5.22654	28.1775	FBtr0071837	-	18451016	18480473	overlapStart	105	FBgn0260866	37575	dnr1
3L	8353678	8354213	536	8353926	31.0361	5.65857	28.1488	FBtr0114548	-	8349504	8354006	overlapStart	328	FBgn0001248	44291	Idh
3L	16950083	16951055	973	16950565	30.9885	5.0249	28.1024	FBtr0112860	+	16950539	16961180	overlapStart	-456	FBgn0010352	39899	Nc73EF
3L	17004902	17005491	590	17005291	30.9664	4.55188	28.0806	FBtr0321285	-	16987817	17005665	inside	763	FBgn0036684	39902	CG3764
2R	9844686	9845845	1160	9845669	30.9176	5.07334	28.0324	FBtr0087612	-	9831252	9845594	overlapStart	908	FBgn0262739	36544	AGO1
3L	11627343	11628345	1003	11628035	30.8251	5.46166	27.941	FBtr0076106	+	11624492	11636002	inside	2851	FBgn0052091	39307	CG32091
2L	13215689	13216369	681	13215821	30.7322	5.23273	27.8503	FBtr0080443	+	13215839	13216030	includeFeature	-150	FBgn0004192	3771927	snRNA:U2:34ABb
2R	18003478	18004512	1035	18003910	30.6624	5.74667	27.7814	FBtr0302298	-	17995086	18003843	overlapStart	365	FBgn0243516	37521	Vrp1
X	12364238	12364689	452	12364491	30.6614	5.28761	27.7804	FBtr0299559	+	12365701	12371539	upstream	-1463	FBgn0259143	32196	CG42258
3R	12055674	12056523	850	12056256	30.5834	4.25015	27.7041	FBtr0083257	+	12051371	12086024	inside	4303	FBgn0040071	53562	tara
X	10436015	10436789	775	10436434	30.5834	4.25015	27.7041	FBtr0310292	-	10384380	10440787	inside	4772	FBgn0085443	31987	spri
2L	9387965	9388539	575	9388135	30.5774	5.81478	27.6986	FBtr0332597	+	9387559	9391567	inside	406	FBgn0012036	34256	Aldh
2L	13084879	13085715	837	13085309	30.5774	5.81478	27.6986	FBtr0301366	+	13106871	13109468	upstream	-21992	FBgn0032470	34702	CG5142
2L	10502835	10503257	423	10503039	30.5774	5.81478	27.6986	FBtr0080035	-	10491682	10506778	inside	3943	FBgn0086347	34445	Myo31DF
3R	2623597	2624288	692	2624031	30.5774	5.81478	27.6986	FBtr0081621	+	2617558	2628153	inside	6039	FBgn0000439	40832	Dfd
3R	26106293	26108026	1734	26106982	30.5774	5.81478	27.6986	FBtr0085621	+	26103656	26187816	inside	2637	FBgn0010113	43604	hdc
X	1835762	1836127	366	1835882	30.5774	5.81478	27.6986	FBtr0333344	+	1835973	1899495	overlapStart	-211	FBgn0264562	31162	Hr4
3L	4544555	4545488	934	4545154	30.5383	5.13265	27.6624	FBtr0113143	+	4542120	4553457	inside	2435	FBgn0035558	38561	CG11357
3L	21254564	21255435	872	21255001	30.5383	5.13265	27.6624	FBtr0306159	+	21251120	21251858	downstream	3444	FBgn0262854	12798438	CG43218
3R	14299175	14299549	375	14299350	30.5383	5.13265	27.6624	FBtr0083650	-	14244438	14306398	inside	7223	FBgn0004652	42226	fru
3R	4872851	4873792	942	4873276	30.5177	4.58004	27.6427	FBtr0089341	-	4869905	4872922	overlapStart	71	FBgn0014018	41087	Rel
3R	26214295	26214694	400	26214452	30.5075	4.3183	27.6328	FBtr0332169	+	26214552	26216306	overlapStart	-257	FBgn0015221	44965	Fer2LCH
3R	9189727	9190319	593	9190158	30.5056	3.93463	27.6314	FBtr0303265	-	9187538	9190310	overlapStart	583	FBgn0086371	41641	poly
X	5640832	5641449	618	5641069	30.5056	3.93463	27.6314	FBtr0332401	-	5632696	5641287	overlapStart	455	FBgn0261383	31496	IntS6
X	10495444	10495834	391	10495679	30.5056	3.93463	27.6314	FBtr0310444	-	10492179	10495679	overlapStart	235	FBgn0030218	31990	CG1628
2L	6367562	6368102	541	6367842	30.4932	5.79664	27.6194	FBtr0079253	+	6367884	6370195	overlapStart	-322	FBgn0031805	33889	CG9505
3L	5181555	5182154	600	5181984	30.4501	4.9938	27.5772	FBtr0301599	-	5153786	5177897	upstream	-3658	FBgn0052423	38605	shep
3L	14213939	14214685	747	14214108	30.4501	4.9938	27.5772	FBtr0306623	+	14214540	14226350	overlapStart	-601	FBgn0013718	39572	nuf
3L	15530363	15531123	761	15530943	30.4501	4.9938	27.5772	FBtr0075557	+	15528514	15545005	inside	1849	FBgn0004396	39682	CrebA
3R	11491732	11492141	410	11491887	30.3973	4.47148	27.5261	FBtr0083162	+	11491905	11514173	overlapStart	-173	FBgn0053207	41899	pxb
3R	19026593	19027253	661	19026871	30.3923	4.86868	27.5217	FBtr0306749	-	19011302	19026372	upstream	-221	FBgn0262975	42743	cnc
2R	5965594	5966160	567	5965835	30.3736	3.98177	27.5041	FBtr0088405	+	5965870	5971690	overlapStart	-276	FBgn0033483	36054	egr
X	2487284	2488466	1183	2487763	30.3661	4.55796	27.497	FBtr0070440	+	2486156	2492638	inside	1128	FBgn0001404	31239	egh
X	12561462	12562370	909	12561702	30.3661	4.55796	27.497	FBtr0100004	+	12553495	12554665	downstream	7967	FBgn0053963	3885572	CR33963
2R	20426469	20427075	607	20426889	30.3611	4.75535	27.4928	FBtr0290219	+	20427465	20446273	upstream	-996	FBgn0035023	37921	itp
2L	520822	521500	679	521240	30.3532	4.65222	27.4858	FBtr0078063	+	523466	540560	upstream	-2644	FBgn0003963	33225	ush
2L	15762561	15762892	332	15762724	30.3532	4.65222	27.4858	FBtr0080768	-	15756001	15762755	overlapStart	194	FBgn0001987	34927	Gli
2R	6451602	6452839	1238	6451964	30.3532	4.65222	27.4858	FBtr0088277	+	6456447	6503753	upstream	-4845	FBgn0263102	36118	psq
3L	18037379	18038094	716	18037743	30.2457	5.57774	27.3807	FBtr0300044	+	18035833	18037314	downstream	1546	FBgn0259739	7354474	CG42393
3L	21947652	21948455	804	21948223	30.1343	4.08572	27.2711	FBtr0078475	+	21948210	21951141	overlapStart	-558	FBgn0037144	40441	CG7458
X	8003762	8004545	784	8003924	30.0526	5.70232	27.1908	FBtr0071108	-	7996613	8000075	upstream	-3687	FBgn0040319	53581	Gclc
3R	5909817	5910487	671	5910067	30.0523	5.38581	27.1904	FBtr0304217	+	5916848	5916939	upstream	-7031	FBgn0262378	12798084	mir-317
3R	19612555	19613867	1313	19612985	30.0523	5.38581	27.1904	FBtr0304729	+	19607488	19627356	inside	5067	FBgn0015513	42817	mbc
2R	2028640	2030091	1452	2029120	30.0372	3.85328	27.1761	FBtr0085979	+	2029670	2029742	includeFeature	-1030	FBgn0011958	3772022	tRNA:R2:42Ad
3R	12059746	12060523	778	12060174	30.0372	3.85328	27.1761	FBtr0083258	+	12068541	12085988	upstream	-8795	FBgn0040071	53562	tara
2R	157919	159618	1700	158314	29.9668	3.37542	27.1066	FBtr0111269	-	123284	130444	upstream	-27475	FBgn0262117	3355010	IntS3
3L	20502743	20503165	423	20502902	29.9188	4.79218	27.0597	FBtr0078205	+	20502787	20507207	overlapStart	-44	FBgn0052425	40273	CG32425
3R	2624523	2625314	792	2624863	29.9047	5.21616	27.0457	FBtr0081621	+	2617558	2628153	inside	6965	FBgn0000439	40832	Dfd
3R	10547431	10548598	1168	10548335	29.9023	5.50794	27.044	FBtr0100008	-	10524252	10549978	inside	2547	FBgn0262127	41783	kibra
2R	2899519	2900030	512	2899698	29.8893	4.73393	27.0315	FBtr0086180	+	2899761	2905869	overlapStart	-242	FBgn0029506	35614	Tsp42Ee
3L	6956348	6956988	641	6956574	29.8443	5.41954	26.9874	FBtr0076938	-	6952654	6957858	inside	1510	FBgn0261445	38760	sgl
3L	3193005	3193445	441	3193214	29.8021	4.6184	26.9455	FBtr0073040	+	3193216	3197059	overlapStart	-211	FBgn0001233	38389	Hsp83
3L	1299900	1300313	414	1300145	29.7794	4.34306	26.924	FBtr0089941	+	1298886	1300389	inside	1014	FBgn0025682	38145	scf
2L	12513759	12514514	756	12514181	29.7722	5.72799	26.9174	FBtr0309757	+	12508108	12508254	downstream	5651	FBgn0263458	12798169	snoRNA:CG43051-a
2R	12998446	12998969	524	12998654	29.7722	5.72799	26.9174	FBtr0086982	+	12996366	13001866	inside	2080	FBgn0034194	36930	CG15611
3L	11315106	11315698	593	11315444	29.7722	5.72799	26.9174	FBtr0076182	-	11313762	11314819	upstream	-287	FBgn0036154	39273	CG6168
3R	5060474	5060769	296	5060609	29.7722	5.72799	26.9174	FBtr0333667	-	4892065	5062747	inside	2273	FBgn0003165	41094	pum
X	3666544	3667563	1020	3666983	29.7722	5.72799	26.9174	FBtr0299581	+	3666673	3682010	overlapStart	-129	FBgn0086899	318206	tlk
X	13284299	13284618	320	13284461	29.7722	5.72799	26.9174	FBtr0073776	+	13281632	13282877	downstream	2667	FBgn0030481	32296	CG1662
X	10666248	10666780	533	10666523	29.7722	3.25122	26.9174	FBtr0112977	+	10666577	10673014	overlapStart	-329	FBgn0030234	32006	CG15211
3R	6089885	6091197	1313	6090130	29.7547	3.94235	26.9024	FBtr0305354	+	6090028	6125587	overlapStart	-143	FBgn0262617	41256	CG43143
3R	27538389	27539997	1609	27539309	29.7522	3.73938	26.9002	FBtr0085826	+	27539591	27558490	overlapStart	-1202	FBgn0003870	48317	ttk
3R	26212439	26213975	1537	26213562	29.7217	4.92978	26.8707	FBtr0306587	-	26211524	26213322	overlapStart	883	FBgn0015222	46415	Fer1HCH
2L	12823869	12824310	442	12824037	29.6823	4.50496	26.833	FBtr0332210	-	12817000	12822787	upstream	-1082	FBgn0015399	34688	kek1
3R	5756566	5758581	2016	5757519	29.6595	4.59683	26.8121	FBtr0114583	+	5754639	5770888	inside	1927	FBgn0263097	41217	Glut4EF
2L	19157821	19158784	964	19158412	29.6408	3.32904	26.7952	FBtr0081159	+	19158540	19172567	overlapStart	-719	FBgn0010300	35197	brat
X	8603096	8604011	916	8603692	29.6246	3.9913	26.7793	FBtr0071249	+	8603685	8606515	overlapStart	-589	FBgn0041629	31808	Hexo2
X	5618078	5618661	584	5618289	29.6246	3.9913	26.7793	FBtr0310505	-	5614960	5617603	upstream	-475	FBgn0052758	31493	CG32758
X	14968638	14969467	830	14968786	29.3753	4.99093	26.5344	FBtr0073967	-	14965489	14970236	inside	1598	FBgn0030608	32437	Lsd-2
2L	18562924	18563590	667	18563355	29.2855	5.30995	26.446	FBtr0303162	-	18532728	18563172	overlapStart	248	FBgn0085370	35107	Pde11
3L	11345684	11346820	1137	11346516	29.2855	5.30995	26.446	FBtr0076181	-	11355086	11357985	downstream	12301	FBgn0036155	39274	CG6163
3R	3938403	3938850	448	3938632	29.2855	5.30995	26.446	FBtr0081792	+	3931057	3948023	inside	7346	FBgn0243512	40958	puc
3L	14030855	14031655	801	14031473	29.1973	4.22443	26.3591	FBtr0075773	+	14030355	14036659	inside	500	FBgn0026418	39557	Hsc70Cb
3L	16799361	16799917	557	16799694	29.1973	4.22443	26.3591	FBtr0075344	-	16780673	16800831	inside	1470	FBgn0036663	39878	CG9674
2R	4129917	4130504	588	4130178	29.1918	4.95884	26.3543	FBtr0088793	+	4125364	4127835	downstream	4553	FBgn0013726	35801	pnut
X	14105274	14105735	462	14105549	29.1539	5.1447	26.3169	FBtr0073927	-	14099942	14105490	overlapStart	216	FBgn0040153	32371	l(1)G0469
3R	7583932	7584442	511	7584257	29.1397	4.94975	26.3038	FBtr0082535	-	7578506	7585800	inside	1868	FBgn0017581	44672	Lk6
X	19215833	19216286	454	19216112	29.1198	3.57478	26.284	FBtr0074682	-	19205061	19216098	overlapStart	265	FBgn0259834	32926	out
2L	9736460	9737052	593	9736652	29.1185	4.29426	26.2828	FBtr0079864	+	9736645	9737329	overlapStart	-185	FBgn0032140	34289	CG13117
X	3070163	3070520	358	3070294	29.1185	4.29426	26.2828	FBtr0070509	+	3070473	3233360	overlapStart	-310	FBgn0000479	31309	dnc
3L	16649042	16650250	1209	16650026	29.0601	4.99758	26.2254	FBtr0075315	+	16646869	16647106	downstream	2173	FBgn0041721	3772091	snRNA:U12:73B
3L	3239825	3240621	797	3240131	29.0535	4.36985	26.2196	FBtr0073093	-	3236947	3239578	upstream	-247	FBgn0035425	38400	CG17746
3L	628993	630283	1291	629684	29.0041	3.95057	26.1712	FBtr0333725	+	628470	642303	inside	523	FBgn0263039	12798545	CR43334
2R	18437371	18437911	541	18437697	29.0037	4.45196	26.171	FBtr0071835	+	18437599	18439618	overlapStart	-228	FBgn0034736	37572	CG6018
3R	18215923	18216601	679	18216309	29.0037	4.45196	26.171	FBtr0084220	+	18216452	18218084	overlapStart	-529	FBgn0038957	42626	CG7059
X	3612591	3613637	1047	3612768	29.0037	4.45196	26.171	FBtr0070582	-	3599017	3613665	inside	1074	FBgn0015286	31332	Rala
3L	15589295	15589856	562	15589557	28.9989	4.86576	26.167	FBtr0075568	+	15581960	15596219	inside	7335	FBgn0036518	39693	RhoGAP71E
3R	3931552	3932226	675	3931719	28.9989	4.86576	26.167	FBtr0081792	+	3931057	3948023	inside	495	FBgn0243512	40958	puc
2R	5016708	5017524	817	5017105	28.9921	4.49677	26.1613	FBtr0306382	-	5010809	5019306	inside	2598	FBgn0027561	35929	CG18659
3L	16795002	16795840	839	16795227	28.9736	5.64121	26.1429	FBtr0333609	-	16781349	16793289	upstream	-1713	FBgn0036663	39878	CG9674
2R	2936954	2937509	556	2937213	28.9576	4.63937	26.1312	FBtr0089033	+	2937301	2939470	overlapStart	-347	FBgn0016032	35623	lbm
3L	19285429	19285842	414	19285696	28.9576	4.63937	26.1312	FBtr0332155	-	19275028	19285624	overlapStart	195	FBgn0036862	40102	Gbs-76A
X	1844229	1844743	515	1844519	28.8924	5.6236	26.0677	FBtr0333344	+	1835973	1899495	inside	8256	FBgn0264562	31162	Hr4
2R	3269149	3269624	476	3269444	28.8762	4.00148	26.052	FBtr0306787	-	3207059	3269374	overlapStart	225	FBgn0033159	35652	Dscam
3R	4805970	4807074	1105	4806528	28.8123	4.83409	25.9892	FBtr0081958	+	4806584	4808515	overlapStart	-614	FBgn0037646	41070	CAHbeta
3R	60637	61155	519	60937	28.7721	4.33022	25.9494	FBtr0309256	+	60868	66780	overlapStart	-231	FBgn0010225	46008	Gel
3L	16476534	16476877	344	16476725	28.7571	4.05599	25.9347	FBtr0075408	-	16463486	16476750	overlapStart	216	FBgn0004569	39833	aos
2R	7071648	7072002	355	7071837	28.729	5.27406	25.9073	FBtr0088098	+	7070729	7104899	inside	919	FBgn0003396	36171	shn
3L	530875	531366	492	531145	28.6834	5.41606	25.8623	FBtr0112464	+	528339	528996	downstream	2536	FBgn0085298	5740713	CG34269
3R	12828272	12828965	694	12828593	28.6478	4.11451	25.8276	FBtr0083371	+	12828599	12832930	overlapStart	-327	FBgn0038465	42049	Irc
3R	18420902	18421571	670	18421219	28.6478	4.11451	25.8276	FBtr0113396	+	18413477	18434193	inside	7425	FBgn0051158	42665	Efa6
3R	16655500	16655932	433	16655688	28.577	3.66949	25.758	FBtr0083991	-	16650389	16656337	inside	837	FBgn0027493	42466	CG17273
3R	27044983	27045595	613	27045430	28.5492	4.17749	25.7307	FBtr0309656	-	27045012	27045033	includeFeature	50	FBgn0263544	12798053	mir-4949
3L	4232162	4233175	1014	4232941	28.474	5.22415	25.6576	FBtr0073248	-	4224710	4236147	inside	3985	FBgn0001257	38513	ImpL2
3R	25080790	25081878	1089	25081595	28.4625	4.24546	25.6463	FBtr0085397	-	25077540	25081502	overlapStart	712	FBgn0003525	43466	stg
X	2115903	2116919	1017	2116268	28.4091	5.07325	25.594	FBtr0070420	-	2108319	2116492	overlapStart	589	FBgn0004397	31201	Vinc
X	7603878	7604396	519	7604152	28.4091	5.07325	25.594	FBtr0310287	-	7576371	7603418	upstream	-460	FBgn0029504	31678	CHES-1-like
3R	27432478	27432936	459	27432706	28.388	3.90984	25.5744	FBtr0085803	-	27424525	27435583	inside	3105	FBgn0039858	43724	CycG
3R	12173283	12174366	1084	12174043	28.3628	4.9992	25.5498	FBtr0083325	-	12171855	12174946	inside	1663	FBgn0038419	41982	CG14879
2R	10769464	10769876	413	10769653	28.3301	4.39896	25.5175	FBtr0300127	+	10769625	10771551	overlapStart	-161	FBgn0033980	36664	Cyp6a20
3L	19841039	19841477	439	19841270	28.3301	4.39896	25.5175	FBtr0074889	+	19841265	19854025	overlapStart	-226	FBgn0020389	40167	Papss
X	10635682	10636444	763	10635888	28.3225	4.80871	25.5113	FBtr0332294	+	10638535	10642848	upstream	-2853	FBgn0003204	43873	ras
3L	5763311	5764236	926	5764071	28.3137	4.44259	25.5026	FBtr0330128	+	5764265	5769371	upstream	-954	FBgn0260936	38648	scny
2L	13878768	13879257	490	13879004	28.2816	4.80173	25.4717	FBtr0080547	+	13878965	13898715	overlapStart	-197	FBgn0028509	34803	cenG1A
2L	18732818	18733343	526	18733171	28.2816	4.80173	25.4717	FBtr0301647	-	18714615	18731419	upstream	-1399	FBgn0032707	35132	CG10348
3R	12145534	12146463	930	12146162	28.2638	4.58138	25.4549	FBtr0083267	+	12147125	12147197	upstream	-1591	FBgn0011858	3771844	tRNA:F2:89BC
3R	19118678	19119340	663	19119086	28.212	5.03662	25.4057	FBtr0089715	-	19116826	19120960	inside	2282	FBgn0003118	42757	pnt
2L	14997412	14997704	293	14997547	28.1815	5.55442	25.3755	FBtr0332521	-	14975747	14997559	overlapStart	147	FBgn0086711	34872	mol
3L	5239743	5240296	554	5240038	28.1815	5.55442	25.3755	FBtr0077174	-	5148921	5241548	inside	1805	FBgn0052423	38605	shep
X	13284909	13285522	614	13285126	28.1815	5.55442	25.3755	FBtr0073776	+	13281632	13282877	downstream	3277	FBgn0030481	32296	CG1662
3R	16890723	16891204	482	16891016	28.1283	4.01238	25.3256	FBtr0089519	+	16890963	16895476	overlapStart	-240	FBgn0000083	42492	AnnIX
2R	9106508	9106991	484	9106801	28.1079	4.00982	25.3058	FBtr0333151	-	9103164	9106752	overlapStart	244	FBgn0033809	36458	CG4630
2L	14022393	14022723	331	14022554	28.1018	5.53709	25.2998	FBtr0290243	-	14019407	14020208	upstream	-2185	FBgn0001967	48772	nimC3
X	1737051	1737484	434	1737219	28.0216	4.54329	25.2211	FBtr0302657	+	1737379	1746899	overlapStart	-328	FBgn0261548	31136	CG42666
X	1842044	1843203	1160	1842304	28.0143	5.43572	25.2139	FBtr0333344	+	1835973	1899495	inside	6071	FBgn0264562	31162	Hr4
2L	18571347	18572454	1108	18572292	28.012	4.0693	25.2116	FBtr0303163	-	18532728	18571648	overlapStart	301	FBgn0085370	35107	Pde11
2R	20851369	20851972	604	20851576	27.9845	5.42941	25.185	FBtr0113119	-	20847362	20850754	upstream	-615	FBgn0035087	37994	CG2765
2R	6157729	6158109	381	6157927	27.943	5.19211	25.1438	FBtr0088338	+	6156528	6194529	inside	1201	FBgn0033504	36084	CAP
2L	841419	842357	939	841698	27.9363	4.38648	25.1371	FBtr0302121	-	833584	842691	inside	1272	FBgn0020304	33263	drongo
X	945189	945845	657	945488	27.924	3.82408	25.1248	FBtr0070179	+	945557	946664	overlapStart	-368	FBgn0040398	31055	CG14629
3L	632243	634207	1965	633529	27.9093	2.9232	25.1113	FBtr0333725	+	628470	642303	inside	3773	FBgn0263039	12798545	CR43334
3L	15528228	15528734	507	15528431	27.906	4.13055	25.108	FBtr0075557	+	15528514	15545005	overlapStart	-286	FBgn0004396	39682	CrebA
X	14830339	14830734	396	14830531	27.8583	4.24425	25.0612	FBtr0300435	+	14824349	14827616	downstream	5990	FBgn0264078	32425	Flo-2
3L	11549150	11549789	640	11549560	27.8193	3.66878	25.0226	FBtr0089331	-	11517396	11551839	inside	2689	FBgn0259481	39293	Mob2
3R	14069379	14071194	1816	14070348	27.7928	3.53851	24.9972	FBtr0083567	+	14068409	14074301	inside	970	FBgn0020238	42186	14-3-3epsilon
3R	20369403	20369807	405	20369556	27.7763	3.86912	24.981	FBtr0089906	-	20361926	20369629	overlapStart	226	FBgn0039207	42928	CG5789
2R	6488240	6488968	729	6488818	27.7705	5.15824	24.9755	FBtr0088284	+	6505169	6528718	upstream	-16929	FBgn0033538	36121	CG11883
3R	16978571	16979090	520	16978832	27.7705	5.15824	24.9755	FBtr0084019	+	16979018	17038314	overlapStart	-447	FBgn0264357	42515	SNF4Agamma
3L	8539186	8539862	677	8539664	27.7295	4.26823	24.9355	FBtr0305212	+	8539775	8563832	overlapStart	-589	FBgn0260442	38978	rhea
X	14973260	14974403	1144	14974114	27.7295	4.26823	24.9355	FBtr0073962	+	14975582	14976226	upstream	-2322	FBgn0053177	32438	CG33177
3L	4122707	4123039	333	4122846	27.6928	5.14303	24.8995	FBtr0073270	-	4114289	4122388	upstream	-319	FBgn0035499	38490	Chd64
3L	18015351	18016091	741	18015827	27.6703	5.00179	24.8773	FBtr0075147	+	18033417	18034838	upstream	-18066	FBgn0052192	317904	CG32192
2R	15042333	15042988	656	15042763	27.6617	4.34596	24.8695	FBtr0114623	+	15042701	15050103	overlapStart	-368	FBgn0000578	37201	ena
3R	11798813	11800016	1204	11799511	27.6492	4.21502	24.8578	FBtr0301715	+	11799020	11809173	overlapStart	-207	FBgn0022787	41943	Hel89B
3L	10732060	10732884	825	10732423	27.6361	3.91724	24.845	FBtr0306304	+	10765092	10766499	upstream	-33032	FBgn0262890	12798172	CG43245
2L	16271298	16271875	578	16271621	27.6097	4.43068	24.8193	FBtr0080825	+	16262141	16263483	downstream	9157	FBgn0028897	34955	CG4935
X	3571446	3572018	573	3571694	27.6097	4.43068	24.8193	FBtr0301821	+	3565834	3594813	inside	5612	FBgn0023215	31331	Mnt
3R	12047845	12048546	702	12048027	27.5891	4.52554	24.8005	FBtr0083257	+	12051371	12086024	upstream	-3526	FBgn0040071	53562	tara
2L	8419187	8420544	1358	8419754	27.5755	4.52338	24.7872	FBtr0079665	+	8419874	8430977	overlapStart	-687	FBgn0027932	34170	Akap200
X	13542223	13542830	608	13542688	27.5755	4.52338	24.7872	FBtr0301451	+	13539212	13552490	inside	3011	FBgn0030505	32321	NFAT
2R	7254698	7255136	439	7254984	27.5701	4.73771	24.7827	FBtr0088128	+	7254216	7257789	inside	482	FBgn0033627	36227	CG13204
3L	14777458	14778098	641	14777773	27.5701	4.73771	24.7827	FBtr0075699	-	14769596	14779512	inside	2054	FBgn0036449	39611	bmm
3R	25886376	25887408	1033	25886820	27.5701	4.73771	24.7827	FBtr0085566	+	25888408	25890231	upstream	-2032	FBgn0051031	318564	CG31031
X	20527185	20527669	485	20527478	27.5701	4.73771	24.7827	FBtr0077276	+	20528811	20532419	upstream	-1626	FBgn0031126	33056	Cyp6v1
X	386764	388141	1378	387460	27.5637	4.47185	24.7774	FBtr0070093	-	384820	387056	overlapStart	292	FBgn0023537	30995	CG17896
2L	19935134	19935549	416	19935292	27.4823	3.74363	24.6979	FBtr0329844	+	19935253	19958424	overlapStart	-119	FBgn0263873	35277	sick
2R	9055205	9055659	455	9055477	27.4758	4.27482	24.6917	FBtr0310155	-	9051559	9055535	overlapStart	330	FBgn0033799	36447	GLaz
2L	5145868	5146521	654	5146263	27.3962	5.46763	24.6131	FBtr0303386	+	5146386	5158263	overlapStart	-518	FBgn0261836	3771968	Msp-300
2L	7960573	7961129	557	7960908	27.3962	5.46763	24.6131	FBtr0112717	-	7893747	7977065	inside	16492	FBgn0085450	5740414	Snoo
2R	6011299	6012018	720	6011732	27.3962	5.46763	24.6131	FBtr0300943	+	6011793	6024977	overlapStart	-494	FBgn0050011	36064	gem
2R	5907199	5907684	486	5907388	27.3962	5.46763	24.6131	FBtr0088438	-	5881395	5913547	inside	6348	FBgn0022382	36041	Pka-R2
2R	18024323	18024687	365	18024481	27.3179	5.45057	24.539	FBtr0100521	+	18024494	18060339	overlapStart	-171	FBgn0000008	43852	a
X	12569762	12570403	642	12570196	27.2266	4.41973	24.4496	FBtr0100004	+	12553495	12554665	downstream	16267	FBgn0053963	3885572	CR33963
X	2989856	2990532	677	2990332	27.2046	4.79129	24.4279	FBtr0309498	+	2993583	3026824	upstream	-3727	FBgn0028369	31292	kirre
3R	9509462	9510716	1255	9509911	27.1955	4.67384	24.4189	FBtr0114604	+	9509680	9519629	overlapStart	-218	FBgn0024555	41675	flfl
3R	19768697	19769025	329	19768857	27.1692	3.82839	24.3928	FBtr0089498	-	19761680	19768820	overlapStart	123	FBgn0001098	42832	Gdh
3L	2418478	2418911	434	2418691	27.1671	5.2586	24.3911	FBtr0331412	+	2417955	2464849	inside	523	FBgn0261551	38306	CG42669
2R	18828302	18829209	908	18828539	27.1654	4.14786	24.3894	FBtr0071993	-	18826510	18828467	overlapStart	165	FBgn0034804	37648	CG3831
2R	17393077	17394146	1070	17393572	27.1111	4.50015	24.3367	FBtr0089706	+	17393652	17402499	overlapStart	-575	FBgn0043070	37451	MESK2
2L	20761520	20762078	559	20761858	27.0614	3.66803	24.2882	FBtr0305960	+	20760300	20762141	inside	1220	FBgn0011202	35340	dia
2R	13279587	13280344	758	13280060	27.0344	3.53423	24.2616	FBtr0086908	+	13279720	13279791	includeFeature	-133	FBgn0011879	3772554	tRNA:H:56E
2L	18566099	18567234	1136	18566404	27.023	3.87512	24.2504	FBtr0303162	-	18532728	18563172	upstream	-2927	FBgn0085370	35107	Pde11
2L	3345741	3346615	875	3346031	26.9376	4.93034	24.1674	FBtr0089980	-	3334871	3338447	upstream	-7294	FBgn0020445	43895	E23
2R	5169973	5170386	414	5170193	26.9371	4.3753	24.1674	FBtr0088601	-	5139815	5172602	inside	2629	FBgn0020621	35950	Pkn
X	19181767	19182140	374	19182005	26.9371	4.3753	24.1674	FBtr0301226	-	19176553	19178834	upstream	-2933	FBgn0031011	32924	CG8034
2L	2807708	2808700	993	2808216	26.9076	4.62516	24.1392	FBtr0077721	+	2808321	2812147	overlapStart	-613	FBgn0031461	33474	daw
3R	22086396	22087462	1067	22087179	26.8906	3.70543	24.1232	FBtr0306657	-	22081688	22087046	overlapStart	650	FBgn0000064	43183	Ald
3R	3919741	3920094	354	3919909	26.8865	4.79497	24.1193	FBtr0113204	+	3919846	3930805	overlapStart	-105	FBgn0037548	40957	CG7900
X	13884443	13885265	823	13884888	26.8865	4.79497	24.1193	FBtr0307299	-	13759895	13879887	upstream	-4556	FBgn0263115	NA	NA
2R	17588657	17589111	455	17588859	26.8806	4.98591	24.1148	FBtr0071674	-	17585056	17590413	inside	1756	FBgn0010228	37480	HmgZ
2L	19549302	19549964	663	19549652	26.8644	4.67369	24.0998	FBtr0331329	+	19549693	19556451	overlapStart	-391	FBgn0041180	35248	Tep4
2L	2193383	2193919	537	2193634	26.846	3.27525	24.0824	FBtr0308188	-	2192525	2193010	upstream	-373	FBgn0085201	5740746	CG34172
3R	8543296	8544667	1372	8543820	26.7747	4.96568	24.0118	FBtr0330025	-	8538825	8545514	inside	2218	FBgn0002719	47173	Men
2L	6786658	6787131	474	6786900	26.7547	3.97887	23.9919	FBtr0332370	-	6778824	6786861	overlapStart	203	FBgn0015776	33952	nrv1
3R	5908422	5909240	819	5908977	26.7462	5.09888	23.9839	FBtr0309853	-	5899543	5901095	upstream	-7327	FBgn0037786	41236	CG5361
3L	14979947	14981581	1635	14980544	26.7255	3.74523	23.9635	FBtr0334065	+	14980512	14984767	overlapStart	-565	FBgn0002778	39625	mnd
3R	20594731	20595308	578	20595025	26.6597	3.59684	23.899	FBtr0084693	+	20595076	20595833	overlapStart	-345	FBgn0040600	50073	CG13631
2L	8277483	8277857	375	8277718	26.6176	5.38084	23.8579	FBtr0079615	-	8259505	8277702	overlapStart	219	FBgn0003502	34132	Btk29A
3L	7849217	7849761	545	7849375	26.6176	5.38084	23.8579	FBtr0332082	-	7807437	7848648	upstream	-569	FBgn0016694	45588	Pdp1
3L	16470662	16471312	651	16471085	26.6176	5.38084	23.8579	FBtr0075408	-	16463486	16476750	inside	6088	FBgn0004569	39833	aos
3R	19552301	19552675	375	19552486	26.6176	5.38084	23.8579	FBtr0084447	+	19554123	19557227	upstream	-1822	FBgn0039109	42801	CG10365
3R	24153392	24154472	1081	24154077	26.5666	3.78766	23.8097	FBtr0089682	-	24143905	24154005	overlapStart	613	FBgn0261618	53567	larp
2R	5025864	5027173	1310	5026568	26.5243	4.09907	23.7685	FBtr0088581	+	5025979	5029486	overlapStart	-115	FBgn0028955	35932	CG8788
3R	13540170	13541090	921	13540759	26.5126	4.91583	23.7575	FBtr0089581	-	13513540	13544059	inside	3889	FBgn0261885	42130	osa
2R	11237456	11238043	588	11237662	26.479	3.63098	23.7242	FBtr0087382	+	11237659	11255807	overlapStart	-203	FBgn0034013	36703	unc-5
2R	17394394	17395547	1154	17395382	26.474	5.04475	23.7195	FBtr0089706	+	17393652	17402499	inside	742	FBgn0043070	37451	MESK2
3R	7481739	7482139	401	7481865	26.4486	4.60261	23.6944	FBtr0299789	+	7481875	7499697	overlapStart	-136	FBgn0259227	41401	CG42327
2L	18626572	18627498	927	18627086	26.3882	5.17355	23.6359	FBtr0329972	+	18617257	18661776	inside	9315	FBgn0032694	35116	MESR3
X	13852451	13853010	560	13852733	26.3882	5.17355	23.6359	FBtr0073854	+	13849284	13850607	downstream	3167	FBgn0030536	32357	CG11068
3R	12884757	12885299	543	12884955	26.3407	4.23996	23.5892	FBtr0083394	+	12880619	12896135	inside	4138	FBgn0020493	42059	Dad
3R	27573089	27574610	1522	27574155	26.3407	4.23996	23.5892	FBtr0085863	-	27572167	27573251	overlapStart	162	FBgn0261479	43740	nero
3R	13525558	13526230	673	13526083	26.3069	4.57855	23.5565	FBtr0083483	-	13511411	13512783	upstream	-12775	FBgn0051249	42129	CG31249
3R	10542587	10543243	657	10543003	26.284	5.30814	23.5339	FBtr0100008	-	10524252	10549978	inside	7391	FBgn0262127	41783	kibra
2L	5001125	5001736	612	5001504	26.2807	5.00653	23.5306	FBtr0079041	-	4994084	5000370	upstream	-755	FBgn0053113	33721	Rtnl1
X	6172971	6173486	516	6173238	26.2807	5.00653	23.5306	FBtr0070933	-	6171010	6173305	overlapStart	334	FBgn0086558	326237	Ubi-p5E
X	7603248	7603778	531	7603468	26.2111	4.85888	23.4646	FBtr0310287	-	7576371	7603418	overlapStart	170	FBgn0029504	31678	CHES-1-like
2R	14556185	14557448	1264	14556432	26.1739	4.72744	23.4293	FBtr0086653	-	14552467	14553250	upstream	-2935	FBgn0053136	318894	CG33136
X	3582919	3583539	621	3583336	26.1646	4.60967	23.4208	FBtr0301825	+	3583398	3594813	overlapStart	-479	FBgn0023215	31331	Mnt
3R	12070211	12070755	545	12070580	26.133	3.70581	23.3906	FBtr0083258	+	12068541	12085988	inside	1670	FBgn0040071	53562	tara
3R	13531583	13532991	1409	13532433	26.0613	4.76791	23.32	FBtr0089581	-	13513540	13544059	inside	12476	FBgn0261885	42130	osa
X	16806843	16807739	897	16807439	25.9901	4.57966	23.2501	FBtr0074344	+	16807231	16831444	overlapStart	-388	FBgn0027556	32682	CG4928
3L	1449257	1450068	812	1449844	25.9801	4.52339	23.2402	FBtr0301788	-	1434336	1437872	upstream	-11385	FBgn0043865	38167	SA-2
3L	17964087	17964811	725	17964297	25.9538	3.91025	23.2147	FBtr0075150	-	17945262	17964539	overlapStart	452	FBgn0000568	39999	Eip75B
2R	8566006	8566665	660	8566329	25.8216	4.25147	23.0868	FBtr0302974	-	8557988	8567094	inside	1088	FBgn0261625	36396	CG42708
3L	3399420	3400148	729	3399679	25.7112	3.49475	22.9795	FBtr0304360	-	3412166	3412187	downstream	12767	FBgn0262260	12798578	mir-2282
3R	12077379	12078079	701	12077842	25.7112	3.49475	22.9795	FBtr0083258	+	12068541	12085988	inside	8838	FBgn0040071	53562	tara
2L	18983687	18984668	982	18984196	25.6881	4.18696	22.9567	FBtr0081185	-	18977748	18987276	inside	3589	FBgn0032731	35158	CG10641
3L	15721272	15721658	387	15721505	25.6881	4.18696	22.9567	FBtr0075579	-	15715428	15721530	overlapStart	258	FBgn0010105	39717	comm
3L	14644360	14644893	534	14644581	25.6364	5.09272	22.9067	FBtr0333032	+	14625701	14664709	inside	18659	FBgn0041604	39596	dlp
2R	2768226	2768815	590	2768495	25.5437	4.34941	22.8172	FBtr0310521	-	2766787	2768263	overlapStart	37	FBgn0033112	35599	Spn42Db
3R	19839876	19840995	1120	19840211	25.5169	3.88844	22.7918	FBtr0301418	-	19824162	19832300	upstream	-7576	FBgn0020647	42843	KrT95D
2R	2485888	2486406	519	2486195	25.4718	4.91613	22.7488	FBtr0305958	-	2487549	2488483	downstream	2595	FBgn0033076	35556	CG15233
2R	17533447	17533893	447	17533602	25.4707	4.54564	22.7477	FBtr0071661	+	17533682	17545440	overlapStart	-235	FBgn0034644	37465	CG10082
3L	2634701	2635861	1161	2635425	25.437	4.38173	22.7157	FBtr0072934	+	2635762	2641984	overlapStart	-1061	FBgn0035357	38327	MEP-1
X	19780834	19782155	1322	19781269	25.4352	3.32673	22.714	FBtr0306522	+	19781386	19800720	overlapStart	-552	FBgn0052529	33000	Hers
2R	11209920	11210993	1074	11210437	25.3825	3.9428	22.6618	FBtr0087378	+	11209979	11212399	overlapStart	-59	FBgn0013750	36699	Arf51F
2L	20805543	20806486	944	20805858	25.3479	5.10772	22.6286	FBtr0081416	+	20810058	20814030	upstream	-4515	FBgn0032886	35344	CG9328
X	17631036	17631833	798	17631681	25.2896	4.88025	22.5713	FBtr0302833	+	17632446	17645718	upstream	-1410	FBgn0261570	32754	CG42684
2L	16268960	16270001	1042	16269633	25.2117	3.74875	22.4948	FBtr0080825	+	16262141	16263483	downstream	6819	FBgn0028897	34955	CG4935
3L	16962587	16963443	857	16962991	25.1422	3.59083	22.427	FBtr0302651	+	16963113	16987488	overlapStart	-526	FBgn0261547	39900	Exn
2R	5443518	5444465	948	5444217	25.0874	4.59165	22.3732	FBtr0304459	+	5441307	5441328	downstream	2211	FBgn0262447	12798384	mir-14
2L	8691527	8691964	438	8691711	25.0813	5.20727	22.3673	FBtr0079748	-	8687281	8691213	upstream	-314	FBgn0004914	44544	Hnf4
2R	4070495	4071000	506	4070661	25.0813	5.20727	22.3673	FBtr0331381	+	4061670	4113943	inside	8825	FBgn0053087	35799	LRP1
3R	17802170	17803088	919	17802811	25.0813	5.20727	22.3673	FBtr0330384	+	17801348	17837910	inside	822	FBgn0264490	44936	Eip93F
X	2547228	2548017	790	2547462	25.0813	5.20727	22.3673	FBtr0331751	+	2552799	2571879	upstream	-5571	FBgn0003371	31248	sgg
X	6502937	6503436	500	6503105	25.0813	5.20727	22.3673	FBtr0308653	+	6496358	6546131	inside	6579	FBgn0029881	31596	pigs
X	14918323	14918847	525	14918457	25.0813	5.20727	22.3673	FBtr0310270	+	14918467	14928447	overlapStart	-144	FBgn0052594	32430	be
X	7227977	7228982	1006	7228619	25.0813	5.20727	22.3673	FBtr0303416	-	7225321	7226210	upstream	-1767	FBgn0261848	10178796	CG42780
2R	13736007	13737097	1091	13736590	25.0679	5.12502	22.3564	FBtr0086797	+	13738384	13748075	upstream	-2377	FBgn0041585	37040	olf186-F
2R	6983722	6984418	697	6984037	25.0548	3.79432	22.3436	FBtr0306050	-	6973968	6974144	upstream	-9578	FBgn0262818	12798404	CG43189
2L	9908246	9908846	601	9908644	25.041	4.13396	22.3303	FBtr0290197	-	9903386	9908633	overlapStart	387	FBgn0032156	34310	CG13124
3R	9371017	9371626	610	9371378	25.003	4.89188	22.2938	FBtr0082790	-	9369688	9371106	overlapStart	89	FBgn0051337	318688	CG31337
2R	17062511	17063024	514	17062712	24.9926	4.57474	22.2835	FBtr0071578	+	17062822	17070119	overlapStart	-311	FBgn0003162	37415	Pu
3L	2417682	2418227	546	2417927	24.9526	3.48894	22.2441	FBtr0331412	+	2417955	2464849	overlapStart	-273	FBgn0261551	38306	CG42669
3L	23135858	23136519	662	23136051	24.8433	4.49213	22.1387	FBtr0111173	+	23130645	23133073	downstream	5213	FBgn0084017	14462913	CR41454
2L	12529429	12530040	612	12529657	24.8167	4.85481	22.1131	FBtr0300521	-	12456887	12540570	inside	11141	FBgn0259176	34665	bun
3R	21931903	21932379	477	21932059	24.777	4.71598	22.0754	FBtr0333925	+	21932590	21956396	upstream	-687	FBgn0051324	43177	CG31324
3R	14991241	14991692	452	14991501	24.7671	4.59237	22.0662	FBtr0083733	+	14989943	14996296	inside	1298	FBgn0010768	42300	sqz
3R	21341651	21342055	405	21341797	24.7671	4.59237	22.0662	FBtr0333663	+	21341840	21426858	overlapStart	-189	FBgn0011666	43087	msi
3L	4219689	4220295	607	4220062	24.7578	4.533	22.0585	FBtr0307363	-	4221704	4222734	downstream	3045	FBgn0052252	12798359	CR32252
3R	11068232	11069732	1501	11069434	24.7566	4.37114	22.0573	FBtr0083057	+	11068370	11072336	overlapStart	-138	FBgn0001219	41840	Hsc70-4
2R	7551648	7552359	712	7551826	24.6704	4.69581	21.9722	FBtr0088073	+	7553259	7562287	upstream	-1611	FBgn0050035	36248	Tret1-1
3R	13361236	13361620	385	13361390	24.6321	3.95267	21.9344	FBtr0083454	+	13361409	13362645	overlapStart	-173	FBgn0038516	42106	CG5840
3R	19615012	19615602	591	19615358	24.6321	3.95267	21.9344	FBtr0304729	+	19607488	19627356	inside	7524	FBgn0015513	42817	mbc
2L	20800454	20801056	603	20800728	24.6175	3.70663	21.9206	FBtr0081415	+	20797717	20814030	inside	2737	FBgn0032886	35344	CG9328
3R	16134871	16135534	664	16135280	24.6175	3.70663	21.9206	FBtr0306633	+	16135066	16149918	overlapStart	-195	FBgn0261550	42412	CG42668
3L	626712	627257	546	627108	24.5101	4.01417	21.8149	FBtr0306918	+	628435	643900	upstream	-1723	FBgn0263039	12798545	CR43334
X	15438423	15439244	822	15438662	24.5101	4.01417	21.8149	FBtr0332497	-	15405268	15448311	inside	9888	FBgn0022710	32485	Ac13E
X	13714925	13715318	394	13715165	24.4829	4.85669	21.7887	FBtr0073835	-	13707494	13716357	inside	1432	FBgn0030529	32349	Clic
X	1996199	1996741	543	1996425	24.4547	3.7507	21.7609	FBtr0070379	+	1996322	2009734	overlapStart	-123	FBgn0000382	45278	csw
X	1721354	1722820	1467	1721812	24.3994	4.08096	21.7066	FBtr0309967	+	1721380	1746966	overlapStart	-26	FBgn0261548	31136	CG42666
X	19254883	19255500	618	19255309	24.3831	3.58754	21.6914	FBtr0309223	+	19247218	19364074	inside	7665	FBgn0031016	32930	kek5
X	7527645	7528412	768	7527808	24.3237	5.12048	21.6329	FBtr0071069	+	7526255	7542183	inside	1390	FBgn0004198	44540	ct
X	7597430	7597979	550	7597647	24.3237	5.12048	21.6329	FBtr0112946	-	7577491	7598996	inside	1566	FBgn0029504	31678	CHES-1-like
3R	20395487	20396659	1173	20396290	24.303	4.82056	21.6148	FBtr0084675	-	20385511	20398217	inside	2730	FBgn0039209	42930	CG13624
3R	22359704	22361206	1503	22360944	24.3014	4.15376	21.6132	FBtr0302210	-	22296825	22360939	overlapStart	1235	FBgn0039431	43197	CG6490
X	19059137	19059639	503	19059457	24.3014	4.15376	21.6132	FBtr0299625	-	19037484	19059362	overlapStart	225	FBgn0261461	32898	RhoGAP18B
X	15395320	15396354	1035	15395612	24.2176	4.23342	21.5317	FBtr0074043	+	15393043	15404816	inside	2277	FBgn0027287	32483	Gmap
X	14845458	14845883	426	14845672	24.2029	3.62475	21.5179	FBtr0308838	-	14828073	14845827	overlapStart	369	FBgn0027601	32426	pdgy
3R	25025610	25026334	725	25026065	24.1744	4.32502	21.4903	FBtr0085390	+	25026174	25027492	overlapStart	-564	FBgn0014427	46391	CG11899
2L	16601397	16602129	733	16601917	24.1511	3.84892	21.4679	FBtr0300004	+	16601913	16662012	overlapStart	-516	FBgn0259735	34987	CG42389
3R	9470535	9471353	819	9470759	24.1501	4.32096	21.4675	FBtr0082856	-	9460914	9471751	inside	1216	FBgn0263396	41666	sqd
X	19265144	19265559	416	19265370	24.1501	4.32096	21.4675	FBtr0309223	+	19247218	19364074	inside	17926	FBgn0031016	32930	kek5
2R	6504954	6505395	442	6505120	24.0697	4.64452	21.3906	FBtr0088283	+	6505169	6528495	overlapStart	-215	FBgn0033538	36121	CG11883
X	4217714	4218243	530	4218099	24.0697	4.64452	21.3906	FBtr0301475	+	4216659	4256487	inside	1055	FBgn0262738	31376	norpA
3L	20486840	20487198	359	20486999	23.9892	4.62924	21.3131	FBtr0078221	-	20477393	20486590	upstream	-250	FBgn0037000	40271	CG5130
3R	22778837	22779850	1014	22779690	23.9235	4.74493	21.2484	FBtr0085085	-	22775845	22778975	overlapStart	138	FBgn0039464	43240	CG6330
2L	12718589	12720395	1807	12719078	23.821	4.5974	21.1478	FBtr0090028	+	12719045	12744807	overlapStart	-456	FBgn0032456	34686	MRP
2R	14176091	14176627	537	14176349	23.77	4.65	21.0978	FBtr0329996	-	14172629	14176256	overlapStart	165	FBgn0010575	44027	sbb
2R	17262308	17262765	458	17262498	23.7633	4.02796	21.0911	FBtr0071610	-	17242520	17266967	inside	4659	FBgn0000395	45280	cv-2
2L	12045626	12046232	607	12046069	23.6565	4.09838	20.9868	FBtr0080306	-	12045346	12046100	overlapStart	474	FBgn0032400	34621	CG6770
2R	14742367	14743026	660	14742695	23.6565	4.09838	20.9868	FBtr0086625	-	14740939	14742614	overlapStart	247	FBgn0010053	251984	Jheh1
X	3188648	3189765	1118	3188844	23.6565	4.09838	20.9868	FBtr0070518	+	3189314	3233360	overlapStart	-666	FBgn0000479	31309	dnc
3R	26214738	26215201	464	26215039	23.5764	4.67645	20.9085	FBtr0085624	+	26214861	26216306	overlapStart	-123	FBgn0015221	44965	Fer2LCH
2R	19545716	19546362	647	19546227	23.5734	5.03369	20.9056	FBtr0072075	+	19546810	19568367	upstream	-1094	FBgn0034886	37741	Pde8
2R	20518448	20518805	358	20518598	23.5734	5.03369	20.9056	FBtr0072321	+	20518586	20520446	overlapStart	-138	FBgn0015040	37941	Cyp9c1
3R	3930935	3931356	422	3931107	23.5734	5.03369	20.9056	FBtr0081792	+	3931057	3948023	overlapStart	-122	FBgn0243512	40958	puc
X	14917706	14918056	351	14917896	23.5734	5.03369	20.9056	FBtr0073956	+	14918467	14936093	upstream	-761	FBgn0052594	32430	be
X	14937013	14937953	941	14937736	23.5734	5.03369	20.9056	FBtr0073958	+	14938141	14945533	upstream	-1128	FBgn0030603	2768877	CG5541
X	13711708	13712311	604	13712124	23.5496	4.95121	20.885	FBtr0331715	-	13707165	13710901	upstream	-807	FBgn0030529	32349	Clic
X	3672071	3672512	442	3672213	23.5026	5.01799	20.839	FBtr0309622	+	3671489	3671511	downstream	582	FBgn0263532	12798103	mir-4962
X	5628878	5629231	354	5629009	23.494	4.31265	20.831	FBtr0070806	+	5626793	5628428	downstream	2085	FBgn0029795	31494	CG15773
2L	11025465	11026327	863	11025766	23.4856	4.2601	20.8228	FBtr0113035	+	11017075	11018778	downstream	8390	FBgn0032331	34532	CG14913
3L	8759309	8759774	466	8759571	23.4856	4.2601	20.8228	FBtr0302086	+	8759542	8784546	overlapStart	-233	FBgn0261259	39004	Fhos
3L	640243	640739	497	640569	23.4613	3.06202	20.7996	FBtr0333724	+	639714	642332	inside	529	FBgn0263039	12798545	CR43334
X	8868052	8868595	544	8868242	23.4547	2.96124	20.7932	FBtr0071263	-	8866940	8868288	overlapStart	236	FBgn0030073	31824	CG10962
3R	4948504	4948930	427	4948767	23.4255	4.35357	20.7647	FBtr0333668	-	4892065	4983672	inside	35168	FBgn0003165	41094	pum
2R	17601480	17602507	1028	17602281	23.4221	4.85021	20.7621	FBtr0301410	+	17600836	17603872	inside	644	FBgn0004362	37481	HmgD
3R	17675413	17676383	971	17675766	23.3969	3.85507	20.7376	FBtr0084158	-	17671176	17672381	upstream	-3032	FBgn0045468	117470	Gr93d
2R	10463085	10463552	468	10463389	23.3796	4.7031	20.7218	FBtr0333166	-	10458315	10463276	overlapStart	191	FBgn0010397	36615	LamC
3L	3377781	3378114	334	3377950	23.3718	3.67672	20.7146	FBtr0073077	+	3378268	3380083	upstream	-487	FBgn0035445	38423	CG12014
3L	19922147	19922586	440	19922387	23.37	4.76889	20.7128	FBtr0331800	+	19921843	19926030	inside	304	FBgn0036921	40179	RhoGDI
3R	8198198	8199053	856	8198712	23.369	4.57307	20.7118	FBtr0082570	+	8198790	8199535	overlapStart	-592	FBgn0010039	48336	GstD3
3R	10383501	10384166	666	10383848	23.369	4.57307	20.7118	FBtr0330048	-	10339622	10383694	overlapStart	193	FBgn0038237	41760	Pde6
X	18528313	18529079	767	18528843	23.3099	3.2012	20.6541	FBtr0074617	-	18518082	18528936	overlapStart	623	FBgn0030941	32849	wgn
3L	21381838	21382434	597	21382209	23.18	4.87172	20.5272	FBtr0333386	+	21375601	21417161	inside	6237	FBgn0261258	40368	rgn
3R	1425834	1426927	1094	1426363	23.1329	3.97496	20.4805	FBtr0078749	-	1421595	1426293	overlapStart	459	FBgn0250753	40680	exba
3L	2551349	2551687	339	2551517	23.1048	3.97072	20.4533	FBtr0304614	-	2505245	2554292	inside	2943	FBgn0010905	46194	Spn
3L	1196001	1196455	455	1196200	23.1015	3.70758	20.45	FBtr0072627	+	1196321	1199339	overlapStart	-320	FBgn0040281	53472	Aplip1
X	19198447	19199618	1172	19199437	23.0418	3.7338	20.392	FBtr0074683	-	19195354	19201957	inside	3510	FBgn0031012	32925	CG8051
X	21094830	21095393	564	21095048	23.021	3.15223	20.3716	FBtr0077183	+	21088905	21089862	downstream	5925	FBgn0052523	318071	CG32523
3R	628842	629539	698	629105	22.9581	2.98282	20.3099	FBtr0303915	-	612767	627657	upstream	-1185	FBgn0260794	40596	ctrip
2R	5842508	5843327	820	5842739	22.9405	3.75505	20.2926	FBtr0088447	-	5801001	5846350	inside	3842	FBgn0011656	36032	Mef2
3L	3248487	3248887	401	3248684	22.8764	4.15856	20.2302	FBtr0308062	+	3248015	3249045	inside	472	FBgn0263246	12798574	CG43389
3R	18193202	18194458	1257	18194169	22.8749	3.43803	20.2287	FBtr0084213	+	18193234	18198464	overlapStart	-32	FBgn0003178	42620	PyK
X	17988161	17988868	708	17988609	22.8649	3.97626	20.219	FBtr0307201	+	17988654	17991446	overlapStart	-493	FBgn0030893	32790	RhoGAP16F
3R	25113044	25113599	556	25113235	22.8312	4.53162	20.186	FBtr0085439	-	25121462	25122951	downstream	9907	FBgn0039659	43467	CG14506
3R	9882975	9883455	481	9883266	22.8305	4.9469	20.1853	FBtr0305052	+	9882690	9913700	inside	285	FBgn0038197	41709	foxo
X	11588888	11589637	750	11589045	22.8305	4.9469	20.1853	FBtr0301501	+	11589145	11598427	overlapStart	-257	FBgn0011754	32120	PhKgamma
3R	19551239	19552161	923	19551519	22.7874	3.80628	20.1461	FBtr0084447	+	19554123	19557227	upstream	-2884	FBgn0039109	42801	CG10365
2L	7914728	7915208	481	7914972	22.7612	4.93147	20.1207	FBtr0079557	-	7889288	7890594	upstream	-24134	FBgn0053121	326261	Spn28Db
3R	14740356	14741063	708	14740568	22.7562	4.28955	20.1161	FBtr0083700	+	14740690	14752523	overlapStart	-334	FBgn0261113	42267	Xrp1
X	1982395	1983413	1019	1982774	22.7044	4.38977	20.0658	FBtr0333755	+	1983369	1987126	overlapStart	-974	FBgn0040395	31179	Unc-76
3L	17966046	17966487	442	17966304	22.7037	4.17844	20.0658	FBtr0075150	-	17945262	17964539	upstream	-1507	FBgn0000568	39999	Eip75B
3L	1368164	1368706	543	1368559	22.6981	4.76937	20.0604	FBtr0072681	+	1370628	1387437	upstream	-2464	FBgn0003295	44856	ru
3R	16079546	16079980	435	16079714	22.6981	4.76937	20.0604	FBtr0305029	+	16078492	16126676	inside	1054	FBgn0262582	53560	cic
3R	8540990	8541546	557	8541169	22.6922	4.33196	20.0551	FBtr0082662	-	8531245	8538021	upstream	-2969	FBgn0002905	41571	mus308
2R	18433399	18434592	1194	18434259	22.6755	3.46927	20.0389	FBtr0112821	-	18427555	18434063	overlapStart	664	FBgn0003175	37573	px
2R	7549348	7550783	1436	7549642	22.6713	4.62724	20.0356	FBtr0088086	-	7548068	7548140	upstream	-1208	FBgn0011916	3772623	tRNA:M2:48Bb
2R	9473064	9473368	305	9473225	22.6482	4.32408	20.0133	FBtr0087678	-	9468091	9480841	inside	7777	FBgn0027581	36513	CG6191
2R	6976153	6977027	875	6976539	22.5968	4.26163	19.9634	FBtr0306050	-	6973968	6974144	upstream	-2009	FBgn0262818	12798404	CG43189
2R	13435593	13436058	466	13435871	22.5081	3.92196	19.8763	FBtr0086946	+	13436315	13443644	upstream	-722	FBgn0034240	36986	MESR4
3R	8544983	8545856	874	8545457	22.5071	3.12163	19.8758	FBtr0330025	-	8538825	8545514	overlapStart	531	FBgn0002719	47173	Men
2R	11015383	11016639	1257	11016346	22.4804	3.50257	19.8495	FBtr0305216	+	11016421	11032288	overlapStart	-1038	FBgn0015371	36678	chn
3R	12071082	12071703	622	12071333	22.4267	3.7922	19.7966	FBtr0083258	+	12068541	12085988	inside	2541	FBgn0040071	53562	tara
2L	1666829	1668101	1273	1667707	22.3432	3.70811	19.7151	FBtr0077878	+	1667847	1697837	overlapStart	-1018	FBgn0086758	33343	chinmo
3L	17982968	17983537	570	17983234	22.2899	3.53815	19.6629	FBtr0075149	-	17945262	17992921	inside	9953	FBgn0000568	39999	Eip75B
2R	5599613	5600456	844	5599835	22.2727	4.05945	19.6462	FBtr0088469	+	5599829	5603607	overlapStart	-216	FBgn0010316	36001	dap
3L	3388927	3390253	1327	3389486	22.2381	3.69363	19.6127	FBtr0073077	+	3378268	3380083	downstream	10659	FBgn0035445	38423	CG12014
3R	20374491	20374937	447	20374771	22.175	4.13838	19.5509	FBtr0306024	+	20374739	20382271	overlapStart	-248	FBgn0039208	42929	Esyt2
X	17632076	17632801	726	17632469	22.175	4.13838	19.5509	FBtr0302833	+	17632446	17645718	overlapStart	-370	FBgn0261570	32754	CG42684
X	8786422	8786842	421	8786627	22.1045	3.57625	19.4824	FBtr0071278	-	8767656	8785840	upstream	-582	FBgn0011661	31816	Moe
2R	5836637	5837584	948	5837324	22.0951	4.86012	19.4735	FBtr0330707	-	5803007	5832269	upstream	-4368	FBgn0011656	36032	Mef2
3L	1090829	1091827	999	1091362	22.0951	4.86012	19.4735	FBtr0072642	-	1036369	1101089	inside	10260	FBgn0004870	38116	bab1
3L	10082973	10083430	458	10083174	22.0951	4.86012	19.4735	FBtr0076316	-	10079847	10082500	upstream	-473	FBgn0036066	39177	CG14160
X	19192521	19193027	507	19192860	22.0317	3.81092	19.4141	FBtr0074684	-	19175416	19192195	upstream	-326	FBgn0031011	32924	CG8034
2L	3706820	3707270	451	3707016	22.0299	4.32223	19.4128	FBtr0077542	-	3706551	3707063	overlapStart	243	FBgn0051777	261617	CG31777
2L	13082506	13083362	857	13083131	22.0299	4.32223	19.4128	FBtr0089956	-	13022671	13060115	upstream	-22391	FBgn0262160	34701	CG9932
2L	21656553	21657103	551	21656699	22.0272	4.84495	19.4109	FBtr0332965	+	21657556	21658249	upstream	-1003	FBgn0262620	12798035	CG43144
2R	19599380	19600002	623	19599709	21.9876	4.43016	19.372	FBtr0072087	+	19601425	19620706	upstream	-2045	FBgn0034897	37755	Sesn
X	15190706	15191171	466	15190980	21.9876	4.43016	19.372	FBtr0310308	+	15191798	15213107	upstream	-1092	FBgn0261703	32457	gce
2L	9735902	9736203	302	9736036	21.97	4.55139	19.3559	FBtr0079864	+	9736645	9737329	upstream	-743	FBgn0032140	34289	CG13117
3L	15222133	15222709	577	15222361	21.8892	3.86896	19.2776	FBtr0075607	+	15228719	15235932	upstream	-6586	FBgn0029114	44497	Tollo
X	11577459	11577969	511	11577652	21.7697	3.36163	19.1599	FBtr0073526	+	11573028	11588766	inside	4431	FBgn0014133	32119	bif
X	15520268	15520660	393	15520509	21.757	3.93223	19.1476	FBtr0074063	-	15498604	15520573	overlapStart	305	FBgn0003463	32498	sog
2R	2933015	2933485	471	2933308	21.7514	3.66117	19.1427	FBtr0089032	+	2933278	2936050	overlapStart	-263	FBgn0033134	35622	Tsp42El
3L	19084453	19085250	798	19084818	21.7514	3.66117	19.1427	FBtr0075026	+	19085770	19087860	upstream	-1317	FBgn0036846	40083	MESR6
3R	17122050	17123420	1371	17122300	21.7514	3.66117	19.1427	FBtr0309959	+	17122343	17124230	overlapStart	-293	FBgn0001234	3772547	Hsromega
3L	1463351	1464046	696	1463841	21.7333	3.04592	19.1254	FBtr0072694	+	1463811	1468475	overlapStart	-460	FBgn0004635	38168	rho
2R	6646775	6647322	548	6647073	21.6364	4.00145	19.0302	FBtr0309816	+	6648283	6649173	upstream	-1508	FBgn0263802	12798401	CR43605
2R	12176639	12177095	457	12176849	21.6364	4.00145	19.0302	FBtr0087139	+	12176830	12178838	overlapStart	-191	FBgn0028424	36819	JhI-26
3R	24154670	24155259	590	24154905	21.5609	4.29153	18.9566	FBtr0089682	-	24143905	24154005	upstream	-665	FBgn0261618	53567	larp
X	20382501	20383066	566	20382735	21.5298	3.53264	18.9258	FBtr0077312	+	20382574	20386859	overlapStart	-73	FBgn0031119	33049	CG1812
3L	3902389	3902785	397	3902597	21.5087	4.58916	18.9062	FBtr0333142	-	3899259	3902638	overlapStart	249	FBgn0003943	38456	Ubi-p63E
3R	12807793	12808319	527	12808083	21.4443	4.5097	18.8426	FBtr0083379	-	12804161	12807905	overlapStart	112	FBgn0015011	42043	Ahcy89E
X	6495402	6496054	653	6495763	21.4369	4.1615	18.8355	FBtr0308653	+	6496358	6546131	upstream	-956	FBgn0029881	31596	pigs
2L	845652	846704	1053	845953	21.3836	3.91622	18.7842	FBtr0078037	-	833587	842691	upstream	-2961	FBgn0020304	33263	drongo
2L	14688807	14689426	620	14689155	21.3673	4.77333	18.768	FBtr0301496	-	14599776	14689325	overlapStart	518	FBgn0003016	34850	osp
3L	8542474	8543667	1194	8542961	21.3673	4.77333	18.768	FBtr0305212	+	8539775	8563832	inside	2699	FBgn0260442	38978	rhea
3R	9646063	9647143	1081	9646791	21.3673	4.77333	18.768	FBtr0310043	+	9641953	9642849	downstream	4110	FBgn0263651	14462468	CR43642
3R	20433998	20435103	1106	20434808	21.3673	4.77333	18.768	FBtr0084670	-	20449524	20451302	downstream	17304	FBgn0039212	42933	Syx18
X	2542102	2543687	1586	2542346	21.3673	4.77333	18.768	FBtr0331752	+	2540670	2571879	inside	1432	FBgn0003371	31248	sgg
X	7592638	7593265	628	7592903	21.3673	4.77333	18.768	FBtr0071079	-	7578920	7590737	upstream	-1901	FBgn0029504	31678	CHES-1-like
3L	14265832	14266486	655	14266034	21.362	4.2547	18.7654	FBtr0075743	+	14267443	14361739	upstream	-1611	FBgn0001085	45307	fz
3L	1794211	1795051	841	1794457	21.3444	3.57194	18.7491	FBtr0072789	-	1778485	1795328	inside	1117	FBgn0250789	38231	alpha-Spec
4	577737	578217	481	577947	21.3072	4.35871	18.7126	FBtr0333706	-	561185	578480	inside	743	FBgn0026869	43796	Thd1
3L	10671922	10672336	415	10672064	21.3009	4.75843	18.707	FBtr0076265	+	10684124	10685698	upstream	-12202	FBgn0036099	39213	CG11811
3L	13997710	13998890	1181	13998375	21.2761	3.81596	18.683	FBtr0333050	+	13995227	14013248	inside	2483	FBgn0036398	39551	CG9007
2R	20632681	20634154	1474	20633289	21.2758	4.47553	18.683	FBtr0072369	+	20631335	20644501	inside	1346	FBgn0050421	37954	CG30421
3L	19080042	19080521	480	19080179	21.2758	4.47553	18.683	FBtr0075035	-	19061468	19079526	upstream	-516	FBgn0036844	40081	Mkp3
3R	22286940	22287547	608	22287285	21.2516	3.07566	18.6605	FBtr0085015	+	22287251	22295732	overlapStart	-311	FBgn0039430	43196	CG5455
X	2541290	2542054	765	2541840	21.2406	4.60105	18.6497	FBtr0331752	+	2540670	2571879	inside	620	FBgn0003371	31248	sgg
3L	21247028	21248037	1010	21247407	21.1357	3.87685	18.547	FBtr0306159	+	21251120	21251858	upstream	-4092	FBgn0262854	12798438	CG43218
X	3999792	4000353	562	3999952	21.1357	3.87685	18.547	FBtr0070640	+	4000148	4004669	overlapStart	-356	FBgn0026084	31359	cib
3L	9376757	9377366	610	9377219	21.0219	4.62401	18.4351	FBtr0076454	+	9377163	9378382	overlapStart	-406	FBgn0001226	39078	Hsp27
2L	16720958	16721536	579	16721291	21.0064	3.94346	18.42	FBtr0080889	+	16719874	16722659	inside	1084	FBgn0000409	34996	Cyt-c-p
3R	19832132	19832526	395	19832340	21.0064	3.94346	18.42	FBtr0301418	-	19824162	19832300	overlapStart	168	FBgn0020647	42843	KrT95D
2R	4061482	4062720	1239	4061675	20.992	3.65988	18.4066	FBtr0331381	+	4061670	4113943	overlapStart	-188	FBgn0053087	35799	LRP1
3L	16404592	16405009	418	16404807	20.9604	3.48903	18.3761	FBtr0100477	-	16396678	16404939	overlapStart	347	FBgn0014163	39826	fax
2L	12006358	12006729	372	12006528	20.8896	4.01666	18.3063	FBtr0080291	+	12008376	12009846	upstream	-2018	FBgn0014019	34615	Rh5
2R	17549253	17550010	758	17549482	20.8896	4.01666	18.3063	FBtr0071682	-	17548472	17549749	overlapStart	496	FBgn0034647	37468	pirk
3R	17024289	17026011	1723	17024857	20.7695	3.52672	18.1902	FBtr0301587	+	17024903	17038409	overlapStart	-614	FBgn0264357	42515	SNF4Agamma
3L	9366660	9367125	466	9366796	20.7547	4.5664	18.176	FBtr0100559	+	9367097	9368064	overlapStart	-437	FBgn0001223	3772576	Hsp22
3L	20396932	20397565	634	20397299	20.7399	2.98619	18.1615	FBtr0078235	-	20389388	20394709	upstream	-2223	FBgn0028978	43999	trbl
X	9579609	9580100	492	9579894	20.6838	3.28523	18.1066	FBtr0302722	-	9563548	9579700	overlapStart	91	FBgn0261617	43856	nej
3L	16400383	16400697	315	16400529	20.6731	4.02767	18.0962	FBtr0331175	-	16395896	16401263	inside	880	FBgn0014163	39826	fax
2L	5294380	5295450	1071	5294546	20.6472	4.68654	18.0712	FBtr0079070	+	5299647	5310625	upstream	-5267	FBgn0016076	33759	vri
2L	17430327	17430650	324	17430475	20.6472	4.68654	18.0712	FBtr0081009	-	17413248	17428195	upstream	-2132	FBgn0011274	35045	Dif
3L	15526337	15527259	923	15526514	20.6472	4.68654	18.0712	FBtr0075558	+	15528514	15546314	upstream	-2177	FBgn0004396	39682	CrebA
3L	17596890	17597341	452	17597085	20.6472	4.68654	18.0712	FBtr0075202	-	17553258	17612425	inside	15535	FBgn0000567	39962	Eip74EF
3R	17779445	17780413	969	17780095	20.6472	4.68654	18.0712	FBtr0112874	+	17774836	17832525	inside	4609	FBgn0264490	44936	Eip93F
3R	19926448	19927227	780	19926724	20.6472	4.68654	18.0712	FBtr0303161	-	19927322	19931465	downstream	5017	FBgn0013343	42854	Syx1A
2R	15720426	15720973	548	15720641	20.6337	4.28725	18.0606	FBtr0086336	+	15714410	15720473	overlapEnd	6016	FBgn0034476	37272	Toll-7
3L	3058906	3059867	962	3059229	20.6131	4.67885	18.0409	FBtr0072990	+	3055079	3055842	downstream	3827	FBgn0035393	38365	CG16753
3L	9088294	9089269	976	9089029	20.5823	4.67192	18.0118	FBtr0076530	+	9089976	9090596	upstream	-1682	FBgn0040827	50300	CG13315
2R	7550965	7551543	579	7551342	20.57	4.52686	18	FBtr0088073	+	7553259	7562287	upstream	-2294	FBgn0050035	36248	Tret1-1
3R	5052412	5053124	713	5052844	20.4671	3.31157	17.8998	FBtr0081993	-	4893300	5052562	overlapStart	150	FBgn0003165	41094	pum
2R	6098413	6099201	789	6098966	20.4283	3.84919	17.8616	FBtr0306346	-	6092959	6098852	overlapStart	439	FBgn0000448	36073	Hr46
2R	12016316	12016864	549	12016657	20.4126	4.42733	17.8459	FBtr0089593	+	12012488	12025743	inside	3828	FBgn0086676	45380	spin
3L	21248649	21249220	572	21249025	20.4117	4.36378	17.8451	FBtr0306159	+	21251120	21251858	upstream	-2471	FBgn0262854	12798438	CG43218
3L	18774519	18775214	696	18775053	20.3964	3.44541	17.8303	FBtr0304627	-	18743707	18758844	upstream	-15675	FBgn0001078	40045	ftz-f1
3R	21154291	21155197	907	21154608	20.3826	3.88547	17.817	FBtr0113353	-	21149027	21155024	overlapStart	733	FBgn0045761	43067	CHKov1
X	20360008	20360304	297	20360152	20.374	4.48513	17.8091	FBtr0077311	+	20357207	20357615	downstream	2801	FBgn0040649	50122	CG15461
3R	10920053	10921646	1594	10920389	20.3718	3.22342	17.807	FBtr0113236	-	10906169	10921333	overlapStart	1280	FBgn0038286	41816	CG6966
2R	6622618	6623409	792	6622819	20.3687	4.12583	17.8041	FBtr0088218	+	6623178	6626116	overlapStart	-560	FBgn0033544	36129	CG7220
2R	6115191	6115930	740	6115679	20.3064	3.14528	17.7426	FBtr0330609	-	6092959	6115458	overlapStart	267	FBgn0000448	36073	Hr46
3R	20085483	20086442	960	20086089	20.2775	4.05738	17.7143	FBtr0084636	-	20078587	20085212	upstream	-271	FBgn0011225	42889	jar
2L	22813779	22814198	420	22813937	20.2324	3.65848	17.6706	FBtr0333518	+	22811944	22833355	inside	1835	FBgn0002566	3355130	lt
3R	21837028	21837701	674	21837421	20.1958	3.9932	17.6353	FBtr0084956	+	21836615	21837290	overlapEnd	413	FBgn0002732	43153	E(spl)malpha-BFM
X	16840646	16841511	866	16841015	20.1766	4.03932	17.6163	FBtr0074416	-	16841997	16842504	downstream	1858	FBgn0030807	32685	CG13000
X	15486975	15487926	952	15487724	20.1483	3.24703	17.5882	FBtr0074064	-	15480027	15484961	upstream	-2014	FBgn0030662	32497	CG9220
3R	22813962	22814394	433	22814277	20.1438	4.03346	17.5839	FBtr0085080	-	22811346	22814239	overlapStart	277	FBgn0051075	43244	CG31075
X	10408889	10409288	400	10409055	20.0677	3.70997	17.5098	FBtr0112687	-	10390756	10404675	upstream	-4214	FBgn0085443	31987	spri
3R	15514010	15514938	929	15514677	20.0466	4.11963	17.4896	FBtr0083799	-	15497999	15498071	upstream	-15939	FBgn0012003	3771822	tRNA:V3b:92Ba
3R	6220137	6220761	625	6220404	20.0089	3.52036	17.4533	FBtr0332552	+	6226754	6228688	upstream	-6617	FBgn0045443	117467	mthl11
3L	21017702	21018609	908	21018094	19.9674	4.2158	17.4128	FBtr0333284	-	20987231	21019304	inside	1602	FBgn0003415	43906	skd
3L	17951373	17951852	480	17951527	19.9369	3.99661	17.3833	FBtr0075151	-	17946458	17954914	inside	3541	FBgn0000568	39999	Eip75B
2L	11052724	11053762	1039	11053559	19.9351	4.59975	17.3814	FBtr0331197	-	11013221	11056431	inside	3707	FBgn0032330	34530	Samuel
3L	8538627	8538973	347	8538817	19.9351	4.59975	17.3814	FBtr0305211	+	8538101	8563832	inside	526	FBgn0260442	38978	rhea
3L	9498185	9498550	366	9498393	19.9351	4.59975	17.3814	FBtr0333864	-	9487655	9498428	overlapStart	243	FBgn0036007	39106	path
X	13642902	13643647	746	13643487	19.9351	4.59975	17.3814	FBtr0304031	+	13638961	13639509	downstream	3941	FBgn0262108	10178871	CR42861
3R	1342721	1343361	641	1342943	19.9275	3.27215	17.3767	FBtr0078686	+	1342862	1364584	overlapStart	-141	FBgn0010051	40664	Itp-r83A
X	12559966	12560622	657	12560309	19.9116	3.76608	17.3611	FBtr0100004	+	12553495	12554665	downstream	6471	FBgn0053963	3885572	CR33963
2L	5291977	5292729	753	5292518	19.9092	4.32382	17.3594	FBtr0079070	+	5299647	5310625	upstream	-7670	FBgn0016076	33759	vri
3R	19064731	19065170	440	19064938	19.9092	4.32382	17.3594	FBtr0084390	-	19053439	19065771	inside	1040	FBgn0039064	42747	CG4467
X	14937984	14939003	1020	14938151	19.9092	4.32382	17.3594	FBtr0073958	+	14938141	14945533	overlapStart	-157	FBgn0030603	2768877	CG5541
X	7434030	7434944	915	7434717	19.9092	4.32382	17.3594	FBtr0304870	-	7429912	7430922	upstream	-3108	FBgn0052720	318170	CG32720
2L	2362266	2363608	1343	2363102	19.8757	4.44602	17.3269	FBtr0077798	-	2359566	2362781	overlapStart	515	FBgn0014010	33418	Rab5
3R	26123249	26123888	640	26123620	19.8757	4.44602	17.3269	FBtr0305269	-	26131530	26132359	downstream	9110	FBgn0085329	5740334	CG34300
3R	91735	92110	376	91887	19.8716	4.5854	17.3233	FBtr0078978	+	92676	94166	upstream	-941	FBgn0037228	40538	CG1092
X	12576562	12576921	360	12576725	19.8377	3.4018	17.2905	FBtr0073685	+	12599887	12602877	upstream	-23325	FBgn0030417	32224	CG15725
X	9479205	9479489	285	9479328	19.7068	4.34497	17.1629	FBtr0333335	+	9479923	9483846	upstream	-718	FBgn0001186	45875	Hex-A
X	17019768	17020102	335	17019955	19.6843	4.21832	17.1407	FBtr0302375	+	17019595	17030021	inside	173	FBgn0260748	32698	CG5004
2R	10851912	10852507	596	10852279	19.6444	3.60767	17.1012	FBtr0087410	+	10851693	10868089	inside	219	FBgn0033987	36673	ckn
3L	17526494	17526828	335	17526659	19.6444	3.60767	17.1012	FBtr0299645	+	17526606	17539476	overlapStart	-112	FBgn0259174	39958	Nedd4
X	11036253	11036823	571	11036510	19.6444	3.60767	17.1012	FBtr0073438	+	11036574	11037593	overlapStart	-321	FBgn0030271	32052	CG15202
X	16811212	16812288	1077	16811586	19.6444	3.60767	17.1012	FBtr0074344	+	16807231	16831444	inside	3981	FBgn0027556	32682	CG4928
2L	4811334	4812092	759	4811852	19.6361	3.43629	17.0935	FBtr0077383	+	4813009	4815891	upstream	-1675	FBgn0031630	33679	CG15629
2R	10373770	10374384	615	10373939	19.5863	4.08718	17.0458	FBtr0087492	+	10368716	10384817	inside	5054	FBgn0001332	44831	L
3R	22977197	22977599	403	22977354	19.4726	3.65697	16.9344	FBtr0301707	+	22977363	22982183	overlapStart	-166	FBgn0029155	43936	Men-b
2R	3669827	3670379	553	3670156	19.4393	3.47342	16.9021	FBtr0088932	-	3626619	3670142	overlapStart	315	FBgn0050497	246653	CG30497
3L	1007544	1007952	409	1007775	19.4393	3.47342	16.9021	FBtr0072649	-	997210	1007775	overlapStart	231	FBgn0024277	43974	trio
3R	7025724	7026524	801	7025934	19.3931	3.23273	16.8576	FBtr0113220	+	7026138	7034353	overlapStart	-414	FBgn0261808	41339	cu
X	18670839	18671994	1156	18671033	19.3931	3.23273	16.8576	FBtr0074631	+	18669263	18675378	inside	1576	FBgn0030955	32865	CG6891
X	7861132	7861479	348	7861283	19.3089	3.7107	16.7748	FBtr0071125	-	7850853	7862269	inside	1137	FBgn0003656	31716	sws
3R	19930389	19931673	1285	19930980	19.2845	3.35819	16.7519	FBtr0084588	-	19929101	19931465	overlapStart	1076	FBgn0013343	42854	Syx1A
X	10613267	10613800	534	10613424	19.2466	3.9228	16.7154	FBtr0332294	+	10638535	10642848	upstream	-25268	FBgn0003204	43873	ras
2R	7519825	7520282	458	7520065	19.2371	4.24796	16.706	FBtr0300945	-	7506984	7520017	overlapStart	192	FBgn0033638	36243	CG9005
3L	6211478	6211958	481	6211733	19.2371	4.24796	16.706	FBtr0077014	-	6196931	6211122	upstream	-356	FBgn0002526	38723	LanA
2L	7433119	7433864	746	7433507	19.2309	4.51297	16.7004	FBtr0079466	-	7430530	7433516	overlapStart	397	FBgn0031913	34022	CG5958
2L	21753481	21754040	560	21753871	19.2309	4.51297	16.7004	FBtr0301617	-	21741254	21753723	overlapStart	242	FBgn0086779	35425	step
2R	20032587	20033915	1329	20033491	19.2309	4.51297	16.7004	FBtr0072255	+	20034507	20045285	upstream	-1920	FBgn0019643	37867	Dat
3L	14052343	14053303	961	14052777	19.2309	4.51297	16.7004	FBtr0334053	+	14046796	14063469	inside	5547	FBgn0052138	39561	CG32138
3L	6209442	6210252	811	6209828	19.2309	4.51297	16.7004	FBtr0077014	-	6196931	6211122	inside	1680	FBgn0002526	38723	LanA
3R	19550431	19550858	428	19550712	19.2309	4.51297	16.7004	FBtr0084449	+	19549086	19557227	inside	1345	FBgn0039109	42801	CG10365
X	11681609	11682345	737	11682212	19.2309	4.51297	16.7004	FBtr0073557	+	11682877	11686286	upstream	-1268	FBgn0030334	32131	Karl
X	14562755	14563397	643	14562969	19.1891	4.36518	16.6617	FBtr0290021	+	14573613	14574964	upstream	-10858	FBgn0030575	32399	CG5321
3L	16800189	16801032	844	16800856	19.169	4.49888	16.6426	FBtr0075344	-	16780673	16800831	overlapStart	642	FBgn0036663	39878	CG9674
3RHet	791455	791771	317	791608	19.1626	2.76976	16.6368	FBtr0302256	+	838957	839929	upstream	-47502	FBgn0261339	8674003	CG42624
3R	23774294	23774669	376	23774503	19.1551	3.60797	16.6294	FBtr0085254	+	23774380	23777882	overlapStart	-86	FBgn0039562	43354	Gp93
3L	648488	648981	494	648780	19.1282	2.53602	16.6034	FBtr0072556	+	648555	651311	overlapStart	-67	FBgn0035147	38076	Gale
2L	19159367	19160407	1041	19160138	19.0871	3.59752	16.5629	FBtr0081159	+	19158540	19172567	inside	827	FBgn0010300	35197	brat
3L	11624372	11624782	411	11624534	19.0625	3.55686	16.539	FBtr0076106	+	11624492	11636002	overlapStart	-120	FBgn0052091	39307	CG32091
2L	866814	867306	493	867053	19.0602	2.85717	16.5372	FBtr0078032	-	861849	868013	inside	1199	FBgn0029095	33268	aru
2L	18981663	18982365	703	18982170	19.0144	2.96288	16.4922	FBtr0081185	-	18977748	18987276	inside	5613	FBgn0032731	35158	CG10641
3R	3936132	3937026	895	3936306	19.0101	3.83409	16.488	FBtr0081792	+	3931057	3948023	inside	5075	FBgn0243512	40958	puc
X	20067347	20067787	441	20067538	19.0101	3.83409	16.488	FBtr0301931	-	20065478	20067506	overlapStart	159	FBgn0000084	33019	AnnX
3R	6136933	6137535	603	6137332	18.8837	3.60397	16.3642	FBtr0082240	-	6133984	6137317	overlapStart	384	FBgn0037807	41259	CG6293
2R	20832507	20833171	665	20832655	18.8778	3.90541	16.359	FBtr0072393	+	20832666	20834159	overlapStart	-159	FBgn0035085	37991	CG3770
3L	2568162	2568668	507	2568515	18.8639	3.1933	16.3463	FBtr0308203	-	2508047	2554292	upstream	-13870	FBgn0010905	46194	Spn
3R	10475700	10476190	491	10475957	18.822	3.99637	16.3051	FBtr0304678	-	10470391	10480912	inside	5212	FBgn0086686	41776	l(3)L1231
2L	19145582	19146362	781	19146201	18.7126	3.65531	16.1983	FBtr0332577	-	19133023	19135233	upstream	-10349	FBgn0086447	35196	l(2)37Cg
2L	16612596	16613258	663	16612793	18.6566	4.07289	16.1443	FBtr0080871	+	16607423	16610037	downstream	5173	FBgn0032590	34988	CG4631
X	2953572	2954174	603	2953922	18.6566	4.07289	16.1443	FBtr0332494	-	2960648	2961515	downstream	7943	FBgn0029649	31291	CG4116
3R	13774985	13775679	695	13775443	18.5725	4.1721	16.062	FBtr0330280	+	13769828	13841501	inside	5157	FBgn0263995	45840	cpo
3R	2622166	2623158	993	2622393	18.5499	3.71149	16.0404	FBtr0081621	+	2617558	2628153	inside	4608	FBgn0000439	40832	Dfd
3R	4349351	4349714	364	4349511	18.5499	3.71149	16.0404	FBtr0081871	+	4349668	4351844	overlapStart	-317	FBgn0051259	41010	CG31259
2L	18565540	18565916	377	18565678	18.535	4.42618	16.0263	FBtr0303162	-	18532728	18563172	upstream	-2368	FBgn0085370	35107	Pde11
3L	8818846	8819436	591	8819082	18.535	4.42618	16.0263	FBtr0305901	+	8820605	8884292	upstream	-1759	FBgn0263930	39013	dally
3R	7909067	7910002	936	7909834	18.535	4.42618	16.0263	FBtr0307017	-	7894964	7905650	upstream	-3417	FBgn0037989	41469	CG14741
3R	17681756	17682264	509	17681981	18.5342	3.05732	16.0263	FBtr0084157	-	17676627	17681984	overlapStart	228	FBgn0015229	42571	glec
X	19185728	19186254	527	19185950	18.4866	3.50605	15.9823	FBtr0074684	-	19175416	19192195	inside	6467	FBgn0031011	32924	CG8034
2L	16620622	16621323	702	16621124	18.4745	4.41237	15.971	FBtr0080871	+	16607423	16610037	downstream	13199	FBgn0032590	34988	CG4631
X	6248580	6249000	421	6248865	18.4745	4.41237	15.971	FBtr0070907	+	6246314	6255226	inside	2266	FBgn0261955	31579	kdn
3L	16053675	16054008	334	16053845	18.4723	4.21249	15.9693	FBtr0333616	+	16045059	16072689	inside	8616	FBgn0005536	49070	Mbs
2R	6365822	6366222	401	6366016	18.3176	3.37954	15.8177	FBtr0301281	-	6356978	6366073	overlapStart	251	FBgn0261862	36109	whd
2L	6473301	6473991	691	6473469	18.3011	3.55097	15.8017	FBtr0079268	-	6468538	6473919	overlapStart	618	FBgn0259749	33903	mmy
3L	14774045	14774598	554	14774292	18.3011	3.55097	15.8017	FBtr0075700	-	14762441	14769229	upstream	-4816	FBgn0036448	39610	mop
2R	11735495	11735749	255	11735619	18.2553	3.84139	15.7574	FBtr0308814	+	11736111	11743150	upstream	-616	FBgn0034046	36743	tun
3L	4624434	4624818	385	4624648	18.2553	3.84139	15.7574	FBtr0304990	-	4592447	4626132	inside	1698	FBgn0262733	48973	Src64B
3L	16703044	16703489	446	16703197	18.153	4.20742	15.6572	FBtr0100145	-	16669506	16704777	inside	1733	FBgn0063485	39864	Lasp
3L	603719	604243	525	603963	18.1147	3.41589	15.6206	FBtr0072562	-	599094	604001	overlapStart	282	FBgn0035146	38074	CG13893
2L	21053564	21054166	603	21053860	18.045	4.18435	15.5527	FBtr0081461	+	21053033	21058044	inside	531	FBgn0010395	35368	betaInt-nu
2R	10786464	10787316	853	10787071	17.9783	3.30065	15.4878	FBtr0087405	+	10787000	10788556	overlapStart	-536	FBgn0033982	36667	Cyp317a1
2R	4538921	4539491	571	4539145	17.8829	3.20118	15.3955	FBtr0089427	+	4537140	4552728	inside	1781	FBgn0003892	35851	ptc
2R	13033205	13033670	466	13033363	17.8474	4.33939	15.3607	FBtr0091605	+	13033159	13033331	overlapEnd	46	FBgn0065047	3772551	snoRNA:U3:54Ab
3L	15992459	15992862	404	15992598	17.8474	4.33939	15.3607	FBtr0075521	-	15985753	15997836	inside	5377	FBgn0036556	39748	CG5830
X	2403047	2403540	494	2403259	17.8474	4.33939	15.3607	FBtr0091965	-	2365041	2399583	upstream	-3464	FBgn0261451	45320	trol
3L	14469680	14470355	676	14470048	17.8398	4.20351	15.3562	FBtr0273423	-	14406091	14469788	overlapStart	108	FBgn0087007	39583	bbg
2R	2101962	2102330	369	2102239	17.8315	4.13897	15.3487	FBtr0085992	+	2102078	2127321	overlapStart	-116	FBgn0263144	35552	bin3
2R	14577277	14577796	520	14577564	17.7884	4.32585	15.3072	FBtr0304024	+	14576127	14589245	inside	1150	FBgn0262103	37152	Sik3
3R	9893761	9894585	825	9894081	17.7884	4.32585	15.3072	FBtr0305052	+	9882690	9913700	inside	11071	FBgn0038197	41709	foxo
3R	21930358	21930869	512	21930525	17.7884	4.32585	15.3072	FBtr0333925	+	21932590	21956396	upstream	-2232	FBgn0051324	43177	CG31324
3R	4538624	4538901	278	4538759	17.7656	3.3326	15.2855	FBtr0305338	+	4538719	4539826	overlapStart	-95	FBgn0037612	41033	CG8112
2L	2164488	2165236	749	2164686	17.7258	4.31152	15.2465	FBtr0330659	-	2156792	2161522	upstream	-2966	FBgn0000097	33392	aop
3L	18618920	18619468	549	18619118	17.6585	3.22735	15.1803	FBtr0331422	+	18619059	18660277	overlapStart	-139	FBgn0036801	40032	MYPT-75D
2R	6670141	6670542	402	6670369	17.6398	3.77736	15.1622	FBtr0088254	-	6627901	6670350	overlapStart	209	FBgn0053144	36131	CG33144
3L	1091971	1092268	298	1092111	17.6398	3.77736	15.1622	FBtr0072642	-	1036369	1101089	inside	9118	FBgn0004870	38116	bab1
3L	548271	549207	937	548525	17.597	4.15091	15.1206	FBtr0072552	+	546059	581099	inside	2212	FBgn0035142	38070	hipk
X	16176142	16176643	502	16176415	17.5571	3.36709	15.0816	FBtr0074214	+	16172612	16179651	inside	3530	FBgn0000536	32585	eas
2R	4534854	4535736	883	4535305	17.5473	3.05603	15.0722	FBtr0089427	+	4537140	4552728	upstream	-2286	FBgn0003892	35851	ptc
3R	7464314	7464930	617	7464653	17.5473	3.05603	15.0722	FBtr0300549	-	7459000	7463606	upstream	-708	FBgn0262081	41398	Csk
2R	9923258	9923736	479	9923526	17.5393	3.54454	15.0646	FBtr0087598	+	9919184	9946399	inside	4074	FBgn0002643	36555	mam
3R	9085864	9086311	448	9086097	17.5008	3.84949	15.0273	FBtr0082735	+	9086079	9087949	overlapStart	-215	FBgn0040551	50024	CG11686
2R	13604568	13605270	703	13604842	17.4875	3.95223	15.0148	FBtr0086887	-	13590840	13604000	upstream	-568	FBgn0028494	37012	CG6424
3R	11819550	11820064	515	11819827	17.3901	3.82849	14.9187	FBtr0083216	+	11819864	11829803	overlapStart	-314	FBgn0003507	41944	srp
3R	14742207	14742991	785	14742560	17.3757	3.92998	14.9046	FBtr0083701	+	14743978	14752523	upstream	-1771	FBgn0261113	42267	Xrp1
2R	2549876	2551621	1746	2550321	17.3474	2.82459	14.8788	FBtr0330251	+	2550999	2555590	overlapStart	-1123	FBgn0000054	47082	Adf1
X	18523482	18523712	231	18523603	17.2164	3.16777	14.7509	FBtr0074617	-	18518082	18528936	inside	5454	FBgn0030941	32849	wgn
3R	17079017	17079368	352	17079170	17.2027	3.7931	14.7375	FBtr0084054	+	17073026	17089330	inside	5991	FBgn0038874	42523	ETHR
3L	13349377	13349868	492	13349528	17.1916	3.65151	14.7264	FBtr0075839	+	13349634	13350323	overlapStart	-257	FBgn0040813	50286	Nplp2
X	14915337	14915756	420	14915592	17.1773	4.12267	14.713	FBtr0073956	+	14918467	14936093	upstream	-3130	FBgn0052594	32430	be
2L	6291478	6292050	573	6291809	17.1683	4.2526	14.7048	FBtr0333243	-	6308377	6308751	downstream	17273	FBgn0264543	14462712	CG43922
2R	17771875	17772233	359	17772063	17.1683	4.2526	14.7048	FBtr0330338	+	17770817	17833769	inside	1058	FBgn0085397	5740472	Fili
3L	17485818	17486164	347	17485943	17.1683	4.2526	14.7048	FBtr0075174	+	17487980	17488400	upstream	-2162	FBgn0052185	317900	edin
3R	21943716	21944103	388	21943844	17.1683	4.2526	14.7048	FBtr0273389	+	21952381	21953590	upstream	-8665	FBgn0039413	43176	CG14556
2R	10369647	10370463	817	10369808	17.1559	2.76933	14.6953	FBtr0087492	+	10368716	10384817	inside	931	FBgn0001332	44831	L
2L	3046449	3047450	1002	3046618	17.155	3.44497	14.6945	FBtr0321322	+	3046746	3046904	includeFeature	-297	FBgn0263847	14462681	CR43708
2R	9380864	9381404	541	9381202	17.155	3.44497	14.6945	FBtr0332927	-	9374687	9380790	upstream	-74	FBgn0033844	36496	bbc
X	8305301	8306099	799	8305772	17.1279	3.18374	14.6684	FBtr0307286	-	8302041	8305691	overlapStart	390	FBgn0262976	318164	lawc
3L	7843707	7844197	491	7843896	17.1108	4.23933	14.6518	FBtr0306535	-	7805015	7848648	inside	4941	FBgn0016694	45588	Pdp1
3R	26291509	26292692	1184	26292455	17.0057	3.31829	14.5499	FBtr0085650	+	26291772	26311521	overlapStart	-263	FBgn0039776	43620	PH4alphaEFB
3R	16776147	16776705	559	16776308	16.9627	3.48916	14.5077	FBtr0089510	+	16774436	16800059	inside	1711	FBgn0002921	48971	Atpalpha
3L	3070562	3070982	421	3070765	16.9407	2.7473	14.4866	FBtr0073004	-	3055908	3070839	overlapStart	277	FBgn0052486	38367	CG32486
X	21106619	21107032	414	21106781	16.9059	3.83734	14.4522	FBtr0077184	+	21103118	21103190	downstream	3501	FBgn0011954	3772356	tRNA:R:19F
X	2990662	2991596	935	2991433	16.9059	3.83734	14.4522	FBtr0309498	+	2993583	3026824	upstream	-2921	FBgn0028369	31292	kirre
X	17775334	17776098	765	17775579	16.9049	3.37033	14.4513	FBtr0074494	+	17777751	17779271	upstream	-2417	FBgn0030881	32774	CG12985
3L	19261795	19262280	486	19262036	16.9022	3.21022	14.4485	FBtr0075017	-	19259573	19262013	overlapStart	218	FBgn0036857	40097	CG9629
3L	15531255	15532105	851	15531402	16.8827	3.78195	14.4297	FBtr0075557	+	15528514	15545005	inside	2741	FBgn0004396	39682	CrebA
X	580556	581066	511	580864	16.8827	3.78195	14.4297	FBtr0302260	+	580873	643529	overlapStart	-317	FBgn0021764	31017	sdk
3L	4102441	4102867	427	4102710	16.8302	3.82252	14.3788	FBtr0310630	-	4094343	4102697	overlapStart	256	FBgn0035497	38487	CG14995
3R	10972219	10973524	1306	10972652	16.7963	3.35361	14.3455	FBtr0333276	-	10967565	10972829	overlapStart	610	FBgn0038293	41823	CG6904
X	19559720	19560225	506	19559910	16.7907	2.96406	14.3406	FBtr0074748	+	19561266	19566385	upstream	-1546	FBgn0004057	32974	Zw
2R	8151381	8152274	894	8151652	16.6497	3.9495	14.2033	FBtr0088002	+	8152065	8162130	overlapStart	-684	FBgn0000253	36329	Cam
2L	6644026	6644993	968	6644336	16.626	3.94453	14.1798	FBtr0331187	-	6632798	6648145	inside	4119	FBgn0051635	33928	CG31635
2R	2129317	2130199	883	2129802	16.6032	3.14012	14.1579	FBtr0085997	+	2129529	2142771	overlapStart	-212	FBgn0033075	35554	Pld
2L	7998706	7999173	468	7998937	16.5994	3.59066	14.1545	FBtr0079532	+	7998934	7999676	overlapStart	-228	FBgn0031971	34089	CG7224
2R	3702238	3702794	557	3702541	16.5994	3.59066	14.1545	FBtr0088837	+	3700582	3702250	overlapEnd	1656	FBgn0033226	35733	CG1882
X	16803228	16804938	1711	16803750	16.5994	3.59066	14.1545	FBtr0074344	+	16807231	16831444	upstream	-4003	FBgn0027556	32682	CG4928
3RHet	787730	788069	340	787873	16.5657	2.39171	14.1225	FBtr0302256	+	838957	839929	upstream	-51227	FBgn0261339	8674003	CG42624
3R	18876973	18877399	427	18877164	16.5646	2.53667	14.1214	FBtr0084346	+	18877411	18878625	upstream	-438	FBgn0041225	117339	Gr94a
3L	2569930	2570641	712	2570427	16.5437	2.97963	14.1011	FBtr0333362	-	2555774	2586254	inside	16324	FBgn0010909	44030	msn
2R	6985757	6986320	564	6986100	16.5309	3.92466	14.0885	FBtr0333066	-	6865461	6994321	inside	8564	FBgn0040765	2768719	luna
2RHet	3077685	3078102	418	3077871	16.5232	4.04184	14.081	FBtr0302226	-	3136909	3181390	downstream	103705	FBgn0262124	5740320	uex
3L	4853789	4854731	943	4854199	16.5232	4.04184	14.081	FBtr0073356	-	4849438	4852461	upstream	-1328	FBgn0052237	38584	CG32237
3L	10766559	10767234	676	10767010	16.4979	4.16581	14.0565	FBtr0306304	+	10765092	10766499	downstream	1467	FBgn0262890	12798172	CG43245
3R	9913758	9914778	1021	9914389	16.4979	4.16581	14.0565	FBtr0082888	+	9915245	9918147	upstream	-1487	FBgn0038198	41710	Npc2b
3R	11503399	11503839	441	11503536	16.4979	4.16581	14.0565	FBtr0332551	+	11493700	11494398	downstream	9699	FBgn0264431	14462477	CR43849
X	13215058	13215476	419	13215240	16.4979	4.16581	14.0565	FBtr0112574	+	13215337	13223350	overlapStart	-279	FBgn0085388	32285	IP3K2
2R	8146634	8147110	477	8146873	16.3624	2.81097	13.9284	FBtr0088001	+	8146903	8162130	overlapStart	-269	FBgn0000253	36329	Cam
3R	9882385	9882937	553	9882610	16.3624	2.81097	13.9284	FBtr0305052	+	9882690	9913700	overlapStart	-305	FBgn0038197	41709	foxo
2L	18621966	18622476	511	18622170	16.3532	4.00458	13.9194	FBtr0329972	+	18617257	18661776	inside	4709	FBgn0032694	35116	MESR3
3L	1008057	1008403	347	1008219	16.3391	3.67896	13.9054	FBtr0072649	-	997210	1007775	upstream	-282	FBgn0024277	43974	trio
2L	18790797	18791358	562	18791160	16.3388	3.58775	13.9051	FBtr0332015	-	18762874	18792906	inside	2109	FBgn0045852	35135	ham
X	7502048	7502725	678	7502435	16.3223	2.8657	13.8888	FBtr0331733	+	7503181	7572892	upstream	-1133	FBgn0004198	44540	ct
2R	10247575	10247894	320	10247685	16.2981	2.99618	13.8654	FBtr0087560	-	10245432	10247799	overlapStart	224	FBgn0033926	36595	Arc1
3R	14809543	14809929	387	14809686	16.2969	4.11933	13.8644	FBtr0112924	+	14809747	14848160	overlapStart	-204	FBgn0026239	53563	gukh
X	20916128	20916723	596	20916278	16.2868	2.52469	13.8544	FBtr0077244	+	20916165	20920127	overlapStart	-37	FBgn0031148	33081	Cbs
2R	16883944	16885975	2032	16885716	16.2456	3.3028	13.8144	FBtr0332593	+	16884146	16894146	overlapStart	-202	FBgn0034570	37379	CG10543
2R	10072520	10073075	556	10072708	16.223	2.72377	13.7926	FBtr0087530	+	10073324	10085730	upstream	-804	FBgn0050069	36573	CG30069
3R	20414592	20415376	785	20414826	16.2	3.47953	13.77	FBtr0304914	+	20414884	20449621	overlapStart	-292	FBgn0263490	2768685	mld
X	16172185	16172610	426	16172376	16.2	3.47953	13.77	FBtr0308618	+	16172360	16179651	overlapStart	-175	FBgn0000536	32585	eas
3L	21272922	21273582	661	21273151	16.0679	2.87748	13.6416	FBtr0333126	-	21264309	21273081	overlapStart	159	FBgn0012034	40348	AcCoAS
2L	12028807	12029181	375	12029007	16.0145	3.5298	13.5901	FBtr0080292	+	12027440	12034123	inside	1367	FBgn0010497	47253	dmGlut
X	10629648	10630187	540	10629885	16.0145	3.5298	13.5901	FBtr0332294	+	10638535	10642848	upstream	-8887	FBgn0003204	43873	ras
X	15394411	15395258	848	15394878	16.0145	3.5298	13.5901	FBtr0074043	+	15393043	15404816	inside	1368	FBgn0027287	32483	Gmap
2R	8487258	8487735	478	8487420	15.9877	3.66001	13.5648	FBtr0333104	-	8482001	8483000	upstream	-4258	FBgn0264510	14462582	CR43909
X	4802969	4803413	445	4803107	15.9525	3.97758	13.5301	FBtr0300997	+	4803181	4808994	overlapStart	-212	FBgn0052772	31420	CG32772
X	18730155	18730942	788	18730390	15.8662	3.50347	13.4458	FBtr0074640	+	18726737	18736934	inside	3418	FBgn0030964	32876	Pvf1
3R	4857344	4858180	837	4857583	15.8371	3.5853	13.4177	FBtr0082003	-	4846068	4859449	inside	2105	FBgn0002932	41085	neur
2L	13083477	13084391	915	13084024	15.8364	4.07903	13.4176	FBtr0301366	+	13106871	13109468	upstream	-23394	FBgn0032470	34702	CG5142
2R	15614218	15615086	869	15614850	15.8364	4.07903	13.4176	FBtr0091934	-	15614603	15614657	includeFeature	439	FBgn0065076	3771755	snoRNA:185
3L	18793124	18794755	1632	18794506	15.8015	2.95676	13.3873	FBtr0075086	-	18744849	18794409	overlapStart	1285	FBgn0001078	40045	ftz-f1
X	16446803	16447363	561	16447181	15.8015	2.95676	13.3873	FBtr0112868	-	16442323	16447984	inside	1181	FBgn0011742	32623	Arp2
X	18670161	18670476	316	18670311	15.7858	3.08268	13.372	FBtr0074631	+	18669263	18675378	inside	898	FBgn0030955	32865	CG6891
2R	15066041	15066924	884	15066234	15.7818	4.0663	13.3681	FBtr0086504	+	15066259	15114705	overlapStart	-218	FBgn0263395	37203	hppy
2R	5988839	5989599	761	5989234	15.7015	3.25198	13.289	FBtr0100182	+	5988541	5995200	inside	298	FBgn0004907	36059	14-3-3zeta
X	5810991	5811398	408	5811241	15.6977	3.86279	13.2857	FBtr0070858	+	5811210	5835703	overlapStart	-219	FBgn0029824	31525	CG3726
3L	16043621	16044015	395	16043847	15.6921	3.92013	13.2803	FBtr0075499	-	16031510	16043771	overlapStart	150	FBgn0260635	39753	th
X	14914640	14915111	472	14914833	15.6614	4.03832	13.2506	FBtr0073956	+	14918467	14936093	upstream	-3827	FBgn0052594	32430	be
2L	20823484	20824185	702	20823954	15.6183	3.14485	13.2088	FBtr0081417	+	20824436	20827724	upstream	-952	FBgn0032889	35347	CG9331
X	19785952	19786583	632	19786186	15.5714	3.0529	13.1631	FBtr0074801	+	19786175	19800720	overlapStart	-223	FBgn0052529	33000	Hers
2R	11818323	11819536	1214	11818899	15.5509	3.57736	13.1436	FBtr0087300	-	11810545	11819434	overlapStart	1111	FBgn0034049	36747	bdg
3L	766974	767615	642	767293	15.5382	3.44566	13.1311	FBtr0072579	+	769503	769600	upstream	-2529	FBgn0052480	3772410	tRNA:CR32480
3R	22639997	22640495	499	22640165	15.5126	3.71562	13.1057	FBtr0114336	+	22630234	22630348	downstream	9763	FBgn0086060	5740228	snoRNA:Me28S-U1554
3L	3386328	3386894	567	3386752	15.5074	2.69905	13.1011	FBtr0073077	+	3378268	3380083	downstream	8060	FBgn0035445	38423	CG12014
3L	11676975	11677558	584	11677363	15.4852	3.28597	13.0793	FBtr0273363	+	11677084	11681925	overlapStart	-109	FBgn0036191	39314	Sug
3R	19161581	19161874	294	19161701	15.4806	3.6588	13.0753	FBtr0089717	-	19116826	19171884	inside	10303	FBgn0003118	42757	pnt
3R	19765503	19766515	1013	19766082	15.4368	3.46894	13.032	FBtr0089496	-	19761680	19764487	upstream	-1016	FBgn0001098	42832	Gdh
3R	24948957	24949365	409	24949102	15.4327	3.38768	13.0287	FBtr0085371	+	24949104	24953972	overlapStart	-147	FBgn0039637	43440	CG11880
3L	5632762	5633652	891	5633019	15.3739	3.97196	12.9712	FBtr0331808	+	5635103	5642036	upstream	-2341	FBgn0035625	38638	Blimp-1
2R	18474149	18475410	1262	18475137	15.3689	3.79282	12.9664	FBtr0330229	-	18450657	18480473	inside	6324	FBgn0260866	37575	dnr1
3R	19162122	19162687	566	19162378	15.3615	3.68516	12.9596	FBtr0089717	-	19116826	19171884	inside	9762	FBgn0003118	42757	pnt
2R	11905115	11905475	361	11905299	15.3331	3.07458	12.9317	FBtr0087207	+	11905244	11912139	overlapStart	-129	FBgn0034067	36768	CG8399
2R	9782730	9784789	2060	9783202	15.3227	3.36887	12.9217	FBtr0304851	-	9751742	9785206	inside	2476	FBgn0013733	36542	shot
2R	8920309	8920760	452	8920537	15.3106	2.91734	12.9098	FBtr0087797	-	8934238	8934793	downstream	14484	FBgn0033788	36433	CG13323
X	17192716	17194869	2154	17193911	15.307	3.3662	12.9069	FBtr0074442	-	17179736	17194654	overlapStart	1938	FBgn0024238	32721	Fim
2R	8553251	8553624	374	8553411	15.2736	3.32301	12.8738	FBtr0302151	-	8547002	8553302	overlapStart	51	FBgn0261673	36395	nemy
