# Supplementary material for: The Groucho Co-repressor Is Primarily Recruited to Local Target Sites in Active Chromatin to Attenuate Transcription
Source: PLoS Genet. 2014 Aug 28;10(8):e1004595. doi: 10.1371/journal.pgen.1004595 (PMC4148212; doi:10.1371/journal.pgen.1004595)
Supplement: Table S2 — Comparison of gene expression by RNA-seq analysis of untreated and gro RNAi treated Kc167 cells. (XLSX) [file pgen.1004595.s013.xlsx]

## Sheet: kc_rna_seq_wtVSrnai.txt
flybase_id	gene_id	symbol	logFC	logCPM	LR	PValue	Adjusted Pvalue
FBgn0000008	43852	a	0.434592	2.5516	1.22466	0.268449	0.956368
FBgn0000017	45821	Abl	0.335549	6.64933	1.72328	0.189271	0.956368
FBgn0000018	44793	abo	0.0919082	4.71708	0.116379	0.732996	0.982474
FBgn0000032	48445	Acph-1	0.0144422	4.79681	0.00311597	0.955485	0.99631
FBgn0000036	42918	nAcRalpha-96Aa	-0.156615	2.44597	0.177114	0.673865	0.976723
FBgn0000042	31521	Act5C	-0.0428289	12.5872	0.0107323	0.917489	0.991381
FBgn0000043	35526	Act42A	0.118471	9.64835	0.200152	0.654598	0.973842
FBgn0000052	33847	ade2	0.154108	6.1144	0.409821	0.52206	0.958805
FBgn0000053	33986	ade3	0.221863	6.24036	0.828881	0.362596	0.956368
FBgn0000054	47082	Adf1	0.0518493	5.8804	0.0445909	0.832758	0.987912
FBgn0000057	37073	adp	0.0843881	5.54908	0.119979	0.729058	0.982474
FBgn0000063	42126	ald	-0.228699	4.7116	0.750246	0.386398	0.956368
FBgn0000064	43183	Ald	0.0596457	10.0342	0.0431054	0.835527	0.987912
FBgn0000071	40831	Ama	0.3079	4.2015	1.05223	0.304994	0.956368
FBgn0000077	43869	amx	0.160377	3.99345	0.313732	0.575399	0.968873
FBgn0000083	42492	AnnIX	-0.154968	9.43949	0.355503	0.551014	0.964921
FBgn0000084	33019	AnnX	-0.0842883	6.59882	0.128663	0.719823	0.982049
FBgn0000092	31252	CG2650	0.0514774	2.31987	0.0167642	0.896981	0.989127
FBgn0000097	33392	aop	-0.276415	6.7904	1.38805	0.238734	0.956368
FBgn0000100	40451	RpLP0	-0.350646	11.7209	0.809296	0.368328	0.956368
FBgn0000108	31002	Appl	0.062891	3.54836	0.0446215	0.832702	0.987912
FBgn0000109	48224	Aprt	-0.281263	4.92607	1.16248	0.280952	0.956368
FBgn0000115	39745	Arf72A	-0.173397	5.16297	0.398396	0.527919	0.958805
FBgn0000116	39041	Argk	0.0227455	6.35171	0.00844535	0.926779	0.993373
FBgn0000117	31151	arm	0.203635	7.64389	0.787096	0.37498	0.956368
FBgn0000119	44279	arr	0.357436	4.36777	1.57602	0.209335	0.956368
FBgn0000139	42936	ash2	-0.186196	6.42774	0.604562	0.436843	0.958805
FBgn0000140	42946	asp	0.322362	5.16571	1.62695	0.202126	0.956368
FBgn0000146	34524	aub	0.714567	4.77162	5.463	0.0194233	0.956368
FBgn0000147	41446	aur	0.155981	4.93325	0.3973	0.528487	0.958805
FBgn0000150	43739	awd	-0.182946	9.47496	0.379715	0.537756	0.958805
FBgn0000152	32645	Axs	0.220869	2.5966	0.380843	0.537153	0.958805
FBgn0000158	43038	bam	0.198087	6.29699	0.6572	0.41755	0.956368
FBgn0000163	32703	baz	-0.370975	5.72615	2.13858	0.143635	0.956368
FBgn0000173	32358	ben	-0.49329	8.35742	3.48062	0.0620915	0.956368
FBgn0000180	34330	bib	-0.227808	1.43033	0.211679	0.645455	0.973095
FBgn0000181	45827	bic	-0.291763	11.4117	0.671378	0.412572	0.956368
FBgn0000183	35051	BicD	-0.0504706	5.24432	0.0425746	0.836528	0.987912
FBgn0000210	44505	br	-0.245094	6.96741	1.16262	0.280922	0.956368
FBgn0000212	39744	brm	0.499446	6.79172	3.75492	0.0526523	0.956368
FBgn0000221	31358	brn	-0.115722	4.86754	0.210876	0.646082	0.973095
FBgn0000228	33757	Bsg25D	0.0978215	4.47204	0.138104	0.710173	0.980141
FBgn0000229	44801	bsk	-0.126032	5.45543	0.272989	0.601333	0.969883
FBgn0000239	45830	bur	0.307132	6.69506	1.48605	0.222831	0.956368
FBgn0000242	32846	Bx	0.109661	4.07398	0.148599	0.699877	0.976723
FBgn0000244	41144	by	-0.042941	4.78435	0.0269469	0.869609	0.988335
FBgn0000246	47765	c(3)G	-0.12595	4.53893	0.228706	0.632485	0.972317
FBgn0000247	43518	ca	0.443012	5.38471	2.38118	0.122805	0.956368
FBgn0000250	34969	cact	-0.00198832	7.46371	7.94055e-05	0.99289	0.998394
FBgn0000253	36329	Cam	-0.507885	11.9026	1.7487	0.18604	0.956368
FBgn0000256	33611	capu	0.161722	2.99032	0.220273	0.638832	0.973095
FBgn0000257	32947	car	0.0138343	6.34287	0.00302365	0.956148	0.99631
FBgn0000259	32132	CkIIbeta	-0.463654	9.04873	3.35717	0.0669131	0.956368
FBgn0000261	40048	Cat	0.17855	6.81258	0.569866	0.450312	0.958805
FBgn0000273	34284	Pka-C1	-0.313693	6.67201	1.69983	0.192311	0.956368
FBgn0000283	41848	Cp190	0.233514	6.86571	0.715524	0.397616	0.956368
FBgn0000286	33692	Cf2	0.146223	4.40773	0.294006	0.587665	0.969398
FBgn0000289	36571	cg	0.239556	7.78655	1.12661	0.288499	0.956368
FBgn0000299	33727	Cg25C	-0.0840198	9.29062	0.107848	0.742608	0.983554
FBgn0000307	34974	chif	0.0205666	5.34853	0.00715019	0.932612	0.993617
FBgn0000308	33834	chic	-0.283237	11.1905	0.684796	0.40794	0.956368
FBgn0000313	43690	chp	0.0364086	3.17867	0.0131503	0.908703	0.990299
FBgn0000317	34882	ck	0.57492	4.79212	2.90517	0.0882961	0.956368
FBgn0000318	43938	cl	-0.197692	6.32233	0.589199	0.442729	0.958805
FBgn0000319	32537	Chc	0.219649	8.79016	0.829765	0.362341	0.956368
FBgn0000326	117300	clt	-0.0975995	4.8929	0.152671	0.695996	0.976723
FBgn0000330	31647	cm	0.315645	3.79692	1.23153	0.267109	0.956368
FBgn0000339	34967	cni	-0.43174	6.57779	2.97788	0.0844097	0.956368
FBgn0000346	47091	comt	0.355021	3.69807	1.38408	0.239407	0.956368
FBgn0000351	33937	cort	-0.108749	1.80939	0.0584455	0.80897	0.987907
FBgn0000352	35653	cos	0.241913	5.47473	0.576555	0.447666	0.958805
FBgn0000370	47767	crc	-0.103682	10.4051	0.118791	0.73035	0.982474
FBgn0000376	31268	crm	0.360613	4.7937	1.95348	0.162213	0.956368
FBgn0000377	31208	crn	0.111548	5.14047	0.201298	0.653675	0.973472
FBgn0000382	45278	csw	-0.403928	6.45691	2.90602	0.0882495	0.956368
FBgn0000384	3355131	cta	0.703238	3.90652	5.58775	0.0180865	0.956368
FBgn0000394	44510	cv	0.136513	5.18037	0.271182	0.60254	0.970029
FBgn0000395	45280	cv-2	0.180265	6.11397	0.553716	0.456803	0.958805
FBgn0000404	39340	CycA	0.0364583	7.54587	0.0252266	0.873804	0.988335
FBgn0000405	37618	CycB	0.270854	6.97437	1.29855	0.254478	0.956368
FBgn0000406	35008	Cyt-b5-r	0.353365	2.21222	0.751196	0.386098	0.956368
FBgn0000409	34996	Cyt-c-p	-0.140018	8.26748	0.381042	0.537046	0.958805
FBgn0000412	41095	D1	-0.286272	8.36811	1.40088	0.236576	0.956368
FBgn0000413	34413	da	-0.134161	6.81051	0.315149	0.574538	0.968632
FBgn0000414	39866	Dab	0.146666	5.9014	0.282881	0.594819	0.969398
FBgn0000416	43662	Sap-r	0.332742	8.87015	1.5755	0.209411	0.956368
FBgn0000426	36314	SmF	-0.277705	5.94583	0.958042	0.327681	0.956368
FBgn0000447	41022	Dhod	-0.118951	6.15805	0.222987	0.636774	0.973095
FBgn0000454	48450	Dip-B	-0.079111	8.36366	0.123685	0.725072	0.982474
FBgn0000455	47769	Dip-C	0.0306432	5.51882	0.0160764	0.899104	0.989127
FBgn0000464	35259	Lar	-0.0496111	5.71906	0.0393212	0.842814	0.987912
FBgn0000473	35587	Cyp6a2	0.184101	5.90578	0.555152	0.45622	0.958805
FBgn0000479	31309	dnc	-0.78124	6.50283	5.17659	0.0228932	0.956368
FBgn0000482	31118	dor	0.344263	4.82673	1.82702	0.17648	0.956368
FBgn0000489	39733	Pka-C3	-0.18321	4.17883	0.411616	0.52115	0.958805
FBgn0000499	32078	dsh	0.0824476	6.18749	0.114528	0.735047	0.982474
FBgn0000504	40940	dsx	-0.359198	1.28186	0.43599	0.509064	0.958805
FBgn0000520	31265	dwg	0.187411	4.8762	0.560651	0.453998	0.958805
FBgn0000524	31589	dx	0.0796566	5.20016	0.106087	0.744644	0.983554
FBgn0000533	41858	ea	-0.22554	3.33379	0.501146	0.478997	0.958805
FBgn0000535	32428	eag	0.763291	1.34097	2.12838	0.144593	0.956368
FBgn0000536	32585	eas	0.224403	5.1591	0.618705	0.431529	0.958805
FBgn0000541	44811	E(bx)	0.195901	6.53824	0.590312	0.442299	0.958805
FBgn0000543	38291	ecd	0.1665	5.31775	0.468482	0.493686	0.958805
FBgn0000546	35540	EcR	-0.216876	2.83479	0.353844	0.551945	0.965137
FBgn0000547	33619	ed	0.260792	2.48464	0.489099	0.48433	0.958805
FBgn0000556	36271	Ef1alpha48D	-0.0748002	14.0945	0.0234203	0.878369	0.988677
FBgn0000557	43736	Ef1alpha100E	-0.296132	4.99559	1.25256	0.263065	0.956368
FBgn0000559	35422	Ef2b	-0.00820577	13.6023	0.000309214	0.98597	0.998394
FBgn0000562	37757	egl	0.263203	5.1503	0.837816	0.360022	0.956368
FBgn0000565	39675	Eip71CD	-0.232221	7.4946	0.782618	0.376342	0.956368
FBgn0000566	37143	Eip55E	0.213037	8.54996	0.847232	0.357337	0.956368
FBgn0000567	39962	Eip74EF	0.150455	4.60289	0.306391	0.579903	0.969398
FBgn0000568	39999	Eip75B	0.0459861	6.48204	0.0378469	0.845751	0.987912
FBgn0000575	38091	emc	-0.0872097	6.35229	0.133632	0.714696	0.981342
FBgn0000578	37201	ena	-0.0906964	6.32708	0.129781	0.718659	0.982049
FBgn0000579	33351	Eno	0.0310822	9.99487	0.0121181	0.912344	0.990554
FBgn0000581	36238	E(Pc)	0.219595	6.94567	0.829435	0.362436	0.956368
FBgn0000588	34595	esc	0.219302	4.88759	0.769979	0.380224	0.956368
FBgn0000611	32567	exd	0.112897	5.44731	0.187087	0.665353	0.974687
FBgn0000615	37345	exu	-0.00699805	4.40323	0.000665677	0.979416	0.998034
FBgn0000617	32762	e(y)1	-0.0461599	5.34632	0.0354925	0.850567	0.987912
FBgn0000618	45848	e(y)2	-0.131703	4.07481	0.168974	0.681025	0.976723
FBgn0000629	39203	E(z)	0.175677	5.2175	0.508654	0.475722	0.958805
FBgn0000633	36521	fas	-0.602521	2.40602	2.53461	0.111375	0.956368
FBgn0000635	31364	Fas2	-0.486188	4.60529	3.55691	0.059298	0.956368
FBgn0000644	31294	Fcp3C	-0.402125	4.8049	2.26309	0.132489	0.956368
FBgn0000659	43383	fkh	-0.37829	5.14416	2.34143	0.125974	0.956368
FBgn0000662	36527	fl(2)d	-0.0428066	6.33695	0.0322924	0.857387	0.987912
FBgn0000667	31166	Actn	0.254103	5.55817	1.04189	0.307382	0.956368
FBgn0000709	33110	fliI	0.0856671	6.41562	0.131357	0.71703	0.981676
FBgn0000711	44289	flw	-0.0165734	6.81708	0.00518515	0.942596	0.994952
FBgn0000719	33148	fog	-0.212471	6.617	0.815228	0.366579	0.956368
FBgn0000721	44817	for	0.0484029	4.9062	0.0335814	0.8546	0.987912
FBgn0000723	41118	Fps85D	0.594476	5.18277	4.61586	0.0316776	0.956368
FBgn0000808	32159	gd	0.505862	2.34933	1.46742	0.225753	0.956368
FBgn0000810	47781	fs(1)K10	0.0122101	4.47	0.00219139	0.962663	0.99653
FBgn0000826	31084	png	0.0949762	4.44251	0.11116	0.738828	0.982474
FBgn0000927	31263	fs(1)Ya	0.178337	3.93264	0.403096	0.525495	0.958805
FBgn0000928	31262	fs(1)Yb	0.718812	4.67124	5.23943	0.0220805	0.956368
FBgn0000996	47121	dup	0.237268	7.47562	1.02876	0.310449	0.956368
FBgn0001078	40045	ftz-f1	-0.318796	6.80797	1.63673	0.200775	0.956368
FBgn0001079	32855	fu	0.352402	4.84433	1.63429	0.20111	0.956368
FBgn0001085	45307	fz	0.00662309	1.4621	0.000181796	0.989242	0.998394
FBgn0001086	34968	fzy	0.252474	6.36316	1.03468	0.309061	0.956368
FBgn0001087	44819	g	-0.134435	6.59117	0.331026	0.565055	0.966465
FBgn0001089	33839	Gal	0.43892	1.54328	0.803889	0.369933	0.956368
FBgn0001091	35728	Gapdh1	-0.28747	9.62233	1.15656	0.282179	0.956368
FBgn0001092	32545	Gapdh2	0.299527	9.94185	1.09529	0.295302	0.956368
FBgn0001098	42832	Gdh	-0.0920375	8.50197	0.148942	0.699549	0.976723
FBgn0001104	38765	G-ialpha65A	0.106695	7.07365	0.22304	0.636733	0.973095
FBgn0001105	32544	Gbeta13F	-0.533512	10.4361	2.61185	0.106068	0.956368
FBgn0001108	39536	Gl	0.271845	6.04319	1.15444	0.282621	0.956368
FBgn0001114	34193	Glt	0.0210817	7.72549	0.00751953	0.930898	0.993517
FBgn0001122	36104	G-oalpha47A	-0.144078	7.58955	0.419913	0.51698	0.958805
FBgn0001123	37805	G-salpha60A	-0.140134	6.1443	0.325826	0.568127	0.96664
FBgn0001124	36782	Got1	-0.06771	7.5626	0.0926524	0.760832	0.984275
FBgn0001125	33373	Got2	0.120336	7.00073	0.279352	0.597126	0.969398
FBgn0001128	33824	Gpdh	-0.113525	4.86196	0.205777	0.650098	0.973095
FBgn0001133	45871	grau	0.0252197	4.90272	0.0103637	0.918914	0.991381
FBgn0001137	34171	grk	-0.280083	5.49015	1.28431	0.2571	0.956368
FBgn0001139	43162	gro	-0.998947	8.4574	18.9979	1.30863e-05	0.0977156
FBgn0001142	33172	Gs1	-0.200183	7.1343	0.76562	0.381575	0.956368
FBgn0001145	32087	Gs2	0.0699292	6.92164	0.092113	0.761508	0.984275
FBgn0001149	41503	GstD1	-0.0677405	9.11609	0.0728127	0.787285	0.987907
FBgn0001168	38995	h	-0.13436	8.8118	0.309883	0.577752	0.969398
FBgn0001169	42445	H	0.130023	5.87304	0.209748	0.646965	0.973095
FBgn0001179	39202	hay	-0.0453444	5.03065	0.0338523	0.854021	0.987912
FBgn0001185	34992	her	0.15502	4.46038	0.354025	0.551843	0.965137
FBgn0001186	45875	Hex-A	-0.224414	9.15426	0.783384	0.376108	0.956368
FBgn0001189	31120	hfw	0.152088	5.70435	0.365304	0.545575	0.963651
FBgn0001197	43229	His2Av	-0.19914	9.81636	0.525069	0.468687	0.958805
FBgn0001202	35169	hk	0.257853	6.05105	1.13645	0.286403	0.956368
FBgn0001206	31988	Hmr	0.308916	4.81316	1.30663	0.253006	0.956368
FBgn0001215	43385	Hrb98DE	-0.0651238	9.8021	0.0569232	0.811427	0.987907
FBgn0001218	32133	Hsc70-3	0.158059	10.0483	0.30745	0.579249	0.969398
FBgn0001219	41840	Hsc70-4	0.0114438	11.853	0.000913281	0.975891	0.997397
FBgn0001220	36583	Hsc70-5	0.102649	9.39614	0.161437	0.687837	0.976723
FBgn0001222	37068	Hsf	-0.0105696	5.86867	0.00166398	0.967462	0.99653
FBgn0001224	39077	Hsp23	-0.518587	8.41024	3.74922	0.0528323	0.956368
FBgn0001225	39075	Hsp26	-0.759307	8.2576	6.99167	0.00818899	0.953957
FBgn0001226	39078	Hsp27	-0.848466	8.44197	7.55355	0.00598919	0.953957
FBgn0001227	39076	Hsp67Ba	-0.134546	2.82345	0.147584	0.700855	0.976723
FBgn0001229	39071	Hsp67Bc	-0.701919	3.48362	5.47794	0.019258	0.956368
FBgn0001230	42852	Hsp68	-0.788118	7.35793	8.02759	0.00460702	0.953957
FBgn0001233	38389	Hsp83	0.00280635	11.5893	5.99528e-05	0.993822	0.998394
FBgn0001234	3772547	Hsromega	-0.61911	6.95037	6.602	0.0101864	0.956368
FBgn0001247	40248	Ide	0.111979	7.00325	0.229181	0.632132	0.972317
FBgn0001248	44291	Idh	-0.0306534	8.95627	0.015828	0.899883	0.989127
FBgn0001257	38513	ImpL2	0.0236995	9.62449	0.00806279	0.928452	0.993373
FBgn0001258	45880	ImpL3	0.167926	9.85839	0.357144	0.550097	0.964921
FBgn0001263	37629	inaD	0.347748	1.16284	0.417212	0.518331	0.958805
FBgn0001276	45881	ix	-0.0650126	4.05209	0.0552061	0.81424	0.987912
FBgn0001280	43569	janA	-0.54935	6.0366	4.28393	0.0384743	0.956368
FBgn0001291	36057	Jra	0.228787	6.2187	0.863433	0.35278	0.956368
FBgn0001296	45883	kar	0.0735373	4.34012	0.0740806	0.785485	0.987907
FBgn0001297	3772082	kay	0.201372	7.71794	0.739653	0.389772	0.956368
FBgn0001301	35084	kel	0.186641	5.50563	0.565963	0.451867	0.958805
FBgn0001308	36810	Khc	0.388013	7.26004	2.44077	0.118218	0.956368
FBgn0001316	38067	klar	0.0262314	7.75169	0.0132464	0.908371	0.990299
FBgn0001324	44830	kto	0.0377335	6.60279	0.0232717	0.878753	0.988677
FBgn0001330	31205	kz	0.461156	3.47151	2.00788	0.156484	0.956368
FBgn0001332	44831	L	0.0364677	6.19457	0.0221469	0.881697	0.989127
FBgn0001337	47141	Exp6	0.274381	5.38013	0.966758	0.32549	0.956368
FBgn0001341	31010	l(1)1Bi	0.422678	4.67693	2.12869	0.144565	0.956368
FBgn0001404	31239	egh	-0.152013	7.52941	0.465221	0.495194	0.958805
FBgn0001491	32069	l(1)10Bb	-0.253529	5.84992	0.993107	0.318984	0.956368
FBgn0001565	33118	Hlc	-0.144484	8.60109	0.383674	0.535644	0.958805
FBgn0001612	48481	l(1)dd4	0.0703739	4.79459	0.0739805	0.785627	0.987907
FBgn0001624	32083	dlg1	0.13569	7.14069	0.320277	0.571441	0.967783
FBgn0001941	33836	ifc	0.0071779	7.95011	0.00100276	0.974738	0.997072
FBgn0001942	33835	eIF-4a	-0.145166	11.7641	0.151441	0.697162	0.976723
FBgn0001961	34793	Arpc1	0.0419088	8.25863	0.0347044	0.852216	0.987912
FBgn0001965	34790	Sos	0.273244	5.65438	1.01142	0.314562	0.956368
FBgn0001974	34877	l(2)35Bd	0.056127	3.70133	0.0368315	0.847809	0.987912
FBgn0001977	49424	l(2)35Bg	-0.0229413	5.24822	0.00822175	0.927752	0.993373
FBgn0001978	34888	stc	-0.0376703	7.65488	0.0280462	0.867	0.988335
FBgn0001986	48782	l(2)35Df	0.354262	5.43595	1.87499	0.170905	0.956368
FBgn0001987	34927	Gli	0.509959	3.65143	2.55984	0.10961	0.956368
FBgn0001989	34925	l(2)35Di	-0.457749	5.7613	2.49453	0.114242	0.956368
FBgn0001990	48785	wek	-0.0726806	4.25057	0.0736214	0.786135	0.987907
FBgn0001991	34950	Ca-alpha1D	0.268294	1.74585	0.33375	0.563459	0.966465
FBgn0001992	49165	Cyp303a1	-0.36068	1.8126	0.571714	0.449578	0.958805
FBgn0001994	34956	crp	0.111246	6.7199	0.230269	0.631324	0.972181
FBgn0001995	49425	mRpL4	-0.0546433	4.89499	0.0400085	0.841464	0.987912
FBgn0002021	49427	l(2)37Bb	-0.0226301	5.06289	0.00834837	0.927199	0.993373
FBgn0002022	48805	Catsup	0.0254674	6.44265	0.0112099	0.91568	0.991381
FBgn0002031	49168	l(2)37Cc	0.246251	8.93518	1.05348	0.304708	0.956368
FBgn0002036	35189	CG10561	0.844663	2.77548	5.89588	0.0151764	0.956368
FBgn0002044	35235	swm	0.0721098	6.961	0.101005	0.750626	0.983808
FBgn0002069	36420	Aats-asp	0.12175	9.47207	0.216133	0.642002	0.973095
FBgn0002174	48844	l(2)tid	-0.0935922	5.84708	0.12934	0.719118	0.982049
FBgn0002183	38248	dre4	0.216137	8.47322	0.882814	0.347432	0.956368
FBgn0002283	48903	l(3)73Ah	-0.0971774	5.62136	0.159518	0.689601	0.976723
FBgn0002284	39855	Pros26	-0.156584	7.81067	0.400972	0.526588	0.958805
FBgn0002354	49762	l(3)87Df	-0.0319211	3.5508	0.0117249	0.913772	0.991381
FBgn0002413	43673	dco	0.0404589	6.95696	0.0297338	0.863096	0.987912
FBgn0002431	41181	hyd	0.550727	6.36112	3.28329	0.0699886	0.956368
FBgn0002441	43288	l(3)mbt	0.276665	6.31952	1.33243	0.248373	0.956368
FBgn0002466	39429	sti	0.44042	6.46132	2.98846	0.0838597	0.956368
FBgn0002521	43819	pho	-0.143884	4.70542	0.318119	0.57274	0.968445
FBgn0002524	34910	lace	0.326916	7.46821	1.71062	0.190906	0.956368
FBgn0002525	33782	Lam	0.176817	7.61993	0.526873	0.467925	0.958805
FBgn0002526	38723	LanA	0.0630114	10.8698	0.0356579	0.850224	0.987912
FBgn0002528	39118	LanB2	0.244635	9.5214	0.703831	0.401499	0.956368
FBgn0002534	35819	Lcp3	-0.638096	2.38425	2.80853	0.0937642	0.956368
FBgn0002542	45894	lds	0.502062	5.48805	3.07373	0.0795669	0.956368
FBgn0002543	44522	lea	-0.0945743	2.46792	0.0642364	0.799921	0.987907
FBgn0002552	45325	lin	0.595587	5.39214	5.37714	0.0204023	0.956368
FBgn0002563	33274	Lsp1beta	-0.291252	2.40596	0.580571	0.446088	0.958805
FBgn0002566	3355130	lt	-0.0548939	6.52017	0.0537845	0.816604	0.987912
FBgn0002567	35940	ltd	0.148994	3.19749	0.233	0.629309	0.972181
FBgn0002579	31009	RpL36	-0.541955	11.1643	1.86354	0.172216	0.956368
FBgn0002590	32700	RpS5a	-0.218864	11.7823	0.322456	0.570136	0.967106
FBgn0002593	33214	RpLP1	-0.321252	11.5549	0.702558	0.401925	0.956368
FBgn0002607	37995	RpL19	-0.409298	11.2407	1.21856	0.269644	0.956368
FBgn0002622	42761	RpS3	-0.375827	11.7791	0.901723	0.34232	0.956368
FBgn0002626	43573	RpL32	-0.379802	11.5713	0.982675	0.321539	0.956368
FBgn0002638	38669	Bj1	-0.0937264	8.65117	0.16117	0.688082	0.976723
FBgn0002641	33045	mal	-0.0579922	5.5084	0.0563774	0.812316	0.987907
FBgn0002643	36555	mam	-0.137738	6.67472	0.349603	0.554338	0.966054
FBgn0002645	43765	Map205	-0.117746	7.40163	0.279733	0.596876	0.969398
FBgn0002652	2768920	squ	-0.158928	5.04483	0.417412	0.518231	0.958805
FBgn0002673	34954	twe	0.169597	2.69713	0.178431	0.672725	0.976723
FBgn0002707	31373	mei-9	0.0747228	4.93583	0.0861732	0.7691	0.987118
FBgn0002709	3772646	mei-218	-0.153739	1.48709	0.091966	0.761692	0.984275
FBgn0002715	37523	mei-S332	0.0778848	3.42717	0.0676159	0.79484	0.987907
FBgn0002719	47173	Men	0.256052	9.43383	0.894257	0.344326	0.956368
FBgn0002723	32114	Met	-0.211012	5.29657	0.702556	0.401926	0.956368
FBgn0002733	43152	E(spl)mbeta-HLH	1.2184	2.94643	11.0754	0.000874825	0.592969
FBgn0002736	37402	mago	-0.156558	6.49113	0.417634	0.51812	0.958805
FBgn0002773	43587	Mlc2	-0.464789	4.03648	2.41013	0.120552	0.956368
FBgn0002774	35523	mle	0.178744	5.79169	0.536176	0.464022	0.958805
FBgn0002775	38779	msl-3	0.442552	3.9575	2.11115	0.146229	0.956368
FBgn0002778	39625	mnd	0.171453	6.7449	0.504331	0.477603	0.958805
FBgn0002780	43764	mod	-0.123925	8.27358	0.291757	0.589097	0.969398
FBgn0002781	49228	mod(mdg4)	0.205541	8.03354	0.842964	0.35855	0.956368
FBgn0002783	41942	mor	0.454447	6.48841	3.4024	0.0651015	0.956368
FBgn0002787	37894	Mov34	0.0322079	6.83688	0.0198222	0.888035	0.989127
FBgn0002791	45906	mr	0.0611776	4.36108	0.0516576	0.820204	0.987912
FBgn0002868	41202	MtnA	-0.37849	5.54165	1.70114	0.192139	0.956368
FBgn0002872	38257	mu2	0.108412	5.91673	0.192839	0.660564	0.974687
FBgn0002873	44839	mud	0.29286	6.33395	1.4729	0.224889	0.956368
FBgn0002878	48309	mus101	0.551107	4.59646	3.20426	0.0734466	0.956368
FBgn0002891	47186	mus205	0.367645	6.33204	1.80646	0.178933	0.956368
FBgn0002899	38905	mus301	0.473624	4.10687	3.03161	0.0816569	0.956368
FBgn0002901	40003	mus304	0.200183	4.01162	0.518154	0.47163	0.958805
FBgn0002905	41571	mus308	0.401674	5.13028	2.5016	0.113731	0.956368
FBgn0002906	41366	Blm	0.176423	4.57013	0.463731	0.495885	0.958805
FBgn0002914	32543	Myb	-0.0171165	6.90511	0.00572645	0.939679	0.994952
FBgn0002921	48971	Atpalpha	0.222669	9.20398	0.640495	0.423532	0.958598
FBgn0002924	43517	ncd	0.202927	7.11662	0.807719	0.368795	0.956368
FBgn0002932	41085	neur	-0.21807	3.80197	0.597535	0.43952	0.958805
FBgn0002945	44843	nkd	0.203311	4.11564	0.474856	0.490762	0.958805
FBgn0002948	32107	nod	0.117125	3.25201	0.109318	0.740921	0.982878
FBgn0002968	NA	NA	-0.240369	5.98746	0.857985	0.354303	0.956368
FBgn0002989	33507	okr	-0.185311	4.15205	0.408158	0.522906	0.958805
FBgn0003008	43943	or	-0.266021	4.20424	0.936952	0.333063	0.956368
FBgn0003016	34850	osp	-0.304669	4.08056	1.2599	0.26167	0.956368
FBgn0003022	37090	Ote	-0.0519898	6.15467	0.0450984	0.831823	0.987912
FBgn0003041	38879	pbl	0.329264	6.04215	1.59385	0.206777	0.956368
FBgn0003042	40358	Pc	0.446027	3.06312	1.86729	0.171786	0.956368
FBgn0003044	37069	Pcl	-0.105488	7.20068	0.218234	0.640389	0.973095
FBgn0003048	31204	pcx	0.121821	6.63913	0.270384	0.603075	0.970029
FBgn0003053	31391	peb	0.177764	1.87155	0.160264	0.688914	0.976723
FBgn0003062	37662	Fib	0.0424095	8.33728	0.0341904	0.853302	0.987912
FBgn0003067	37131	Pepck	0.671744	6.23818	7.21477	0.00723062	0.953957
FBgn0003071	36060	Pfk	0.389274	7.88588	2.95184	0.0857798	0.956368
FBgn0003074	35886	Pgi	0.0790945	7.80744	0.126871	0.721699	0.982474
FBgn0003076	44010	Pgm	-0.0670086	8.08207	0.0906831	0.763311	0.985074
FBgn0003079	31221	phl	0.212707	4.9065	0.622353	0.430174	0.958805
FBgn0003082	35735	phr	-0.0184642	5.91825	0.00562796	0.940199	0.994952
FBgn0003087	34404	pim	-0.545887	3.43896	3.05716	0.0803822	0.956368
FBgn0003093	43428	Pkc98E	-0.19134	5.7421	0.591163	0.44197	0.958805
FBgn0003116	31194	pn	-0.0372448	4.16722	0.0182495	0.89254	0.989127
FBgn0003118	42757	pnt	0.159661	7.83483	0.459187	0.498004	0.958805
FBgn0003124	40232	polo	-0.0911615	8.09063	0.167346	0.682481	0.976723
FBgn0003134	42922	Pp1alpha-96A	-0.27678	7.08696	1.45572	0.227613	0.956368
FBgn0003137	43872	Ppn	0.0268387	8.49633	0.0127259	0.910182	0.990299
FBgn0003138	38160	Ptp61F	-0.178427	7.22059	0.602707	0.437547	0.958805
FBgn0003139	31582	PpV	-0.298044	6.30216	1.52877	0.216297	0.956368
FBgn0003141	35292	pr	-0.332648	5.84353	1.63975	0.20036	0.956368
FBgn0003149	39002	Prm	-0.474886	1.45769	0.944575	0.331104	0.956368
FBgn0003162	37415	Pu	0.562052	3.48324	2.42778	0.119202	0.956368
FBgn0003165	41094	pum	-0.264669	7.9637	1.19042	0.275244	0.956368
FBgn0003169	41772	put	0.240356	5.6264	0.770329	0.380115	0.956368
FBgn0003175	37573	px	0.221776	5.95248	0.782288	0.376442	0.956368
FBgn0003178	42620	PyK	0.161161	9.13537	0.430443	0.511772	0.958805
FBgn0003189	32640	r	0.453108	6.3387	3.24172	0.0717854	0.956368
FBgn0003204	43873	ras	0.418797	5.62336	2.52678	0.111928	0.956368
FBgn0003205	41140	Ras85D	-0.0814852	7.72679	0.13337	0.714964	0.981342
FBgn0003206	38494	Ras64B	-0.0995773	6.85596	0.187795	0.664758	0.974687
FBgn0003209	44851	raw	0.246339	3.95146	0.57345	0.448891	0.958805
FBgn0003210	31381	rb	-0.26835	6.51647	1.01632	0.313394	0.956368
FBgn0003218	32340	rdgB	-0.115862	6.33424	0.215514	0.64248	0.973095
FBgn0003227	49241	rec	1.16246	2.64024	8.12013	0.00437763	0.953957
FBgn0003231	35246	ref(2)P	0.473033	7.48587	2.97344	0.0846416	0.956368
FBgn0003250	39887	Rh4	-0.822418	2.75419	3.75886	0.0525285	0.956368
FBgn0003256	3354888	rl	0.0275544	5.03137	0.012555	0.910785	0.990414
FBgn0003257	42493	r-l	0.269267	6.37849	1.22675	0.268039	0.956368
FBgn0003261	40739	Rm62	-0.228557	10.0073	0.649555	0.420272	0.95738
FBgn0003268	43719	rod	0.51897	5.64076	3.67471	0.0552438	0.956368
FBgn0003274	36855	RpLP2	-0.359884	11.7056	0.765426	0.381636	0.956368
FBgn0003275	48312	RpII18	-0.205342	5.88011	0.596961	0.43974	0.958805
FBgn0003277	32100	RpII215	0.355086	6.77545	1.81286	0.178166	0.956368
FBgn0003278	33210	RpI135	0.475735	4.81539	3.51066	0.060975	0.956368
FBgn0003279	43349	RpL4	-0.11446	12.3366	0.0773225	0.780959	0.987907
FBgn0003285	31290	rst	-0.467997	2.31231	1.25335	0.262914	0.956368
FBgn0003301	32406	rut	-0.0134076	3.32011	0.00192831	0.964974	0.99653
FBgn0003302	31535	rux	-0.133347	2.96711	0.164374	0.685161	0.976723
FBgn0003308	41605	ry	0.434211	4.68608	2.79962	0.0942867	0.956368
FBgn0003310	33281	S	0.185165	6.32173	0.493748	0.48226	0.958805
FBgn0003317	35731	sax	0.0864192	5.27926	0.116232	0.733157	0.982474
FBgn0003321	43944	sbr	0.121551	6.29647	0.254999	0.613577	0.972181
FBgn0003328	36692	scb	0.838742	3.43117	3.77218	0.0521117	0.956368
FBgn0003330	43327	Sce	0.460523	4.73847	3.24673	0.071566	0.956368
FBgn0003334	41168	Scm	0.383696	5.0964	2.08402	0.148848	0.956368
FBgn0003345	32536	sd	-0.265568	7.88043	1.22773	0.26785	0.956368
FBgn0003346	35223	RanGap	0.0618269	6.59436	0.0691294	0.792609	0.987907
FBgn0003353	37843	sei	0.255809	3.93796	0.822291	0.364511	0.956368
FBgn0003360	32007	sesB	-0.0221106	9.52662	0.006805	0.934255	0.993728
FBgn0003371	31248	sgg	-0.0920212	7.84717	0.171447	0.678829	0.976723
FBgn0003390	31617	shf	-0.775092	2.98279	4.4036	0.0358631	0.956368
FBgn0003391	37386	shg	0.473378	3.62767	1.73341	0.187976	0.956368
FBgn0003392	45928	shi	-0.0897242	6.56723	0.14601	0.702377	0.976814
FBgn0003396	36171	shn	0.13707	6.48645	0.288607	0.591115	0.969398
FBgn0003401	45360	shu	-0.0770295	5.27516	0.099179	0.752817	0.983808
FBgn0003410	39884	sina	-0.323111	6.35954	1.25363	0.26286	0.956368
FBgn0003415	43906	skd	-0.0590458	6.86368	0.0600031	0.806491	0.987907
FBgn0003416	32601	sl	0.064743	5.31524	0.0672415	0.795396	0.987907
FBgn0003423	33117	slgA	-0.446178	2.36741	1.22497	0.268388	0.956368
FBgn0003435	37254	sm	-0.0412033	3.68043	0.0203061	0.886685	0.989127
FBgn0003444	33196	smo	0.208133	4.50389	0.613359	0.433526	0.958805
FBgn0003447	31717	sn	-0.326596	2.62046	0.747708	0.387203	0.956368
FBgn0003449	31442	snf	-0.232333	6.17885	0.763873	0.382119	0.956368
FBgn0003459	39581	stwl	0.0346595	4.36387	0.016589	0.897517	0.989127
FBgn0003462	39251	Sod	-0.345342	8.06453	1.70808	0.191235	0.956368
FBgn0003464	44014	sol	0.166104	8.10825	0.544204	0.460696	0.958805
FBgn0003475	45931	spir	0.428878	4.7592	2.58212	0.108077	0.956368
FBgn0003479	43577	spn-A	0.132519	4.90016	0.28352	0.594403	0.969398
FBgn0003480	41746	spn-B	0.254442	2.89898	0.562649	0.453195	0.958805
FBgn0003482	318579	spn-D	0.108517	1.4491	0.0462601	0.829704	0.987912
FBgn0003483	41919	spn-E	0.33599	5.18942	1.45905	0.227082	0.956368
FBgn0003495	43256	spz	-0.0621698	6.13844	0.0660887	0.797119	0.987907
FBgn0003502	34132	Btk29A	-0.11789	5.39906	0.24167	0.623002	0.972181
FBgn0003507	41944	srp	0.403323	7.91342	2.37345	0.123414	0.956368
FBgn0003510	43571	Sry-alpha	0.325997	3.16021	1.07432	0.299971	0.956368
FBgn0003511	43570	Sry-beta	0.217891	4.45549	0.70381	0.401507	0.956368
FBgn0003512	43572	Sry-delta	-0.179906	5.22197	0.546271	0.459846	0.958805
FBgn0003514	31554	sqh	0.0789608	9.24675	0.0995435	0.752378	0.983808
FBgn0003517	31106	sta	-0.30698	12.358	0.536514	0.463881	0.958805
FBgn0003520	37065	stau	-0.286383	6.9531	1.51104	0.21898	0.956368
FBgn0003525	43466	stg	-0.0986256	7.0697	0.173125	0.677349	0.976723
FBgn0003527	36380	stil	-0.61069	2.90982	2.39926	0.121393	0.956368
FBgn0003545	44870	sub	0.186669	5.55427	0.562745	0.453156	0.958805
FBgn0003557	33379	Su(dx)	0.49137	6.30677	2.7595	0.0966784	0.956368
FBgn0003559	3354994	su(f)	0.228729	5.882	0.882483	0.347522	0.956368
FBgn0003567	41740	su(Hw)	0.259328	5.60732	0.985074	0.320949	0.956368
FBgn0003575	31012	su(s)	0.227092	5.46071	0.841821	0.358877	0.956368
FBgn0003598	41627	Su(var)3-7	0.303069	5.17303	1.06193	0.302776	0.956368
FBgn0003607	34119	Su(var)205	-0.167817	7.35298	0.556921	0.455504	0.958805
FBgn0003612	35927	Su(var)2-10	0.190386	6.42828	0.602991	0.437439	0.958805
FBgn0003638	31054	su(w[a])	0.123637	7.30698	0.298742	0.584672	0.969398
FBgn0003654	44160	sw	0.0876041	4.55855	0.107605	0.742888	0.983554
FBgn0003655	31580	swa	0.467352	4.40759	2.12257	0.145143	0.956368
FBgn0003656	31716	sws	0.181208	6.11651	0.506121	0.476823	0.958805
FBgn0003660	36080	Syb	-0.151853	8.23099	0.438927	0.507641	0.958805
FBgn0003676	42649	T-cp1	-0.0450301	8.20017	0.0390712	0.843308	0.987912
FBgn0003687	37476	Tbp	0.0101199	4.77219	0.00160203	0.968073	0.99653
FBgn0003701	37042	thr	0.276245	5.13657	1.09492	0.295384	0.956368
FBgn0003714	31228	tko	-0.0343605	2.01908	0.00610783	0.937707	0.994519
FBgn0003716	33753	tkv	0.288898	4.0938	0.878009	0.348748	0.956368
FBgn0003721	41852	Tm1	-0.447209	9.69773	2.50111	0.113766	0.956368
FBgn0003732	35225	Top2	0.30709	7.3814	1.60039	0.205848	0.956368
FBgn0003741	39849	tra	-0.0813415	4.2282	0.0895516	0.764748	0.985907
FBgn0003742	36619	tra2	0.00869714	4.89432	0.00118569	0.972531	0.996618
FBgn0003744	40165	trc	0.312489	5.73816	1.31845	0.25087	0.956368
FBgn0003748	45368	Treh	0.346666	5.93072	1.68057	0.194849	0.956368
FBgn0003751	34376	trk	-0.272413	1.36547	0.301359	0.583032	0.969398
FBgn0003862	41737	trx	-0.105075	7.04247	0.216879	0.641428	0.973095
FBgn0003870	48317	ttk	-0.309614	7.12306	1.87891	0.170458	0.956368
FBgn0003882	40554	tub	-0.0809405	6.57334	0.119	0.730122	0.982474
FBgn0003884	40848	alphaTub84B	-0.179458	11.2317	0.251858	0.61577	0.972181
FBgn0003885	40904	alphaTub84D	0.291141	6.19369	1.19407	0.274509	0.956368
FBgn0003886	41183	alphaTub85E	0.497493	3.76875	2.45465	0.117177	0.956368
FBgn0003887	37238	betaTub56D	-0.158785	10.3774	0.243512	0.621681	0.972181
FBgn0003888	37888	betaTub60D	0.0784453	10.4542	0.0652352	0.798405	0.987907
FBgn0003890	43359	betaTub97EF	0.198935	8.24535	0.783122	0.376188	0.956368
FBgn0003891	37417	tud	-0.147284	8.05278	0.421741	0.51607	0.958805
FBgn0003892	35851	ptc	0.776533	3.60313	6.64114	0.00996499	0.956368
FBgn0003941	33629	RpL40	-0.353302	10.9786	1.04174	0.307417	0.956368
FBgn0003942	34420	RpS27A	-0.498631	11.4339	1.70811	0.191231	0.956368
FBgn0003943	38456	Ubi-p63E	0.488706	5.88407	3.27907	0.0701687	0.956368
FBgn0003950	33093	unc	0.22025	5.65339	0.796089	0.372265	0.956368
FBgn0003963	33225	ush	0.305347	7.81451	1.33131	0.248572	0.956368
FBgn0003964	31165	usp	0.0876209	5.04679	0.126995	0.721568	0.982474
FBgn0003969	32569	vap	0.492392	5.50526	3.8598	0.0494561	0.956368
FBgn0003977	47869	vir	0.248717	5.33693	0.897644	0.343414	0.956368
FBgn0003978	35289	vls	0.144391	5.62775	0.348848	0.554766	0.966054
FBgn0003984	38657	vn	-0.486525	3.19376	2.4032	0.121087	0.956368
FBgn0003997	40009	W	0.0220328	3.34682	0.00437352	0.947272	0.995589
FBgn0004034	30980	y	0.338075	2.98734	0.810349	0.368017	0.956368
FBgn0004047	32339	Yp3	-0.0252733	1.1983	0.00162492	0.967846	0.99653
FBgn0004049	41656	yrt	-0.119573	5.56733	0.218451	0.640223	0.973095
FBgn0004050	31230	z	-0.00223009	5.42274	8.72704e-05	0.992546	0.998394
FBgn0004052	39673	Z600	-0.700852	1.03029	1.58096	0.208622	0.956368
FBgn0004055	38002	uzip	-0.050595	4.33458	0.0323526	0.857256	0.987912
FBgn0004057	32974	Zw	0.412637	5.65908	2.67062	0.102216	0.956368
FBgn0004066	32584	Pros28.1	-0.0358114	7.27536	0.024236	0.876286	0.988616
FBgn0004087	42003	Dhfr	-0.319591	4.48094	1.02209	0.312023	0.956368
FBgn0004101	37890	bs	0.341423	3.61798	1.08216	0.298215	0.956368
FBgn0004103	49260	Pp1-87B	-0.0979249	8.48395	0.184583	0.667464	0.974687
FBgn0004106	34411	cdc2	-0.0849981	4.61509	0.10439	0.746623	0.983554
FBgn0004107	42453	cdc2c	0.127073	4.83744	0.251741	0.615852	0.972181
FBgn0004108	39873	Nrt	0.706681	4.00521	4.65127	0.0310306	0.956368
FBgn0004118	42920	nAcRbeta-96A	0.02976	4.90397	0.0144182	0.904423	0.989557
FBgn0004132	48986	boca	-0.317984	5.75703	1.29832	0.254521	0.956368
FBgn0004133	35694	blow	-0.19778	7.26346	0.767093	0.381118	0.956368
FBgn0004167	38418	kst	0.279358	8.3256	1.1217	0.289553	0.956368
FBgn0004177	45959	mts	-0.203235	8.32406	0.81805	0.365751	0.956368
FBgn0004179	40459	Csp	-0.0145932	6.63921	0.00376977	0.951042	0.995982
FBgn0004191	3772392	snRNA:U2:34ABa	0.151676	1.35758	0.0815409	0.77522	0.987118
FBgn0004197	43275	Ser	-0.0527673	2.28318	0.0152445	0.901736	0.989127
FBgn0004198	44540	ct	-0.239612	7.34895	1.14905	0.283747	0.956368
FBgn0004227	32603	nonA	0.0738975	5.74973	0.0917655	0.761945	0.984275
FBgn0004237	48535	Hrb87F	-0.162967	8.60062	0.425161	0.514373	0.958805
FBgn0004242	33473	Syt1	-1.20431	1.30037	4.93443	0.0263267	0.956368
FBgn0004359	43235	T48	0.490994	1.96949	1.2142	0.270501	0.956368
FBgn0004362	37481	HmgD	-0.225919	9.89443	0.662458	0.415694	0.956368
FBgn0004363	34500	porin	-0.229267	9.49775	0.694804	0.404535	0.956368
FBgn0004367	32608	mei-41	0.186408	4.74993	0.514237	0.473311	0.958805
FBgn0004368	31425	Ptp4E	0.53504	5.87456	2.95136	0.0858054	0.956368
FBgn0004369	43469	Ptp99A	0.0820524	5.22077	0.107164	0.743397	0.983554
FBgn0004370	32115	Ptp10D	-0.111748	4.28073	0.164334	0.685197	0.976723
FBgn0004373	45374	fwd	0.109876	5.71056	0.135392	0.712905	0.981066
FBgn0004374	35293	neb	0.310758	4.92791	1.56943	0.21029	0.956368
FBgn0004378	38135	Klp61F	0.40616	6.4607	2.40891	0.120647	0.956368
FBgn0004379	39068	Klp67A	0.277909	5.44954	1.23437	0.266559	0.956368
FBgn0004380	38611	Klp64D	0.187065	4.50863	0.515214	0.472891	0.958805
FBgn0004381	39332	Klp68D	0.382789	4.23883	1.40259	0.23629	0.956368
FBgn0004387	43310	Klp98A	0.513486	5.12243	2.3877	0.122294	0.956368
FBgn0004390	39158	Gap1	0.319925	6.07967	1.27018	0.259733	0.956368
FBgn0004391	32473	shtd	0.260613	5.82858	1.05696	0.303909	0.956368
FBgn0004395	42738	unk	-0.263058	6.36456	1.1654	0.280349	0.956368
FBgn0004396	39682	CrebA	-0.623603	7.49272	6.31322	0.0119841	0.956368
FBgn0004397	31201	Vinc	0.287124	6.99524	1.50093	0.220528	0.956368
FBgn0004400	44879	rhi	-0.51074	3.24817	2.58255	0.108047	0.956368
FBgn0004401	45961	Pep	0.1319	7.76552	0.34928	0.554521	0.966054
FBgn0004403	47218	RpS14a	-0.316189	10.499	0.9391	0.332509	0.956368
FBgn0004404	47219	RpS14b	-0.271854	8.65961	1.14657	0.284269	0.956368
FBgn0004406	34792	tam	0.378105	5.00956	2.23906	0.134563	0.956368
FBgn0004419	34364	me31B	-0.0919027	5.91104	0.128683	0.719802	0.982049
FBgn0004431	38122	LysX	-0.0330153	3.48036	0.0115155	0.914543	0.991381
FBgn0004432	32595	Cyp1	-0.24532	9.95196	0.701187	0.402385	0.956368
FBgn0004435	36384	Galpha49B	-0.325122	7.99988	2.04969	0.152237	0.956368
FBgn0004436	40610	UbcD6	-0.230677	7.38741	1.07025	0.30089	0.956368
FBgn0004449	40464	Ten-m	-0.0575163	8.20575	0.0636891	0.800757	0.987907
FBgn0004456	32275	mew	0.341473	4.73062	1.72861	0.188588	0.956368
FBgn0004462	45970	Pk17E	0.339891	3.89695	0.935777	0.333366	0.956368
FBgn0004463	36289	RpIII128	0.297311	4.8345	1.36254	0.243098	0.956368
FBgn0004465	39856	Su(P)	0.0351858	5.91743	0.0204227	0.886363	0.989127
FBgn0004507	33386	GlyP	0.00634139	7.76789	0.000792354	0.977543	0.997993
FBgn0004509	47220	Fur1	0.0365937	6.12751	0.0214364	0.883596	0.989127
FBgn0004510	43236	Ets97D	0.32234	4.20629	1.42978	0.2318	0.956368
FBgn0004512	36428	Mdr49	0.419364	2.28721	1.14611	0.284364	0.956368
FBgn0004556	39871	Dbp73D	0.420593	4.03251	2.2733	0.13162	0.956368
FBgn0004569	39833	aos	-0.251566	5.07289	1.02808	0.310609	0.956368
FBgn0004574	38493	Rop	0.467479	7.27953	3.58795	0.0582	0.956368
FBgn0004581	47873	bgcn	0.173666	6.20131	0.510956	0.474725	0.958805
FBgn0004583	33218	ex	0.347807	4.75306	0.997917	0.317815	0.956368
FBgn0004584	33500	Rrp1	0.0250596	6.97568	0.012152	0.912222	0.990554
FBgn0004587	41670	B52	0.0494059	8.50165	0.046228	0.829762	0.987912
FBgn0004597	41801	CycC	-0.0364075	4.75599	0.020611	0.885844	0.989127
FBgn0004598	32604	Fur2	0.366475	6.27768	1.7173	0.190041	0.956368
FBgn0004603	NA	NA	0.184243	6.46674	0.450093	0.502291	0.958805
FBgn0004606	43650	zfh1	-0.0457393	8.5797	0.0395858	0.842293	0.987912
FBgn0004607	43795	zfh2	0.247526	3.57201	0.454176	0.500359	0.958805
FBgn0004611	33204	Plc21C	0.0950619	4.10952	0.109312	0.740929	0.982878
FBgn0004629	41767	Cys	-0.81728	6.77242	10.6785	0.00108386	0.608323
FBgn0004635	38168	rho	0.0470217	3.85938	0.0261725	0.87148	0.988335
FBgn0004636	38244	R	-0.458797	10.5022	1.97324	0.160105	0.956368
FBgn0004638	36497	drk	-0.0449168	8.27938	0.0393629	0.842731	0.987912
FBgn0004643	47874	mit(1)15	0.0962277	5.67279	0.156907	0.692021	0.976723
FBgn0004647	31293	N	-0.192808	5.76971	0.583353	0.445001	0.958805
FBgn0004648	30998	svr	-0.104688	6.52715	0.189766	0.663111	0.974687
FBgn0004652	42226	fru	-0.0572522	6.60322	0.060167	0.806232	0.987907
FBgn0004654	31185	Pgd	0.396519	6.19116	2.6108	0.106138	0.956368
FBgn0004655	31187	wapl	0.180725	6.85979	0.614825	0.432977	0.958805
FBgn0004656	31722	fs(1)h	-0.384191	8.82065	2.25645	0.133058	0.956368
FBgn0004657	44885	mys	0.22989	8.03985	0.906354	0.341084	0.956368
FBgn0004687	31474	Mlc-c	-0.208736	9.27371	0.690406	0.406026	0.956368
FBgn0004698	36697	mus210	-0.10188	7.71478	0.204842	0.65084	0.973136
FBgn0004797	44887	mdy	-0.379873	4.46452	2.13211	0.144242	0.956368
FBgn0004811	49505	fs(2)ltoPP43	-0.0395364	5.93117	0.0254947	0.873141	0.988335
FBgn0004828	31848	His3.3B	-0.104347	10.4849	0.116805	0.732526	0.982474
FBgn0004832	31357	Xpac	0.360298	3.71254	1.54239	0.214263	0.956368
FBgn0004837	34881	Su(H)	-0.0594304	3.39323	0.0389965	0.843456	0.987912
FBgn0004838	33968	Hrb27C	-0.369906	10.7252	1.3515	0.245017	0.956368
FBgn0004839	36283	otk	-0.14053	3.30784	0.212682	0.644674	0.973095
FBgn0004852	40180	Ac76E	0.891843	2.90513	4.44738	0.0349548	0.956368
FBgn0004855	41741	RpII15	-0.150591	6.20086	0.377061	0.53918	0.958805
FBgn0004856	31840	Bx42	-0.0871706	7.07073	0.144245	0.704097	0.976814
FBgn0004858	34844	elB	-0.081211	1.96868	0.0323868	0.857181	0.987912
FBgn0004859	43767	ci	0.271573	3.27594	0.640176	0.423647	0.958598
FBgn0004860	44889	ph-d	0.551538	3.08999	2.00632	0.156645	0.956368
FBgn0004861	31181	ph-p	0.137157	5.12062	0.249258	0.617598	0.972181
FBgn0004864	32080	hop	0.254776	5.18711	0.731523	0.39239	0.956368
FBgn0004865	40345	Eip78C	-0.0231697	5.44093	0.0093099	0.923133	0.991946
FBgn0004867	34309	RpS2	-0.165811	11.733	0.18996	0.66295	0.974687
FBgn0004868	34264	Gdi	-0.144715	7.21535	0.383831	0.53556	0.958805
FBgn0004870	38116	bab1	-0.477083	2.17121	1.3488	0.245488	0.956368
FBgn0004875	44543	enc	0.102483	6.55904	0.165236	0.684381	0.976723
FBgn0004876	42289	cdi	-0.245603	5.02869	0.925356	0.336073	0.956368
FBgn0004882	42752	orb	0.521587	3.18817	1.86495	0.172055	0.956368
FBgn0004888	38447	Scsalpha	-0.232645	7.97259	0.868344	0.351414	0.956368
FBgn0004889	47877	tws	-0.132593	7.29378	0.353671	0.552042	0.965137
FBgn0004893	33602	bowl	0.244524	3.04185	0.461888	0.496743	0.958805
FBgn0004901	40935	Prat	0.154682	5.22143	0.377629	0.538875	0.958805
FBgn0004903	43231	Rb97D	-0.322893	6.16791	1.69461	0.192994	0.956368
FBgn0004907	36059	14-3-3zeta	-0.509761	11.4981	1.86572	0.171966	0.956368
FBgn0004908	40993	Arf84F	-0.00741286	3.51687	0.000615886	0.980201	0.998034
FBgn0004913	40607	Gnf1	0.05817	7.09647	0.0627919	0.802136	0.987907
FBgn0004914	44544	Hnf4	0.107651	5.44336	0.189986	0.662928	0.974687
FBgn0004915	34430	TfIIB	0.187965	4.96644	0.576382	0.447734	0.958805
FBgn0004919	38006	gol	0.242525	1.84075	0.292247	0.588784	0.969398
FBgn0004921	35881	Ggamma1	-0.530706	9.5979	3.52461	0.0604641	0.956368
FBgn0004924	32458	Top1	-0.113703	8.21202	0.256514	0.612525	0.972181
FBgn0004926	39433	eIF-2beta	-0.117693	9.37801	0.197059	0.657105	0.974628
FBgn0004957	32818	por	0.104055	4.83566	0.169817	0.680275	0.976723
FBgn0005198	40201	gig	0.372582	5.17528	2.22638	0.135671	0.956368
FBgn0005278	48552	Sam-S	-0.125124	9.39287	0.240241	0.624032	0.972181
FBgn0005322	44021	nmd	0.0829098	5.85124	0.115373	0.734108	0.982474
FBgn0005355	41565	Su(fu)	0.0769619	5.02666	0.0970711	0.755373	0.983808
FBgn0005386	40133	ash1	0.182238	5.1344	0.473757	0.491264	0.958805
FBgn0005391	31938	Yp2	-0.241769	1.06766	0.18692	0.665492	0.974687
FBgn0005410	32273	sno	0.221306	4.98153	0.67751	0.410445	0.956368
FBgn0005411	32602	U2af50	-0.217187	7.45123	0.855327	0.35505	0.956368
FBgn0005427	30975	ewg	-0.107397	4.8339	0.176831	0.674111	0.976723
FBgn0005533	39088	RpS17	-0.289357	10.5479	0.747062	0.387408	0.956368
FBgn0005536	49070	Mbs	0.320563	6.85331	1.57057	0.210124	0.956368
FBgn0005585	41166	Crc	0.0523338	10.4512	0.0294618	0.863717	0.987912
FBgn0005593	34352	RpL7	-0.320081	11.7823	0.684218	0.408138	0.956368
FBgn0005596	43439	yemalpha	0.294172	5.58505	1.3083	0.252702	0.956368
FBgn0005612	37822	Sox14	0.0912112	5.47927	0.116832	0.732496	0.982474
FBgn0005613	36575	Sox15	0.276331	5.48475	1.28283	0.257374	0.956368
FBgn0005616	33565	msl-2	0.754596	2.2002	2.21051	0.137073	0.956368
FBgn0005617	35121	msl-1	0.290989	5.55279	1.42122	0.233202	0.956368
FBgn0005624	36431	Psc	0.0880971	4.87751	0.120743	0.72823	0.982474
FBgn0005630	44548	lola	-0.149722	8.39089	0.442714	0.505815	0.958805
FBgn0005631	37603	robo	0.296203	5.56027	0.937792	0.332846	0.956368
FBgn0005632	43749	faf	0.257332	7.80338	1.22162	0.269043	0.956368
FBgn0005634	38001	zip	-0.165516	8.83581	0.460988	0.497163	0.958805
FBgn0005640	38433	Eip63E	-0.0319549	7.1256	0.0199468	0.887686	0.989127
FBgn0005642	43398	wdn	0.263537	5.77162	1.09739	0.29484	0.956368
FBgn0005648	35788	Pabp2	-0.32782	8.15068	2.09123	0.148146	0.956368
FBgn0005649	42848	Rox8	-0.216999	7.94214	0.929597	0.334968	0.956368
FBgn0005655	37290	mus209	-0.0656926	9.09999	0.0674516	0.795084	0.987907
FBgn0005660	33229	Ets21C	0.153323	6.64354	0.427571	0.513183	0.958805
FBgn0005671	41550	Vha55	-0.0326556	8.34632	0.0212722	0.88404	0.989127
FBgn0005672	35253	spi	0.0374509	8.87504	0.0246646	0.875206	0.988335
FBgn0005674	42834	Aats-glupro	0.352971	7.21842	2.37084	0.12362	0.956368
FBgn0005683	44315	pie	-0.188681	4.96043	0.582974	0.445149	0.958805
FBgn0005694	40370	Aef1	-0.0532457	6.3417	0.0490193	0.824779	0.987912
FBgn0005695	35864	gcl	0.0726801	2.75829	0.0411694	0.839211	0.987912
FBgn0005696	43278	DNApol-alpha73	0.212012	6.15207	0.772661	0.379395	0.956368
FBgn0005771	34847	noc	-0.318192	1.86178	0.452696	0.501058	0.958805
FBgn0005777	49779	PpD3	0.101574	6.17775	0.153009	0.695676	0.976723
FBgn0008635	32820	betaCop	0.334939	7.96078	2.13046	0.144398	0.956368
FBgn0008654	36432	Su(z)2	0.222823	4.77792	0.659881	0.416602	0.956368
FBgn0010038	48335	GstD2	-0.585812	3.27844	3.54589	0.059693	0.956368
FBgn0010039	48336	GstD3	-0.342517	7.23613	2.19522	0.138439	0.956368
FBgn0010040	48337	GstD4	-1.17703	2.07021	6.26426	0.0123197	0.956368
FBgn0010041	48338	GstD5	-0.998068	4.01049	9.98677	0.00157669	0.654063
FBgn0010043	48340	GstD7	-0.831026	4.73045	7.30239	0.0068863	0.953957
FBgn0010051	40664	Itp-r83A	0.479654	5.97683	2.13425	0.144041	0.956368
FBgn0010053	251984	Jheh1	-0.158827	6.63821	0.444788	0.50482	0.958805
FBgn0010078	37628	RpL23	-0.388552	11.2147	1.0981	0.294683	0.956368
FBgn0010100	44149	Acon	0.0618795	8.82576	0.068722	0.793207	0.987907
FBgn0010113	43604	hdc	-0.474293	7.55238	2.83383	0.0922978	0.956368
FBgn0010173	40972	RpA-70	0.0366917	8.46357	0.0263357	0.871083	0.988335
FBgn0010194	32838	Wnt5	0.391301	4.7893	1.7329	0.188041	0.956368
FBgn0010198	44150	RpS15Aa	-0.210811	9.82779	0.577304	0.447371	0.958805
FBgn0010213	36878	Sod2	-0.20342	6.61889	0.643796	0.42234	0.95738
FBgn0010215	40517	alpha-Cat	-0.249501	6.67365	1.07603	0.299588	0.956368
FBgn0010217	43829	ATPsyn-beta	-0.10334	8.30046	0.208044	0.648305	0.973095
FBgn0010220	35917	Dbp45A	0.0184258	5.4317	0.00595442	0.938492	0.99485
FBgn0010222	47895	Nmdmc	0.369984	6.5495	2.192	0.138729	0.956368
FBgn0010223	39861	Galpha73B	-0.520608	2.72192	2.25851	0.132882	0.956368
FBgn0010225	46008	Gel	-0.00887852	7.4762	0.00156612	0.968433	0.99653
FBgn0010226	36927	GstS1	0.257749	1.6384	0.257858	0.611596	0.972181
FBgn0010228	37480	HmgZ	-0.285444	8.22547	1.37939	0.240205	0.956368
FBgn0010235	39445	Klc	0.273093	6.73668	1.19631	0.27406	0.956368
FBgn0010238	36363	Lac	0.21358	6.27108	0.789475	0.374259	0.956368
FBgn0010246	38153	Myo61F	0.504712	7.7258	3.45439	0.0630841	0.956368
FBgn0010247	3355109	Parp	-0.210521	5.15412	0.667157	0.414045	0.956368
FBgn0010263	33498	Rbp9	0.0951878	1.18628	0.0261601	0.87151	0.988335
FBgn0010265	34149	RpS13	-0.219356	10.9681	0.402042	0.526037	0.958805
FBgn0010269	31872	Dsor1	0.356027	4.74195	1.9234	0.165482	0.956368
FBgn0010278	37767	Ssrp	-0.217513	8.01058	0.830233	0.362205	0.956368
FBgn0010280	39765	Taf4	0.19417	7.28207	0.575476	0.448091	0.958805
FBgn0010282	40790	TfIIFalpha	-0.309227	7.17602	1.53502	0.215361	0.956368
FBgn0010287	34102	Trf	0.356699	2.87298	0.88027	0.348128	0.956368
FBgn0010288	33397	Uch	0.117747	7.7038	0.277629	0.59826	0.969398
FBgn0010292	31701	bys	0.0425301	5.73124	0.0303053	0.861799	0.987912
FBgn0010300	35197	brat	-0.0332143	7.64629	0.0214586	0.883536	0.989127
FBgn0010303	32256	hep	-0.0137053	6.17025	0.00308804	0.955684	0.99631
FBgn0010309	35200	pigeon	0.81212	3.72068	6.32742	0.0118885	0.956368
FBgn0010314	34250	Cks30A	-0.227575	5.52362	0.872788	0.350185	0.956368
FBgn0010315	32551	CycD	0.126761	5.04196	0.250884	0.616453	0.972181
FBgn0010316	36001	dap	-0.0690393	5.55587	0.0787318	0.779023	0.987907
FBgn0010317	38428	CycJ	0.315965	4.56003	1.47246	0.224957	0.956368
FBgn0010328	47249	woc	0.327274	7.73931	1.87597	0.170793	0.956368
FBgn0010329	31718	Tbh	-0.285292	3.82928	0.951706	0.329285	0.956368
FBgn0010333	38146	Rac1	-0.451373	9.27407	2.67594	0.101875	0.956368
FBgn0010339	36288	128up	-0.106266	5.98888	0.180907	0.670595	0.976279
FBgn0010340	41720	140up	-0.112604	3.24498	0.116987	0.732325	0.982474
FBgn0010341	32981	Cdc42	0.0711684	8.7986	0.0851276	0.770465	0.987118
FBgn0010342	35991	Map60	0.177288	6.13585	0.541625	0.46176	0.958805
FBgn0010348	40506	Arf79F	-0.0921595	9.63829	0.121495	0.727418	0.982474
FBgn0010350	43950	CdsA	0.525249	3.9954	2.72718	0.0986533	0.956368
FBgn0010352	39899	Nc73EF	0.342812	7.81564	2.0908	0.148189	0.956368
FBgn0010355	40813	Taf1	0.296322	6.19727	1.23755	0.265944	0.956368
FBgn0010356	47900	Taf5	0.220664	4.84781	0.764028	0.382071	0.956368
FBgn0010379	41957	Akt1	0.123412	6.04293	0.233895	0.628651	0.972181
FBgn0010380	32987	Bap	0.307627	7.19211	1.41646	0.233987	0.956368
FBgn0010381	38419	Drs	0.0535046	1.8872	0.0141637	0.905266	0.9897
FBgn0010382	34924	CycE	0.25521	6.14522	0.862536	0.35303	0.956368
FBgn0010391	47251	Gtp-bp	0.0643532	7.63609	0.0813224	0.775513	0.987118
FBgn0010395	35368	betaInt-nu	0.710482	6.59312	4.28105	0.0385396	0.956368
FBgn0010397	36615	LamC	-0.0301953	6.89307	0.0176698	0.894251	0.989127
FBgn0010398	34449	Lrr47	0.413067	2.7071	1.3181	0.250934	0.956368
FBgn0010406	38885	RNaseX25	0.205571	4.52515	0.628961	0.427737	0.958805
FBgn0010407	34367	Ror	-0.0235882	2.36697	0.00381428	0.950754	0.995982
FBgn0010408	39108	RpS9	-0.382416	12.3666	0.787927	0.374728	0.956368
FBgn0010409	36985	RpL18A	-0.323402	11.7935	0.693539	0.404963	0.956368
FBgn0010411	37292	RpS18	-0.38901	12.2499	0.833033	0.361397	0.956368
FBgn0010412	32635	RpS19a	-0.310136	11.62	0.658272	0.417171	0.956368
FBgn0010415	37447	Sdc	-0.496624	8.16927	4.09419	0.0430309	0.956368
FBgn0010416	32607	TH1	0.173759	5.83778	0.51028	0.475018	0.958805
FBgn0010417	40134	Taf6	-0.341749	6.4976	2.02502	0.154727	0.956368
FBgn0010421	41290	TfIIFbeta	0.210092	4.49614	0.626303	0.428715	0.958805
FBgn0010422	34883	TfIIS	-0.0698417	6.28848	0.0807871	0.776234	0.987753
FBgn0010434	37205	cora	0.161057	8.09326	0.426219	0.51385	0.958805
FBgn0010438	41968	mtSSB	0.146967	6.10692	0.34858	0.554918	0.966093
FBgn0010441	43283	pll	0.170093	5.42922	0.492926	0.482625	0.958805
FBgn0010470	37449	Fkbp13	-0.156438	9.20248	0.386233	0.534286	0.958805
FBgn0010488	46020	NAT1	0.106382	9.66991	0.155496	0.693338	0.976723
FBgn0010497	47253	dmGlut	0.154704	6.18995	0.357085	0.55013	0.964921
FBgn0010501	37729	Dcp-1	-0.0528893	5.64798	0.0469031	0.828543	0.987912
FBgn0010504	46027	kermit	0.375618	6.23108	1.77101	0.183257	0.956368
FBgn0010516	36252	wal	-0.121274	6.76888	0.255629	0.613139	0.972181
FBgn0010520	46032	Bka	-0.0795205	3.70673	0.0717457	0.788812	0.987907
FBgn0010531	46035	CCS	-0.208828	3.23275	0.428929	0.512515	0.958805
FBgn0010548	45398	Aldh-III	0.0117691	7.21821	0.00263388	0.959069	0.99653
FBgn0010549	47905	l(2)03659	0.278822	5.58913	1.27029	0.259712	0.956368
FBgn0010551	46038	l(2)03709	0.14535	8.51188	0.399683	0.527253	0.958805
FBgn0010575	44027	sbb	-0.195753	6.74955	0.678861	0.409979	0.956368
FBgn0010583	33262	dock	0.170851	6.82588	0.523905	0.469181	0.958805
FBgn0010590	46058	Prosbeta1	0.00224692	6.75509	8.5011e-05	0.992643	0.998394
FBgn0010591	46059	Sply	0.0531344	6.26474	0.0482626	0.826115	0.987912
FBgn0010602	33226	lwr	-0.115473	8.51049	0.254963	0.613602	0.972181
FBgn0010607	46066	l(2)05714	-0.0665955	4.11417	0.0569495	0.811384	0.987907
FBgn0010611	44154	Hmgs	0.341276	7.44274	2.22409	0.135873	0.956368
FBgn0010612	46069	l(2)06225	-0.387038	7.52145	2.00932	0.156336	0.956368
FBgn0010621	36308	Cct5	0.2873	8.56304	1.56367	0.211128	0.956368
FBgn0010622	46074	l(2)06496	-0.0257039	4.30896	0.00828159	0.92749	0.993373
FBgn0010638	46080	Sec61beta	-0.355877	7.96414	2.23797	0.134657	0.956368
FBgn0010651	46085	l(2)08717	0.468528	4.86118	3.39116	0.065547	0.956368
FBgn0010660	46091	Nup214	0.108639	6.6416	0.195074	0.658726	0.974687
FBgn0010704	33402	l(2)s5379	0.0801668	7.28351	0.114856	0.734681	0.982474
FBgn0010741	46121	l(3)01239	-0.285771	6.99348	1.40723	0.235517	0.956368
FBgn0010747	38593	Srp54k	-0.0419335	6.83273	0.0335521	0.854663	0.987912
FBgn0010750	40593	atms	0.165523	6.61194	0.487436	0.485073	0.958805
FBgn0010762	39212	simj	0.0983105	6.3071	0.149463	0.699049	0.976723
FBgn0010768	42300	sqz	0.41616	2.37327	0.77524	0.378601	0.956368
FBgn0010770	42502	ppan	0.120507	5.86865	0.245725	0.620101	0.972181
FBgn0010772	40699	Xe7	-0.216979	6.65724	0.853882	0.355456	0.956368
FBgn0010774	44029	Ref1	-0.176512	7.8159	0.616189	0.432467	0.958805
FBgn0010786	46140	l(3)02640	0.131745	9.24412	0.27012	0.603251	0.970029
FBgn0010803	45399	Aats-trp	0.296348	6.33033	1.39625	0.237352	0.956368
FBgn0010808	43672	l(3)03670	-0.345773	7.11957	1.79278	0.180587	0.956368
FBgn0010812	44910	unc-45	0.195926	5.07101	0.608686	0.435283	0.958805
FBgn0010825	46156	Gug	-0.315694	6.61024	1.71052	0.190917	0.956368
FBgn0010830	46158	l(3)04053	-0.115288	5.26517	0.224971	0.635278	0.973095
FBgn0010877	47260	l(3)05822	0.343874	6.03164	1.46013	0.226909	0.956368
FBgn0010894	46187	sinu	0.566367	2.93362	2.82017	0.0930864	0.956368
FBgn0010905	46194	Spn	-0.37062	6.70854	2.11517	0.145846	0.956368
FBgn0010909	44030	msn	-0.0120718	8.88405	0.00238142	0.961079	0.99653
FBgn0010926	46201	l(3)07882	0.276522	5.21238	1.27402	0.259014	0.956368
FBgn0011016	39768	SsRbeta	-0.377085	7.77776	2.66759	0.102411	0.956368
FBgn0011020	40859	Sas-4	0.22982	4.76382	0.827703	0.362938	0.956368
FBgn0011202	35340	dia	0.414938	5.86407	2.62911	0.10492	0.956368
FBgn0011204	38174	cue	0.116538	7.71916	0.268432	0.604385	0.970029
FBgn0011205	46234	fbl	0.108604	5.40567	0.193144	0.660312	0.974687
FBgn0011206	39049	bol	0.00761721	4.32258	0.000671045	0.979333	0.998034
FBgn0011207	34286	pelo	0.0640442	5.96823	0.0666668	0.796253	0.987907
FBgn0011211	37617	blw	0.0245492	10.0085	0.00733005	0.931772	0.993517
FBgn0011217	41785	eff	-0.172617	9.54224	0.428232	0.512858	0.958805
FBgn0011224	48571	heph	-0.2488	5.81791	1.03619	0.30871	0.956368
FBgn0011225	42889	jar	0.380603	4.98112	1.98376	0.158995	0.956368
FBgn0011227	45401	ox	-0.449222	6.26237	2.60619	0.106447	0.956368
FBgn0011230	46243	poe	0.491809	7.48709	3.46598	0.0626432	0.956368
FBgn0011232	47942	scat	0.157854	4.18472	0.341146	0.559169	0.966465
FBgn0011236	37785	ken	-0.049756	5.91991	0.0405958	0.84032	0.987912
FBgn0011241	47272	cbx	-0.0669068	3.72972	0.0531299	0.817704	0.987912
FBgn0011259	34192	Sema-1a	0.216831	1.96783	0.220297	0.638814	0.973095
FBgn0011260	36846	Sema-2a	0.0735767	5.23067	0.0708163	0.790152	0.987907
FBgn0011272	34329	RpL13	-0.344019	11.5437	0.842003	0.358824	0.956368
FBgn0011274	35045	Dif	-0.180279	5.24162	0.480139	0.48836	0.958805
FBgn0011284	39484	RpS4	-0.291141	12.1872	0.503848	0.477814	0.958805
FBgn0011288	3355084	Snap25	-0.57245	5.45919	5.63904	0.0175648	0.956368
FBgn0011289	43284	TfIIA-L	-0.196042	7.25975	0.771441	0.379772	0.956368
FBgn0011290	41406	Taf12	-0.0950609	5.98786	0.130425	0.717992	0.982049
FBgn0011291	34293	Taf11	-0.133802	4.46049	0.251529	0.616	0.972181
FBgn0011297	37754	l(2)not	-0.130931	5.2586	0.288359	0.591274	0.969398
FBgn0011300	35900	babo	0.0350422	6.21474	0.0192717	0.88959	0.989127
FBgn0011305	34370	Rsf1	-0.396391	5.81602	2.53195	0.111562	0.956368
FBgn0011327	39102	Uch-L3	-0.142174	6.14705	0.335889	0.562212	0.966465
FBgn0011335	39374	l(3)j2D3	0.0450099	4.97022	0.0329253	0.856012	0.987912
FBgn0011336	43005	OstStt3	0.18186	7.89217	0.622483	0.430126	0.958805
FBgn0011361	38154	mtacp1	-0.322502	8.46956	1.81323	0.178121	0.956368
FBgn0011455	46260	l(3)neo18	-0.406661	6.53118	2.45891	0.11686	0.956368
FBgn0011474	41743	pr-set7	0.0676227	5.76989	0.0759961	0.782799	0.987907
FBgn0011476	41851	l(3)neo43	-0.331581	3.77835	1.30091	0.254046	0.956368
FBgn0011481	42177	Ssdp	-0.486411	7.24205	4.21055	0.0401733	0.956368
FBgn0011509	47283	SrpRbeta	-0.00253519	6.28434	0.000108182	0.991701	0.998394
FBgn0011566	44554	Bzd	0.150896	3.81696	0.25089	0.616449	0.972181
FBgn0011570	33346	cpb	-0.420148	8.94497	2.45873	0.116873	0.956368
FBgn0011571	32587	caz	0.350767	6.10196	2.10993	0.146346	0.956368
FBgn0011573	38232	Cdc37	-0.197266	7.62386	0.608534	0.43534	0.958805
FBgn0011576	31192	Cyp4d2	-0.209794	3.7155	0.420479	0.516698	0.958805
FBgn0011584	34333	Trp1	-0.0498917	6.50102	0.0436542	0.834498	0.987912
FBgn0011586	43951	e(r)	-0.195139	7.47893	0.69069	0.40593	0.956368
FBgn0011589	37047	elk	0.481071	2.57992	1.70089	0.192171	0.956368
FBgn0011592	36377	fra	-0.0743914	5.42623	0.0757012	0.78321	0.987907
FBgn0011604	36390	Iswi	0.246115	7.7256	1.13154	0.287447	0.956368
FBgn0011606	31240	Klp3A	0.220413	6.09501	0.833635	0.361223	0.956368
FBgn0011638	35305	La	-0.0137418	8.02682	0.00375655	0.951128	0.995982
FBgn0011640	38811	lark	-0.165973	7.00941	0.465021	0.495287	0.958805
FBgn0011642	317824	Zyx	-0.0983807	4.68201	0.145651	0.702726	0.976814
FBgn0011648	33529	Mad	0.129865	4.94536	0.270848	0.602764	0.970029
FBgn0011655	43725	Med	-0.0352877	6.47418	0.0222606	0.881396	0.989127
FBgn0011656	36032	Mef2	-0.028974	5.0548	0.0128086	0.909892	0.990299
FBgn0011659	35796	Mlh1	-0.00773533	6.66555	0.00106997	0.973905	0.997072
FBgn0011660	36705	Pms2	0.43102	5.33073	2.73893	0.0979301	0.956368
FBgn0011661	31816	Moe	-0.276698	11.0182	0.658694	0.417021	0.956368
FBgn0011666	43087	msi	-0.356437	6.50733	1.86902	0.171588	0.956368
FBgn0011672	42490	Mvl	0.349607	8.88514	2.10358	0.146954	0.956368
FBgn0011674	37355	insc	0.0753676	4.77868	0.0681234	0.794089	0.987907
FBgn0011676	34495	Nos	0.977214	2.23767	4.1884	0.0407015	0.956368
FBgn0011692	38515	pav	0.499495	5.69076	3.46885	0.0625348	0.956368
FBgn0011703	34392	RnrL	0.112528	7.67735	0.25505	0.613541	0.972181
FBgn0011704	36280	RnrS	0.116757	9.4796	0.195778	0.658151	0.974628
FBgn0011705	34222	rost	-0.229568	4.94324	0.821289	0.364804	0.956368
FBgn0011708	34966	Syx5	-0.0701627	6.12813	0.0850104	0.770619	0.987118
FBgn0011710	33114	2001-09-01	0.0940952	7.38961	0.175277	0.675464	0.976723
FBgn0011715	40657	Snr1	-0.0339713	5.87992	0.0177896	0.893895	0.989127
FBgn0011722	33896	Tig	0.215555	8.32474	0.672863	0.412055	0.956368
FBgn0011725	42880	twin	0.108038	6.36746	0.197705	0.656579	0.974329
FBgn0011726	37841	tsr	-0.322455	8.97197	1.57277	0.209805	0.956368
FBgn0011737	33965	wee	0.0988575	4.77525	0.148702	0.699779	0.976723
FBgn0011739	43651	wts	-0.0837478	6.63753	0.127333	0.721214	0.982474
FBgn0011740	41126	alpha-Man-II	0.254531	4.27261	0.846578	0.357522	0.956368
FBgn0011741	32514	Arp6	-0.191317	6.52039	0.541773	0.461699	0.958805
FBgn0011742	32623	Arp2	0.0816252	7.38813	0.134611	0.713699	0.981342
FBgn0011745	41566	Arp1	0.0300736	6.32243	0.0155083	0.900894	0.989127
FBgn0011747	43770	Ank	0.353131	6.3191	1.92244	0.165588	0.956368
FBgn0011754	32120	PhKgamma	-0.100713	6.51461	0.179882	0.671474	0.976723
FBgn0011760	31405	ctp	-0.326782	9.37024	1.57519	0.209456	0.956368
FBgn0011762	38942	DNApol-alpha50	-0.140199	4.12258	0.26553	0.606346	0.971262
FBgn0011763	36461	Dp	0.00973806	7.80634	0.0019227	0.965025	0.99653
FBgn0011764	117294	Dsp1	-0.0249877	7.1547	0.0122499	0.911871	0.990554
FBgn0011766	42550	E2f	-0.13228	8.74843	0.303885	0.581457	0.969398
FBgn0011768	41311	Fdh	-0.0409727	7.35919	0.0278168	0.86754	0.988335
FBgn0011769	39070	Fdxh	0.00110247	4.92955	1.90016e-05	0.996522	0.998394
FBgn0011770	31960	Gip	-0.418871	4.28494	1.72373	0.189213	0.956368
FBgn0011771	40462	Hem	0.218968	5.98682	0.654474	0.418518	0.95641
FBgn0011774	117419	Irbp	0.0475005	6.45106	0.03968	0.842107	0.987912
FBgn0011785	42898	BRWD3	0.528925	6.53636	4.2005	0.0404122	0.956368
FBgn0011787	44326	mRpL12	-0.235923	6.14091	0.687726	0.406939	0.956368
FBgn0011802	39195	Gem3	0.161276	3.50533	0.292413	0.588678	0.969398
FBgn0011817	38890	nmo	-0.425421	4.81419	2.22927	0.135418	0.956368
FBgn0011818	33435	oaf	-0.19671	5.58378	0.650574	0.419908	0.95738
FBgn0011823	34338	Pen	-0.18705	9.06476	0.510348	0.474988	0.958805
FBgn0011824	37397	CG4038	0.125236	6.26254	0.249028	0.61776	0.972181
FBgn0011826	32624	Pp2B-14D	-0.261435	6.67826	1.22258	0.268855	0.956368
FBgn0011828	38326	Pxn	0.310852	6.63924	1.7196	0.189744	0.956368
FBgn0011836	39164	Taf2	-0.152203	4.90717	0.377708	0.538832	0.958805
FBgn0011837	32222	Tis11	-0.386325	10.3315	1.58332	0.208283	0.956368
FBgn0012034	40348	AcCoAS	0.191746	7.26394	0.684233	0.408133	0.956368
FBgn0012036	34256	Aldh	0.0464965	8.57013	0.0403377	0.840822	0.987912
FBgn0012037	34805	Ance	0.0106883	8.44501	0.00222924	0.962342	0.99653
FBgn0012051	37232	CalpA	0.0595586	6.25735	0.059518	0.807259	0.987907
FBgn0012058	38798	Cdc27	-0.0520441	5.82808	0.0457416	0.830646	0.987912
FBgn0013263	2768981	Trl	-0.0419607	3.12316	0.0167484	0.897029	0.989127
FBgn0013269	41860	FK506-bp1	-0.0182879	8.35671	0.00647164	0.935882	0.994375
FBgn0013272	37549	Gp150	0.549872	7.68048	3.50055	0.0613486	0.956368
FBgn0013279	48583	Hsp70Bc	-1.1963	1.25909	5.30768	0.0212316	0.956368
FBgn0013303	40186	Nca	-0.351103	5.59258	1.86399	0.172165	0.956368
FBgn0013305	36419	Nmda1	-0.0609452	8.48744	0.0721657	0.788209	0.987907
FBgn0013323	33238	Ptth	-0.0478445	2.6808	0.0122355	0.911922	0.990554
FBgn0013325	37235	RpL11	-0.29597	11.6027	0.620755	0.430767	0.958805
FBgn0013334	41938	Sap47	-0.241992	6.78356	0.989302	0.319913	0.956368
FBgn0013343	42854	Syx1A	-0.499587	8.72953	2.74049	0.0978349	0.956368
FBgn0013347	42822	TfIIA-S	-0.171277	6.36507	0.499646	0.479656	0.958805
FBgn0013348	35473	TpnC41C	-0.62053	2.89609	3.12362	0.0771654	0.956368
FBgn0013432	31186	bcn92	-0.257692	6.44293	1.19175	0.274977	0.956368
FBgn0013435	36051	cdc2rk	-0.191106	2.95063	0.332104	0.564423	0.966465
FBgn0013531	43952	MED20	-0.0455848	3.50712	0.024522	0.875564	0.988335
FBgn0013548	46326	l(2)dtl	0.365337	5.76978	2.03215	0.154003	0.956368
FBgn0013563	45460	Pex1	0.287513	3.45135	0.902388	0.342142	0.956368
FBgn0013576	45467	mtd	0.382723	8.35053	1.65734	0.197962	0.956368
FBgn0013672	192467	ATP6	-0.955568	8.79042	11.0502	0.000886771	0.592969
FBgn0013673	192468	ATP8	-3.75693	1.98757	13.0359	0.000305573	0.400326
FBgn0013674	192469	COX1	-0.662592	11.3145	3.20134	0.0735779	0.956368
FBgn0013675	192470	COX2	-0.977716	9.74468	8.18941	0.00421355	0.953957
FBgn0013676	192471	COX3	-0.870395	10.9379	5.93255	0.0148637	0.956368
FBgn0013678	192472	CYTB	-0.584417	9.27095	4.95085	0.0260779	0.956368
FBgn0013679	192473	ND1	-0.726868	5.75392	8.30908	0.00394473	0.953957
FBgn0013680	192474	ND2	-1.88085	1.70905	10.9168	0.000952943	0.592969
FBgn0013681	192475	ND3	-0.183759	3.73118	0.284004	0.594089	0.969398
FBgn0013684	192478	ND5	-0.330136	6.90829	2.11902	0.145479	0.956368
FBgn0013686	261002	lrRNA	-1.0846	14.5481	3.77891	0.0519025	0.956368
FBgn0013688	261003	srRNA	-0.565566	3.0976	2.67735	0.101785	0.956368
FBgn0013717	40030	not	-0.0416966	5.80942	0.0280824	0.866915	0.988335
FBgn0013718	39572	nuf	-0.110328	7.43811	0.244565	0.620928	0.972181
FBgn0013720	31101	pck	0.221791	5.15717	0.810518	0.367967	0.956368
FBgn0013726	35801	pnut	0.0965152	7.99064	0.1848	0.66728	0.974687
FBgn0013732	35564	sced	0.348945	4.2247	1.60409	0.205324	0.956368
FBgn0013733	36542	shot	0.301512	9.66134	1.12342	0.289183	0.956368
FBgn0013746	34225	alien	-0.156577	4.77314	0.383351	0.535815	0.958805
FBgn0013749	43823	Arf102F	-0.299425	4.14255	1.20914	0.271502	0.956368
FBgn0013750	36699	Arf51F	-0.201366	8.22985	0.806649	0.369113	0.956368
FBgn0013753	38198	Bgb	0.148514	5.42232	0.37421	0.540718	0.95972
FBgn0013756	36264	Mtor	0.435238	6.90746	3.15127	0.075868	0.956368
FBgn0013759	42567	CASK	0.161202	6.79965	0.480832	0.488045	0.958805
FBgn0013762	36727	Cdk5	0.213819	4.99936	0.746423	0.387611	0.956368
FBgn0013763	36868	CG5210	-0.380218	9.0407	2.12586	0.144832	0.956368
FBgn0013764	37837	Chi	0.0508275	5.6828	0.0424944	0.83668	0.987912
FBgn0013765	36491	cnn	0.243568	7.66596	1.06703	0.301616	0.956368
FBgn0013770	36546	Cp1	0.100217	9.9996	0.124892	0.723788	0.982474
FBgn0013771	36663	Cyp6a9	0.120935	2.29252	0.0862783	0.768963	0.987118
FBgn0013772	36666	Cyp6a8	0.183604	6.38455	0.570449	0.450081	0.958805
FBgn0013773	49847	Cyp6a22	-0.191606	4.7408	0.559846	0.454322	0.958805
FBgn0013799	40164	Deaf1	0.146636	6.4641	0.380805	0.537173	0.958805
FBgn0013811	38226	Dhc62B	0.143451	6.2673	0.355964	0.550757	0.964921
FBgn0013953	42962	Esp	-0.276608	4.1635	1.00813	0.315351	0.956368
FBgn0013954	37214	FK506-bp2	-0.173563	9.10224	0.453685	0.50059	0.958805
FBgn0013981	41773	His4r	-0.386156	8.87347	2.13885	0.14361	0.956368
FBgn0013983	44339	imd	0.141843	5.19331	0.32249	0.570115	0.967106
FBgn0013984	42549	InR	-0.317647	7.43808	1.88653	0.169593	0.956368
FBgn0013987	44573	MAPk-Ak2	-0.0851635	8.33737	0.144392	0.703953	0.976814
FBgn0013988	NA	NA	0.483031	4.34362	2.12535	0.14488	0.956368
FBgn0013997	39387	Nrx-IV	0.462525	6.23206	2.89489	0.0888609	0.956368
FBgn0013998	41694	Nsf2	0.414988	6.44746	2.56212	0.109451	0.956368
FBgn0014001	44039	Pak	0.0564418	7.09792	0.0544977	0.815414	0.987912
FBgn0014002	39651	Pdi	-0.0154545	10.0292	0.00289652	0.957079	0.99653
FBgn0014006	42366	Pk92B	0.0264002	5.95045	0.0117185	0.913796	0.991381
FBgn0014007	39443	Ptp69D	0.477971	4.49808	2.30001	0.129373	0.956368
FBgn0014009	35577	Rab2	-0.18403	7.45204	0.681922	0.408926	0.956368
FBgn0014010	33418	Rab5	-0.305136	9.07999	1.55725	0.212069	0.956368
FBgn0014011	38831	Rac2	-0.374266	6.53728	2.24822	0.133768	0.956368
FBgn0014018	41087	Rel	-0.0397221	6.61564	0.0288861	0.865042	0.988245
FBgn0014020	36775	Rho1	-0.211088	10.2136	0.525705	0.468418	0.958805
FBgn0014022	41139	Rlb1	-0.272209	4.93662	0.973933	0.323701	0.956368
FBgn0014023	41141	mRpL47	-0.165383	5.65088	0.367144	0.544565	0.963651
FBgn0014024	31448	Rnp4F	0.00625428	6.25787	0.000678389	0.979221	0.998034
FBgn0014026	31588	RpL7A	-0.357696	12.4154	0.709501	0.399609	0.956368
FBgn0014028	35590	SdhB	0.191318	7.63088	0.736325	0.390841	0.956368
FBgn0014029	42438	2002-09-01	0.334985	7.19858	2.09564	0.147719	0.956368
FBgn0014031	31587	Spat	-0.379254	3.62478	1.53065	0.216014	0.956368
FBgn0014032	31781	Sptr	-0.222689	3.45367	0.552196	0.457422	0.958805
FBgn0014033	33621	Sr-CI	0.0505356	3.6794	0.0280939	0.866888	0.988335
FBgn0014037	40171	Su(Tpl)	-0.101108	9.4118	0.154517	0.694256	0.976723
FBgn0014075	40055	Ugt	-0.0641485	7.25594	0.0812564	0.775602	0.987118
FBgn0014092	34970	CG4278	-0.354723	3.59931	1.43368	0.231165	0.956368
FBgn0014127	35287	barr	0.219787	5.84433	0.772562	0.379426	0.956368
FBgn0014133	32119	bif	0.294476	7.66209	1.3596	0.243607	0.956368
FBgn0014135	42356	bnl	-0.411458	8.33527	3.21778	0.0728425	0.956368
FBgn0014141	42066	cher	0.68981	8.40914	5.27891	0.0215852	0.956368
FBgn0014143	40374	croc	0.932379	1.73344	2.22589	0.135715	0.956368
FBgn0014163	39826	fax	-0.607257	12.2965	2.0209	0.155147	0.956368
FBgn0014184	36307	Oda	-0.240539	8.64843	1.03537	0.308901	0.956368
FBgn0014189	33781	Hel25E	0.0663617	7.54844	0.0893318	0.765028	0.985928
FBgn0014269	37187	prod	0.0661548	5.37287	0.073547	0.786241	0.987907
FBgn0014340	31518	mof	0.177487	4.4755	0.455667	0.499656	0.958805
FBgn0014342	40667	mia	0.431453	4.38332	2.03334	0.153882	0.956368
FBgn0014343	39441	mirr	0.103438	2.21274	0.0545634	0.815305	0.987912
FBgn0014366	40678	noi	0.12906	5.16627	0.270148	0.603233	0.970029
FBgn0014380	41136	RhoL	-0.0279255	6.49124	0.0137979	0.906492	0.990299
FBgn0014388	38424	sty	-0.357723	9.88473	1.50404	0.220051	0.956368
FBgn0014391	44046	sun	-0.767525	6.73501	4.98929	0.0255046	0.956368
FBgn0014395	33130	tilB	-0.208221	2.86571	0.339286	0.560241	0.966465
FBgn0014411	31144	Vps26	0.2968	5.80625	1.4435	0.229573	0.956368
FBgn0014417	46386	CG13397	-0.0825515	6.05055	0.114647	0.734914	0.982474
FBgn0014427	46391	CG11899	-0.196016	4.48461	0.379124	0.538072	0.958805
FBgn0014455	32471	Ahcy13	-0.124512	8.58322	0.272909	0.601387	0.969883
FBgn0014467	32817	CrebB-17A	0.00471107	6.8392	0.00040367	0.98397	0.998394
FBgn0014469	35822	Cyp4e2	0.0887601	5.7221	0.129452	0.719001	0.982049
FBgn0014857	33736	His3.3A	-0.129729	8.07377	0.296151	0.586306	0.969398
FBgn0014861	40973	Mcm2	0.404095	7.25764	3.03375	0.0815492	0.956368
FBgn0014868	31849	Ost48	0.144968	7.90394	0.420797	0.516539	0.958805
FBgn0014869	43447	Pglym78	-0.0314317	8.01699	0.0190982	0.890085	0.989127
FBgn0014870	36889	Psi	-0.176332	6.6012	0.554071	0.456659	0.958805
FBgn0014877	36508	Roe1	0.108136	6.2947	0.202219	0.652936	0.973348
FBgn0014879	41844	Set	-0.206601	7.19328	0.802123	0.370459	0.956368
FBgn0014903	44620	CG14630	-0.307536	4.70152	1.32163	0.250299	0.956368
FBgn0014906	33532	Hydr2	0.075787	5.95384	0.0799393	0.77738	0.987907
FBgn0014930	40936	CG2846	-0.356206	6.17236	2.01213	0.156047	0.956368
FBgn0014931	40937	CG2678	0.0241052	4.1521	0.00700769	0.933285	0.993617
FBgn0014949	42664	btn	-0.88563	1.19978	2.40654	0.120829	0.956368
FBgn0015000	33704	betaggt-I	0.115006	4.91076	0.213291	0.6442	0.973095
FBgn0015019	42029	Cctgamma	-0.118768	9.23846	0.212995	0.64443	0.973095
FBgn0015024	32221	CkIalpha	-0.242959	7.94769	1.20004	0.273313	0.956368
FBgn0015025	39721	CkIIalpha-i1	-0.0456497	3.33916	0.0188642	0.890756	0.989127
FBgn0015031	46040	cype	-0.44805	6.52498	2.78967	0.0948739	0.956368
FBgn0015034	44632	Cyp4e1	0.0496858	1.93056	0.0130012	0.90922	0.990299
FBgn0015036	31193	Cyp4ae1	0.501579	2.09682	1.15881	0.281712	0.956368
FBgn0015037	45524	Cyp4p1	0.403716	4.45667	1.50765	0.219499	0.956368
FBgn0015075	40457	Ddx1	0.444414	4.8694	2.80853	0.0937642	0.956368
FBgn0015218	45525	eIF-4E	-0.0572902	8.12324	0.0663471	0.796732	0.987907
FBgn0015221	44965	Fer2LCH	-0.106164	9.52859	0.163682	0.685789	0.976723
FBgn0015222	46415	Fer1HCH	-0.045459	9.26791	0.0328035	0.856275	0.987912
FBgn0015229	42571	glec	-0.0314806	6.71387	0.0177631	0.893973	0.989127
FBgn0015239	40378	Hr78	0.0462544	5.93344	0.0361401	0.849227	0.987912
FBgn0015240	42993	Hr96	-0.0767682	5.69315	0.0993181	0.752649	0.983808
FBgn0015245	32045	Hsp60	0.224119	10.3	0.576961	0.447506	0.958805
FBgn0015247	36748	Iap2	-0.149502	6.1378	0.343041	0.558079	0.966465
FBgn0015268	37798	Nap1	-0.106612	8.55995	0.211705	0.645434	0.973095
FBgn0015269	43149	Nf1	0.197782	5.49284	0.649615	0.42025	0.95738
FBgn0015270	41703	Orc2	0.216999	5.37851	0.783726	0.376004	0.956368
FBgn0015271	34794	Orc5	0.0565135	3.47009	0.037035	0.847394	0.987912
FBgn0015277	37733	Pi3K59F	0.568733	5.65587	4.46736	0.0345484	0.956368
FBgn0015278	39329	Pi3K68D	0.297165	5.59447	1.40913	0.2352	0.956368
FBgn0015279	42446	Pi3K92E	0.213314	6.77021	0.699776	0.402859	0.956368
FBgn0015282	42828	Pros26.4	0.309387	6.78618	1.78898	0.181051	0.956368
FBgn0015283	40388	Pros54	0.267291	6.89829	1.36952	0.241895	0.956368
FBgn0015286	31332	Rala	-0.299821	7.23598	1.69378	0.193104	0.956368
FBgn0015288	31022	RpL22	-0.136843	10.0733	0.211553	0.645553	0.973095
FBgn0015295	44353	shark	0.103557	5.6693	0.1672	0.682612	0.976723
FBgn0015296	44052	Shc	0.028757	6.57688	0.0141211	0.905408	0.9897
FBgn0015298	38815	Srp19	-0.449559	5.30785	3.01845	0.0823222	0.956368
FBgn0015299	34120	Ssb-c31a	-0.468749	6.39511	2.94841	0.0859622	0.956368
FBgn0015316	34226	Try29F	-0.303634	2.05593	0.532824	0.465422	0.958805
FBgn0015320	34487	UbcD2	-0.166792	6.74978	0.502471	0.478416	0.958805
FBgn0015321	39133	UbcD4	0.224868	5.57228	0.84562	0.357794	0.956368
FBgn0015324	40679	Vha26	-0.416928	10.2073	1.84214	0.174701	0.956368
FBgn0015331	40530	abs	0.343189	5.28823	1.67049	0.196192	0.956368
FBgn0015338	34965	CG5861	-0.299156	6.01938	1.39187	0.238089	0.956368
FBgn0015359	38287	CG2034	-0.0826092	5.96838	0.109369	0.740863	0.982878
FBgn0015360	38288	oxt	0.106107	5.8596	0.18431	0.667695	0.974687
FBgn0015371	36678	chn	-0.151169	5.38267	0.382074	0.536495	0.958805
FBgn0015372	44172	RabX1	0.123282	6.36638	0.234538	0.628179	0.972181
FBgn0015374	44054	crl	-0.243165	6.32608	0.922767	0.33675	0.956368
FBgn0015376	44637	cutlet	0.361517	4.69443	1.5413	0.214424	0.956368
FBgn0015379	33111	dod	-0.0472959	5.42023	0.0371035	0.847255	0.987912
FBgn0015391	35001	glu	0.143226	6.84373	0.378368	0.538478	0.958805
FBgn0015393	44173	hoip	-0.204594	6.67786	0.613173	0.433596	0.958805
FBgn0015396	41265	jumu	0.150776	5.88016	0.380462	0.537356	0.958805
FBgn0015399	34688	kek1	-0.562123	8.68502	3.98554	0.0458924	0.956368
FBgn0015402	40660	ksr	0.199142	4.89346	0.605889	0.43634	0.958805
FBgn0015477	35939	Rme-8	0.357002	6.61733	1.77654	0.182575	0.956368
FBgn0015509	35742	lin19	0.128981	7.00659	0.310358	0.577461	0.969398
FBgn0015513	42817	mbc	0.329464	6.61925	1.5004	0.22061	0.956368
FBgn0015520	42026	nonA-l	0.00409795	4.52177	0.000251513	0.987347	0.998394
FBgn0015521	33487	RpS21	-0.532952	10.9678	1.90044	0.168029	0.956368
FBgn0015522	37039	olf186-M	-0.492001	5.35832	3.72777	0.0535149	0.956368
FBgn0015527	33112	pen	0.275438	6.48859	1.32594	0.24953	0.956368
FBgn0015542	43580	sima	0.354817	7.41011	2.0693	0.15029	0.956368
FBgn0015544	43958	spag	-0.123783	3.96987	0.202826	0.652449	0.973348
FBgn0015546	34842	spel1	0.413865	4.703	1.96313	0.161179	0.956368
FBgn0015553	35119	tos	0.251172	4.3393	0.871908	0.350428	0.956368
FBgn0015558	33109	tty	-0.0905966	4.19181	0.111822	0.73808	0.982474
FBgn0015562	44057	veg	-0.0623656	5.21026	0.0604777	0.805742	0.987907
FBgn0015565	31340	yin	0.117061	2.4179	0.0905661	0.763459	0.985095
FBgn0015568	40909	alpha-Est1	0.113838	1.49442	0.0556061	0.81358	0.987912
FBgn0015569	40896	alpha-Est10	0.673183	1.24269	1.64584	0.199526	0.956368
FBgn0015571	40907	alpha-Est3	-0.632477	2.84965	3.01861	0.082314	0.956368
FBgn0015575	40901	alpha-Est7	-0.0617804	3.46207	0.0438574	0.834119	0.987912
FBgn0015577	40897	alpha-Est9	0.631894	1.92189	2.06368	0.150845	0.956368
FBgn0015582	36203	dare	0.170181	4.9501	0.474717	0.490825	0.958805
FBgn0015589	44642	Apc	0.0808163	6.87723	0.104188	0.746861	0.983554
FBgn0015600	33526	toc	0.029001	5.42592	0.0146526	0.903653	0.989331
FBgn0015602	36645	BEAF-32	0.089551	6.09871	0.137949	0.710329	0.980141
FBgn0015614	46456	CanB2	-0.293975	8.09551	1.66664	0.19671	0.956368
FBgn0015615	32627	Cap	0.518193	6.25322	3.85496	0.0495992	0.956368
FBgn0015618	39157	Cdk8	0.280064	3.13326	0.785518	0.375459	0.956368
FBgn0015621	33259	Clp	-0.243204	6.19326	0.881513	0.347788	0.956368
FBgn0015622	44643	Cnx99A	-0.0645071	8.66949	0.0768645	0.781592	0.987907
FBgn0015623	33883	Cpr	0.162736	7.94336	0.517255	0.472015	0.958805
FBgn0015625	42971	CycB3	0.349058	4.9549	1.94401	0.163233	0.956368
FBgn0015663	44058	Dot	0.196268	2.28271	0.242011	0.622757	0.972181
FBgn0015664	34328	Dref	0.620006	5.92625	4.4513	0.0348747	0.956368
FBgn0015714	45556	Cyp6a17	0.146929	1.17852	0.0724084	0.787862	0.987907
FBgn0015737	43294	Hmu	-0.168536	8.2067	0.55912	0.454615	0.958805
FBgn0015754	36791	Lis-1	0.00186577	6.27868	5.68029e-05	0.993987	0.998394
FBgn0015756	34526	RpL9	-0.332668	11.3859	0.805939	0.369324	0.956368
FBgn0015765	42866	Mpk2	-0.130143	5.50991	0.288928	0.590909	0.969398
FBgn0015772	35154	Nak	0.132136	6.10486	0.242895	0.622123	0.972181
FBgn0015776	33952	nrv1	-0.0364921	6.38024	0.0232267	0.878869	0.988677
FBgn0015777	33953	nrv2	-0.402201	6.7231	2.92681	0.0871194	0.956368
FBgn0015778	47998	rin	-0.474035	11.1342	1.86897	0.171593	0.956368
FBgn0015781	42284	P5cr	-0.104215	3.9385	0.142323	0.705982	0.977484
FBgn0015789	33025	Rab10	0.106756	6.22374	0.171596	0.678698	0.976723
FBgn0015790	42501	Rab11	0.0193652	8.78908	0.00655712	0.935461	0.994177
FBgn0015791	34840	Rab14	-0.146606	6.44994	0.363353	0.54665	0.963889
FBgn0015793	38930	Rab19	-0.454496	3.6778	2.49549	0.114173	0.956368
FBgn0015794	44360	Rab18	-0.29945	6.28754	1.54696	0.213584	0.956368
FBgn0015795	42841	Rab7	-0.102746	7.82325	0.213969	0.643674	0.973095
FBgn0015797	34636	Rab6	-0.271941	7.02993	1.41498	0.234231	0.956368
FBgn0015799	31027	Rbf	0.219297	3.94087	0.621639	0.430439	0.958805
FBgn0015801	37968	Reg-5	0.13928	5.56497	0.316954	0.573444	0.968503
FBgn0015803	35306	rtGEF	0.0980304	6.42327	0.169855	0.680241	0.976723
FBgn0015805	38565	Rpd3	0.399171	6.60404	2.48864	0.11467	0.956368
FBgn0015806	38654	S6k	-0.384098	8.89768	2.3542	0.124946	0.956368
FBgn0015808	44183	ScpX	-0.0555916	5.64811	0.051698	0.820134	0.987912
FBgn0015816	NA	NA	0.169233	5.15282	0.470361	0.492821	0.958805
FBgn0015818	31558	Spx	-0.240152	6.39394	0.927711	0.335459	0.956368
FBgn0015828	39313	TfIIEalpha	-0.315373	7.4193	1.8209	0.177206	0.956368
FBgn0015829	38527	TfIIEbeta	-0.548645	4.4672	4.07282	0.0435784	0.956368
FBgn0015834	33710	Trip1	-0.182842	8.43489	0.616365	0.432401	0.958805
FBgn0015838	35922	Vang	-0.275594	7.60286	1.42236	0.233015	0.956368
FBgn0015903	37734	apt	0.252986	4.32123	0.619116	0.431376	0.958805
FBgn0015905	33282	ast	0.258778	5.4884	1.14621	0.284344	0.956368
FBgn0015907	43862	bl	0.133115	7.0695	0.332731	0.564055	0.966465
FBgn0015924	33219	crq	0.104033	5.33589	0.181845	0.669792	0.976062
FBgn0015925	36809	csul	-0.068967	5.37556	0.0758453	0.783009	0.987907
FBgn0015926	32459	dah	0.471387	4.91078	3.49037	0.0617268	0.956368
FBgn0015929	35679	dpa	0.13084	7.44155	0.3441	0.557472	0.966465
FBgn0015949	49636	hrg	-0.0466036	7.3291	0.0422403	0.837162	0.987912
FBgn0016013	45577	Faa	-0.852587	4.30044	7.94353	0.00482597	0.953957
FBgn0016031	38610	lama	0.236937	5.46508	0.942251	0.3317	0.956368
FBgn0016032	35623	lbm	0.0437252	4.16339	0.0261121	0.871627	0.988335
FBgn0016034	40489	mael	0.141397	5.01007	0.319006	0.572205	0.967979
FBgn0016038	31006	mod(r)	-0.218005	5.91461	0.757763	0.38403	0.956368
FBgn0016041	44978	Tom40	-0.293727	7.27291	1.58285	0.208351	0.956368
FBgn0016054	35322	phr6-4	0.229271	4.63399	0.741834	0.389074	0.956368
FBgn0016059	37007	Sema-1b	0.0857482	5.89671	0.116955	0.73236	0.982474
FBgn0016070	39034	smg	0.156185	4.39233	0.261448	0.609127	0.972181
FBgn0016075	33726	vkg	-0.155841	8.68578	0.449289	0.502673	0.958805
FBgn0016076	33759	vri	0.524031	6.23226	2.68919	0.101031	0.956368
FBgn0016078	35966	wun	0.196372	4.41641	0.51159	0.474451	0.958805
FBgn0016080	44660	xmas-1	-0.152754	4.00926	0.304568	0.581032	0.969398
FBgn0016081	39122	fry	0.25116	6.73293	0.929777	0.334921	0.956368
FBgn0016119	42759	ATPsyn-Cf6	-0.489539	7.55769	3.06676	0.0799086	0.956368
FBgn0016120	42291	ATPsyn-d	-0.275038	7.59897	1.18435	0.276472	0.956368
FBgn0016122	34189	Acer	-0.229909	2.24081	0.299697	0.584073	0.969398
FBgn0016126	43792	CaMKI	0.242181	4.48491	0.857453	0.354453	0.956368
FBgn0016131	36854	Cdk4	0.17233	4.65788	0.447679	0.503439	0.958805
FBgn0016641	37461	PTP-ER	0.339931	5.00296	1.68537	0.194212	0.956368
FBgn0016650	42133	Lgr1	-0.113452	2.09137	0.0758	0.783072	0.987907
FBgn0016672	41701	Ipp	0.128611	5.58258	0.258644	0.611053	0.972181
FBgn0016684	36651	NaPi-T	0.304535	1.49726	0.361225	0.547827	0.964596
FBgn0016685	43560	Nlp	-0.316055	8.55884	1.64964	0.199008	0.956368
FBgn0016687	37922	Nurf-38	-0.103449	7.07377	0.186868	0.665536	0.974687
FBgn0016691	41845	Oscp	-0.392948	7.67869	2.48304	0.11508	0.956368
FBgn0016693	41569	Past1	-0.167707	8.53725	0.526252	0.468187	0.958805
FBgn0016694	45588	Pdp1	-0.546431	7.608	4.87803	0.0272007	0.956368
FBgn0016696	40292	Pitslre	-0.0412091	7.29653	0.0321304	0.857742	0.987912
FBgn0016697	36951	Prosalpha5	-0.244165	7.22559	1.03217	0.309648	0.956368
FBgn0016698	33555	Ptpa	0.107164	4.69863	0.172084	0.678267	0.976723
FBgn0016700	42524	Rab1	-0.12411	8.50763	0.297093	0.58571	0.969398
FBgn0016701	36992	Rab4	-0.120873	5.89318	0.245674	0.620138	0.972181
FBgn0016726	37430	RpL29	-0.688535	10.6032	3.53319	0.0601521	0.956368
FBgn0016754	42824	sba	-0.0013021	5.12374	2.30342e-05	0.996171	0.998394
FBgn0016756	38644	Ubp64E	-0.00979421	8.58541	0.00181802	0.96599	0.99653
FBgn0016762	37748	angel	-0.439092	4.3001	2.36397	0.124165	0.956368
FBgn0016792	41180	dmt	0.225388	5.68331	0.719495	0.39631	0.956368
FBgn0016794	38321	dos	0.188157	6.11588	0.56743	0.451282	0.958805
FBgn0016797	40090	fz2	0.439277	3.86014	2.33743	0.126297	0.956368
FBgn0016917	42428	Stat92E	0.323951	6.96092	1.51245	0.218766	0.956368
FBgn0016919	35414	nompB	-0.276053	2.0534	0.364156	0.546207	0.963736
FBgn0016926	33288	Pino	0.177791	7.1304	0.611069	0.434385	0.958805
FBgn0016930	34831	smi35A	0.143287	3.85145	0.217762	0.640751	0.973095
FBgn0016970	48373	l(2)k10201	-0.166167	2.62407	0.21758	0.64089	0.973095
FBgn0016974	3771807	swaPsi	0.20523	2.36659	0.219667	0.639294	0.973095
FBgn0016977	44205	spen	-0.399194	8.81025	2.76898	0.0961071	0.956368
FBgn0016978	33982	snRNP-U1-70K	-0.0919336	5.61804	0.142509	0.705799	0.977484
FBgn0016983	38824	smid	0.270922	6.00509	1.08787	0.296943	0.956368
FBgn0016984	37356	sktl	0.155693	6.39336	0.406567	0.523717	0.958805
FBgn0017414	36157	cag	0.223625	2.79628	0.382222	0.536417	0.958805
FBgn0017418	32796	ari-1	-0.0276367	6.01493	0.012906	0.909551	0.990299
FBgn0017429	38984	CG5989	-0.351957	5.27815	1.86257	0.172328	0.956368
FBgn0017430	38982	Nelf-E	-0.157342	4.26565	0.344889	0.557021	0.966465
FBgn0017457	33201	U2af38	-0.0816486	6.03838	0.111493	0.73845	0.982474
FBgn0017482	37551	T3dh	0.271152	2.09599	0.387463	0.533636	0.958805
FBgn0017545	43768	RpS3A	-0.291235	10.6639	0.802794	0.370259	0.956368
FBgn0017549	36776	Ric	-0.300958	5.66401	1.53261	0.215721	0.956368
FBgn0017550	40683	Rga	0.0875234	5.41825	0.106296	0.744401	0.983554
FBgn0017551	33959	Rca1	0.383429	3.79501	1.72147	0.189504	0.956368
FBgn0017558	35970	Pdk	-0.229214	5.92013	0.811329	0.367727	0.956368
FBgn0017566	31762	ND75	0.0666871	7.52029	0.0894326	0.7649	0.985928
FBgn0017567	44207	ND23	-0.208402	6.32076	0.623153	0.429878	0.958805
FBgn0017572	39858	Mo25	-0.13095	7.21989	0.339118	0.560339	0.966465
FBgn0017577	41296	Mcm5	0.236323	7.03277	1.07485	0.299851	0.956368
FBgn0017578	40095	Max	-0.259187	5.16436	1.10802	0.292514	0.956368
FBgn0017579	38983	RpL14	-0.356806	11.2468	0.944826	0.33104	0.956368
FBgn0017581	44672	Lk6	-0.184352	10.9702	0.305955	0.580173	0.969398
FBgn0019624	41432	CoVa	-0.167697	7.93411	0.459161	0.498016	0.958805
FBgn0019637	40684	Atu	-0.0712728	6.59851	0.0835733	0.772512	0.987118
FBgn0019643	37867	Dat	0.470178	1.31407	0.651451	0.419594	0.95726
FBgn0019644	39143	ATPsyn-b	-0.141406	7.22759	0.278753	0.59752	0.969398
FBgn0019650	43833	toy	-0.258426	5.70754	1.12481	0.288885	0.956368
FBgn0019662	38816	qm	-0.152471	5.44827	0.403349	0.525365	0.958805
FBgn0019686	35288	lok	0.113335	5.93352	0.216342	0.641842	0.973095
FBgn0019830	33470	colt	-0.292425	5.44636	1.18963	0.275404	0.956368
FBgn0019886	37912	Letm1	0.476303	6.71503	3.32493	0.0682368	0.956368
FBgn0019890	34804	Smg5	-0.310575	8.6857	1.78238	0.181858	0.956368
FBgn0019925	41864	Surf4	-0.164085	7.00854	0.501746	0.478734	0.958805
FBgn0019932	34396	SamDC	-0.105764	3.35961	0.118331	0.730852	0.982474
FBgn0019936	42464	RpS20	-0.32505	10.9962	0.807745	0.368788	0.956368
FBgn0019938	36617	RpI1	0.290487	6.24282	1.4397	0.230188	0.956368
FBgn0019947	40260	Psn	0.0393486	6.96526	0.0301649	0.862117	0.987912
FBgn0019948	37823	Phm	-0.0341302	6.40371	0.0204526	0.88628	0.989127
FBgn0019949	37586	Cdk9	-0.0702041	4.84372	0.0752485	0.783843	0.987907
FBgn0019952	42891	Orct	-0.0762898	5.87191	0.0985297	0.753601	0.983808
FBgn0019957	42591	ND42	0.0277208	6.88736	0.0138258	0.906398	0.990299
FBgn0019960	42587	CG6455	-0.0468659	7.12403	0.0431603	0.835424	0.987912
FBgn0019968	36718	Khc-73	0.45652	5.57998	2.34244	0.125892	0.956368
FBgn0019972	43514	Ice	-0.163882	4.54764	0.402246	0.525931	0.958805
FBgn0019982	33653	Gs1l	-0.0955429	5.44467	0.141022	0.707267	0.978719
FBgn0019990	43709	Gcn2	0.146911	5.38455	0.325581	0.568273	0.96664
FBgn0020018	42939	Ppox	0.147719	4.67013	0.329169	0.566149	0.966465
FBgn0020224	38961	Cbl	0.243214	5.37273	0.937738	0.33286	0.956368
FBgn0020235	43507	ATPsyn-gamma	-0.264949	8.07624	1.1935	0.274626	0.956368
FBgn0020236	36760	ATPCL	0.412628	6.82711	2.78143	0.0953632	0.956368
FBgn0020238	42186	14-3-3epsilon	-0.40218	11.1323	1.37929	0.240222	0.956368
FBgn0020240	NA	NA	0.240678	5.17839	0.771671	0.379701	0.956368
FBgn0020245	36614	ttv	0.060837	5.44942	0.0580811	0.809555	0.987907
FBgn0020249	40999	stck	-0.139478	7.50934	0.389407	0.532611	0.958805
FBgn0020251	38736	sfl	0.232296	3.58027	0.500026	0.479489	0.958805
FBgn0020255	44072	ran	-0.126196	10.1554	0.186621	0.665744	0.974687
FBgn0020257	37602	ppa	-0.202824	6.67004	0.72025	0.396062	0.956368
FBgn0020261	32935	pcm	0.265279	6.44928	1.24765	0.264001	0.956368
FBgn0020270	34565	mre11	-0.0120892	6.99123	0.00267611	0.958743	0.99653
FBgn0020272	33119	mst	0.0388051	5.16227	0.0248788	0.874669	0.988335
FBgn0020278	42672	loco	0.288724	7.46594	1.56043	0.211602	0.956368
FBgn0020279	35771	lig	0.397538	8.52321	2.37443	0.123336	0.956368
FBgn0020300	50263	gk	0.265101	1.27417	0.253987	0.614282	0.972181
FBgn0020304	33263	drongo	-0.122461	8.50886	0.288806	0.590987	0.969398
FBgn0020305	33269	dbe	-0.0902613	6.02493	0.129013	0.719458	0.982049
FBgn0020306	45655	dom	0.289112	8.24443	1.37224	0.241427	0.956368
FBgn0020309	34592	crol	-0.22459	8.68904	0.907602	0.340751	0.956368
FBgn0020312	37401	CG4050	0.332527	5.9877	1.72701	0.188793	0.956368
FBgn0020368	45668	Vha68-1	0.0358229	4.00123	0.0168361	0.896761	0.989127
FBgn0020369	33105	Pros45	0.230165	6.45282	0.945264	0.330928	0.956368
FBgn0020370	36444	TppII	0.195233	7.15529	0.716801	0.397195	0.956368
FBgn0020372	37786	TM4SF	-0.315467	6.89507	1.74122	0.186985	0.956368
FBgn0020379	41266	Rfx	0.469478	2.33409	1.26936	0.259886	0.956368
FBgn0020381	31011	Dredd	0.0546084	4.75779	0.0455375	0.831019	0.987912
FBgn0020385	41279	pug	0.305214	5.18754	1.50417	0.22003	0.956368
FBgn0020386	38017	Pdk1	0.316897	6.3272	1.18242	0.276863	0.956368
FBgn0020388	39431	Pcaf	0.469078	5.6929	3.27952	0.0701494	0.956368
FBgn0020389	40167	Papss	0.400369	4.91358	2.4921	0.114419	0.956368
FBgn0020391	36445	Nrk	0.496109	3.75794	2.94972	0.0858925	0.956368
FBgn0020392	38909	Nmt	-0.0783108	5.81666	0.0870515	0.76796	0.987118
FBgn0020407	41971	asun	0.0333513	4.04342	0.0145857	0.903872	0.989331
FBgn0020412	39241	JIL-1	-0.0982873	6.00295	0.161016	0.688223	0.976723
FBgn0020414	34981	Idgf3	-0.251837	7.66493	1.22663	0.268063	0.956368
FBgn0020415	34979	Idgf2	-0.379437	3.71082	1.7184	0.1899	0.956368
FBgn0020416	34978	Idgf1	-0.360825	5.69743	1.85112	0.173654	0.956368
FBgn0020439	41291	fau	-0.369559	1.18898	0.398295	0.527971	0.958805
FBgn0020440	37233	Fak	0.0210177	5.51403	0.00729981	0.931912	0.993517
FBgn0020443	34658	Elf	0.00666757	7.31988	0.000817905	0.977184	0.997993
FBgn0020445	43895	E23	0.362246	3.36367	1.27207	0.259378	0.956368
FBgn0020493	42059	Dad	0.298476	4.32575	1.24534	0.264444	0.956368
FBgn0020496	41602	CtBP	-0.210715	9.06355	0.70854	0.399929	0.956368
FBgn0020497	34167	emb	-0.0536471	7.08878	0.0563484	0.812363	0.987907
FBgn0020503	35042	CLIP-190	0.0280631	5.82655	0.0132848	0.908239	0.990299
FBgn0020510	41718	Abi	-0.109886	7.60176	0.244296	0.621121	0.972181
FBgn0020513	32228	ade5	0.0370588	6.61513	0.0251273	0.87405	0.988335
FBgn0020545	33265	kraken	-0.0326964	8.10172	0.0216201	0.883102	0.989127
FBgn0020616	33974	SA	0.402224	5.12315	2.30204	0.129204	0.956368
FBgn0020618	34070	Rack1	-0.135681	11.5159	0.13853	0.709746	0.97997
FBgn0020620	36554	RN-tre	0.174778	6.73994	0.501884	0.478674	0.958805
FBgn0020621	35950	Pkn	0.478446	5.56431	2.53808	0.11113	0.956368
FBgn0020622	33203	Pi3K21B	-0.437655	6.69945	3.52583	0.0604194	0.956368
FBgn0020626	42985	Osbp	0.276573	6.41196	1.23798	0.26586	0.956368
FBgn0020633	39014	Mcm7	0.239385	6.7947	1.07735	0.299291	0.956368
FBgn0020647	42843	KrT95D	0.166164	7.45837	0.557204	0.455389	0.958805
FBgn0020653	31760	Trxr-1	-0.00872722	9.06191	0.00126388	0.97164	0.99653
FBgn0020655	39417	Gap69C	-0.0553281	6.58286	0.0550701	0.814465	0.987912
FBgn0020660	3355041	eIF-4B	0.557394	6.00737	3.47691	0.0622307	0.956368
FBgn0020762	33636	Atet	-0.384355	3.53252	1.60516	0.205174	0.956368
FBgn0020764	37815	Alas	-0.118801	6.34017	0.231272	0.630582	0.972181
FBgn0020766	36547	Aats-phe	-0.111763	5.72246	0.206552	0.649483	0.973095
FBgn0020767	36643	Spred	-0.0264584	6.76228	0.0130425	0.909076	0.990299
FBgn0020887	48071	Su(z)12	0.192195	6.51547	0.491427	0.483292	0.958805
FBgn0020909	32338	Rtc1	0.0951565	4.73643	0.14104	0.707249	0.978719
FBgn0020910	41347	RpL3	-0.246443	12.5685	0.34458	0.557197	0.966465
FBgn0020930	36408	Dgkepsilon	-0.157793	6.49296	0.424067	0.514915	0.958805
FBgn0021750	41862	Aats-ser	0.194462	3.83028	0.458526	0.498314	0.958805
FBgn0021760	43901	chb	0.194348	6.895	0.644664	0.422027	0.95738
FBgn0021761	34527	Nup154	0.305243	6.45686	1.46328	0.226409	0.956368
FBgn0021764	31017	sdk	0.546399	4.30157	2.18956	0.138949	0.956368
FBgn0021765	32789	scu	0.0278732	7.13156	0.0140831	0.905535	0.9897
FBgn0021767	31778	org-1	0.959933	1.24216	3.24461	0.0716589	0.956368
FBgn0021768	39879	nudC	0.0488418	5.45673	0.0404017	0.840697	0.987912
FBgn0021795	45680	Tapdelta	-0.402919	7.87543	2.24171	0.134333	0.956368
FBgn0021796	47396	Tor	0.484339	5.68752	3.4128	0.0646927	0.956368
FBgn0021814	47408	Vps28	-0.112687	6.14028	0.209294	0.647322	0.973095
FBgn0021818	36952	cnk	0.225084	6.89494	0.830315	0.362182	0.956368
FBgn0021825	44086	Dmn	0.197735	6.1951	0.680417	0.409443	0.956368
FBgn0021847	48387	l(2)k14710	0.183826	4.14432	0.417369	0.518253	0.958805
FBgn0021856	35399	l(2)k14505	0.0246641	5.36311	0.0100055	0.920322	0.991381
FBgn0021872	44226	Xbp1	0.0893877	9.87643	0.10397	0.747117	0.983554
FBgn0021873	33881	Gef26	0.188725	5.45915	0.406586	0.523708	0.958805
FBgn0021874	33234	Nle	0.159686	6.18982	0.415049	0.519418	0.958805
FBgn0021875	45021	Zfrp8	-0.388894	4.93665	2.07019	0.150203	0.956368
FBgn0021895	47457	ytr	0.00894552	6.82473	0.00136586	0.970519	0.99653
FBgn0021906	44390	RFeSP	-0.290535	6.84403	1.30597	0.253126	0.956368
FBgn0021944	44701	Coprox	0.274688	7.63141	1.4272	0.232222	0.956368
FBgn0021953	44227	Fatp	0.0438305	5.92664	0.0316917	0.858706	0.987912
FBgn0021967	44228	Pdsw	-0.167113	5.75841	0.401639	0.526244	0.958805
FBgn0021979	37661	l(2)k09913	0.18657	7.01711	0.677151	0.410569	0.956368
FBgn0021995	44087	Rs1	0.157524	6.71866	0.459562	0.497829	0.958805
FBgn0022023	45682	eIF-3p40	-0.334416	9.08129	1.61893	0.203241	0.956368
FBgn0022027	35847	Vps25	-0.302312	5.34133	1.1205	0.289811	0.956368
FBgn0022029	36953	l(2)k01209	0.334265	6.41161	1.70018	0.192264	0.956368
FBgn0022063	NA	NA	0.424011	6.62675	3.08561	0.0789878	0.956368
FBgn0022069	44391	Nnp-1	0.469316	5.34759	3.68255	0.0549847	0.956368
FBgn0022097	44702	Vha36-1	-0.16636	7.11128	0.486748	0.485382	0.958805
FBgn0022153	33644	l(2)k05819	0.595518	4.16573	4.34	0.0372269	0.956368
FBgn0022160	47611	Gpo-1	0.290122	6.66292	1.53404	0.215507	0.956368
FBgn0022213	35016	Cas	0.184257	6.57847	0.611633	0.434173	0.958805
FBgn0022224	35592	ubl	-0.490157	4.44843	2.66681	0.102462	0.956368
FBgn0022238	44703	lolal	-0.323611	7.59666	2.08787	0.148473	0.956368
FBgn0022246	44392	Rpp30	-0.269411	3.69019	0.787727	0.374788	0.956368
FBgn0022268	34427	KdelR	-0.118115	7.61848	0.276663	0.598897	0.969426
FBgn0022288	46662	l(2)09851	0.185101	5.55749	0.561235	0.453763	0.958805
FBgn0022338	42273	dnk	0.00492146	7.02774	0.000466324	0.982771	0.998394
FBgn0022343	37987	CG3760	-0.159137	6.42826	0.386551	0.534118	0.958805
FBgn0022344	42020	CG10340	-0.199469	5.0159	0.532657	0.465492	0.958805
FBgn0022349	43741	CG1910	0.0493637	6.27902	0.0419607	0.837695	0.987912
FBgn0022359	41313	Sodh-2	0.0887398	4.71449	0.120014	0.729019	0.982474
FBgn0022361	43797	Pur-alpha	-0.121252	4.91829	0.203277	0.652089	0.973348
FBgn0022382	36041	Pka-R2	-0.243629	4.91516	0.945269	0.330927	0.956368
FBgn0022699	38717	D19B	0.171406	4.36081	0.406151	0.523929	0.958805
FBgn0022702	38223	Cht2	-0.0560538	8.42211	0.0607293	0.805347	0.987907
FBgn0022708	37834	Adk2	-0.365087	7.03765	2.2036	0.137689	0.956368
FBgn0022709	39396	Adk1	-0.270657	3.89021	0.937141	0.333014	0.956368
FBgn0022710	32485	Ac13E	-0.276684	5.35938	1.21567	0.270212	0.956368
FBgn0022720	34292	zf30C	0.0529333	6.62316	0.0509342	0.821446	0.987912
FBgn0022724	32792	Taf8	0.0357213	3.97834	0.0166076	0.89746	0.989127
FBgn0022764	36382	Sin3A	0.416647	7.53107	2.27721	0.131288	0.956368
FBgn0022768	31404	Pp2C1	-0.0133493	6.87673	0.00342754	0.953314	0.995982
FBgn0022772	35686	Orc1	0.454703	6.00558	3.11144	0.0777442	0.956368
FBgn0022774	40145	Oat	-0.122871	6.47272	0.25904	0.610781	0.972181
FBgn0022786	31680	Hira	-0.00983385	5.36941	0.00163905	0.967706	0.99653
FBgn0022787	41943	Hel89B	0.0784584	8.42098	0.121408	0.727513	0.982474
FBgn0022893	35418	Df31	-0.353003	11.7363	0.887777	0.34608	0.956368
FBgn0022935	38718	D19A	0.164549	4.11412	0.317048	0.573387	0.968503
FBgn0022936	40429	CycH	0.0442881	4.85961	0.0295493	0.863517	0.987912
FBgn0022942	44409	Cbp80	0.245909	6.22511	1.0198	0.312567	0.956368
FBgn0022943	42166	Cbp20	-0.126467	4.83598	0.242198	0.622623	0.972181
FBgn0022959	39377	yps	-0.231504	9.4243	0.800115	0.371059	0.956368
FBgn0022960	35609	vimar	0.290714	5.7905	1.30696	0.252946	0.956368
FBgn0022984	37559	qkr58E-3	0.131487	4.22003	0.23296	0.629338	0.972181
FBgn0022985	37562	qkr58E-2	0.000763241	6.48307	1.0292e-05	0.99744	0.998912
FBgn0022986	37561	qkr58E-1	0.110304	5.05257	0.200692	0.654163	0.973582
FBgn0022987	36966	qkr54B	-0.0237543	5.29722	0.00778082	0.929711	0.993517
FBgn0023000	38058	mth	0.149936	4.23557	0.306067	0.580103	0.969398
FBgn0023023	40675	CRMP	0.478489	4.85867	3.59472	0.0579633	0.956368
FBgn0023081	37858	gek	0.544021	4.75175	3.59521	0.0579463	0.956368
FBgn0023083	44233	fray	0.21545	5.58448	0.601487	0.438011	0.958805
FBgn0023094	40162	cyc	-0.0291657	6.88476	0.016437	0.897985	0.989127
FBgn0023095	39493	caps	0.196798	4.25527	0.524376	0.468981	0.958805
FBgn0023097	44235	bon	0.521294	4.58	1.96611	0.160862	0.956368
FBgn0023129	39085	aay	0.0199165	4.45011	0.00575202	0.939545	0.994952
FBgn0023130	31127	a6	0.367489	4.25774	1.883	0.169994	0.956368
FBgn0023143	35998	Uba1	0.083149	8.77789	0.124434	0.724274	0.982474
FBgn0023167	36306	SmD3	-0.138938	6.29371	0.292383	0.588698	0.969398
FBgn0023169	43904	SNF1A	0.351617	5.99149	1.56784	0.210521	0.956368
FBgn0023170	37849	RpL39	-0.429211	10.448	1.63809	0.200588	0.956368
FBgn0023171	35746	rnh1	-0.209218	5.57748	0.736407	0.390814	0.956368
FBgn0023172	36915	RhoGEF2	0.25552	6.3049	0.962129	0.326651	0.956368
FBgn0023174	39628	Prosbeta2	-0.00878288	7.22747	0.00139854	0.970168	0.99653
FBgn0023175	36018	Prosalpha7	-0.108485	7.48823	0.213549	0.644	0.973095
FBgn0023177	45031	Pp4-19C	0.0383912	6.76748	0.0274734	0.868353	0.988335
FBgn0023180	36017	Orc6	0.36537	4.453	1.78339	0.181734	0.956368
FBgn0023181	37970	Orc4	0.245704	4.93807	0.945963	0.330749	0.956368
FBgn0023211	37237	Elongin-C	-0.314174	6.88794	1.85571	0.173121	0.956368
FBgn0023212	42435	Elongin-B	-0.10161	7.41768	0.206	0.649921	0.973095
FBgn0023213	43839	eIF4G	-0.119442	6.99979	0.277627	0.598261	0.969398
FBgn0023214	37149	edl	-0.284234	7.08276	1.21622	0.270103	0.956368
FBgn0023215	31331	Mnt	-0.445317	7.14657	3.66747	0.0554843	0.956368
FBgn0023216	31329	Parg	0.500832	4.37326	2.65286	0.103364	0.956368
FBgn0023388	35378	Dap160	0.32067	6.31289	1.37662	0.240678	0.956368
FBgn0023395	40111	Chd3	0.393797	5.22516	2.15393	0.142206	0.956368
FBgn0023407	34767	B4	-0.0606811	5.85505	0.0573334	0.810761	0.987907
FBgn0023416	35419	Ac3	-0.134221	5.83844	0.303994	0.581389	0.969398
FBgn0023423	42504	slmb	0.0642429	6.30175	0.0714078	0.789298	0.987907
FBgn0023441	44095	fus	-0.15318	5.81858	0.389142	0.532751	0.958805
FBgn0023458	31557	Rbcn-3A	0.485193	6.25211	2.72692	0.0986696	0.956368
FBgn0023477	37804	Tal	-0.146846	7.67199	0.38731	0.533717	0.958805
FBgn0023479	39048	Tequila	0.456648	1.99563	1.15577	0.282344	0.956368
FBgn0023489	33239	Pph13	-0.137636	1.40447	0.0430265	0.835675	0.987912
FBgn0023506	31780	Es2	0.323465	4.49315	1.38973	0.23845	0.956368
FBgn0023507	31184	CG3835	-0.0186164	6.87554	0.00644449	0.936016	0.994375
FBgn0023508	31157	Ocrl	0.199888	6.46342	0.685741	0.407617	0.956368
FBgn0023509	31153	mip130	0.153709	4.96435	0.384253	0.535336	0.958805
FBgn0023510	31155	Rbcn-3B	0.519318	4.63078	3.26628	0.0707177	0.956368
FBgn0023511	31154	Edem1	0.145359	4.57862	0.285316	0.593238	0.969398
FBgn0023512	31156	eIF2B-epsilon	0.282196	5.73903	1.06618	0.301811	0.956368
FBgn0023513	31142	CG14803	0.25222	5.23494	1.048	0.305968	0.956368
FBgn0023514	31146	CG14805	-0.171834	5.09716	0.4937	0.482282	0.958805
FBgn0023515	31139	CG14814	0.28111	4.46677	0.950061	0.329704	0.956368
FBgn0023516	31141	Pex5	0.00479562	4.31954	0.000326777	0.985577	0.998394
FBgn0023517	31143	Pgam5	-0.199753	5.03334	0.646396	0.421404	0.95738
FBgn0023518	31149	trr	0.4082	5.26323	1.6009	0.205775	0.956368
FBgn0023519	31150	mRpL16	-0.0252216	4.81674	0.00945664	0.922532	0.991946
FBgn0023520	2768908	CG3857	-0.08814	5.1385	0.118952	0.730174	0.982474
FBgn0023521	31160	CG3587	-0.0780826	3.75656	0.0647099	0.799201	0.987907
FBgn0023522	31158	CG11596	-0.128092	5.45416	0.284759	0.593599	0.969398
FBgn0023525	31209	CG3191	-0.580042	2.91152	2.6448	0.10389	0.956368
FBgn0023526	31217	CG2865	-0.574241	7.55757	4.6795	0.0305247	0.956368
FBgn0023527	31213	CG3071	0.650396	4.44232	5.92118	0.01496	0.956368
FBgn0023528	31214	CG2924	0.110801	5.78119	0.202449	0.652751	0.973348
FBgn0023529	31215	CG2918	-0.0506765	7.87894	0.0506795	0.821885	0.987912
FBgn0023530	31119	CG3740	-0.0545751	4.73927	0.0447774	0.832414	0.987912
FBgn0023531	31121	CG32809	0.233236	5.47904	0.930567	0.334716	0.956368
FBgn0023534	30996	CG17778	-1.48509	1.45659	6.81918	0.00901841	0.953957
FBgn0023535	46717	arg	-0.830476	2.19747	3.41671	0.0645396	0.956368
FBgn0023536	30994	CG3156	0.107627	3.55702	0.134614	0.713696	0.981342
FBgn0023537	30995	CG17896	-0.110805	7.85667	0.248952	0.617814	0.972181
FBgn0023540	31189	CG3630	0.126411	4.23496	0.211401	0.645672	0.973095
FBgn0023541	45706	Cyp4d14	-0.0580834	2.62642	0.0258161	0.87235	0.988335
FBgn0023542	31195	Nmd3	0.38994	5.04492	2.45346	0.117266	0.956368
FBgn0023545	31163	CG4406	-0.00483599	4.55232	0.000349275	0.985089	0.998394
FBgn0023549	31198	Mct1	0.568798	2.02072	1.67941	0.195003	0.956368
FBgn0024150	40333	Ac78C	1.39685	1.82379	2.76258	0.0964926	0.956368
FBgn0024177	251414	zpg	-0.142634	1.99782	0.0828958	0.773411	0.987118
FBgn0024179	44096	wit	-0.642017	2.35546	2.64103	0.104136	0.956368
FBgn0024183	34885	vig	0.0501819	7.66133	0.049652	0.82367	0.987912
FBgn0024187	43905	syd	0.569114	4.38344	3.36762	0.0664896	0.956368
FBgn0024188	44724	san	-0.171827	5.12007	0.462498	0.496459	0.958805
FBgn0024191	44238	sip1	0.271655	3.01552	0.645637	0.421677	0.95738
FBgn0024194	44098	rasp	0.220527	4.98194	0.785572	0.375442	0.956368
FBgn0024196	36963	robl	-0.482845	6.74247	3.46439	0.0627036	0.956368
FBgn0024222	44432	ird5	0.214224	3.86224	0.577507	0.447291	0.958805
FBgn0024227	34504	ial	0.0452772	5.90112	0.0322594	0.857459	0.987912
FBgn0024230	44433	Hs2st	-0.107809	4.66521	0.176021	0.674815	0.976723
FBgn0024234	37778	gbb	0.108577	5.42662	0.206897	0.64921	0.973095
FBgn0024236	38976	foi	0.107249	7.47963	0.183719	0.668196	0.974687
FBgn0024238	32721	Fim	0.121836	7.27684	0.297554	0.58542	0.969398
FBgn0024245	35207	dnt	0.352582	3.65676	1.31555	0.251392	0.956368
FBgn0024248	64880	chico	0.0774138	4.96302	0.0876143	0.767232	0.987118
FBgn0024250	31665	brk	0.486921	4.539	3.35637	0.0669454	0.956368
FBgn0024251	3772670	bbx	-0.373065	1.31487	0.428104	0.512921	0.958805
FBgn0024273	43402	WASp	0.0542668	5.86603	0.0455761	0.830948	0.987912
FBgn0024277	43974	trio	0.225471	7.56311	0.780922	0.376859	0.956368
FBgn0024285	34312	Srp54	-0.0651663	7.41895	0.0859653	0.769371	0.987118
FBgn0024291	34708	Sir2	-0.0769801	5.25456	0.0997612	0.752116	0.983808
FBgn0024314	43978	Plap	0.0588044	6.75357	0.0604552	0.805778	0.987907
FBgn0024320	34358	Npc1a	0.441166	4.76016	2.27563	0.131421	0.956368
FBgn0024321	41747	NK7.1	-0.371038	5.85815	1.85877	0.172767	0.956368
FBgn0024326	41020	Mkk4	-0.140579	6.73742	0.364711	0.545901	0.963651
FBgn0024329	42253	Mekk1	0.120987	7.16331	0.285339	0.593223	0.969398
FBgn0024330	44728	MED6	-0.0144153	4.62633	0.00314393	0.955285	0.99631
FBgn0024332	31449	Mcm3	0.144491	7.20782	0.412167	0.520872	0.958805
FBgn0024352	33202	Hop	-0.240093	7.95713	1.12672	0.288475	0.956368
FBgn0024360	31081	CG11418	0.0381507	5.85652	0.0245449	0.875506	0.988335
FBgn0024361	31080	Tsp2A	-0.344778	6.37216	1.62654	0.202182	0.956368
FBgn0024362	31079	CG11412	-0.259306	6.89858	1.29176	0.255724	0.956368
FBgn0024364	31083	CG11417	-0.0154371	6.53618	0.00381144	0.950772	0.995982
FBgn0024365	31082	CG12773	0.128533	6.55925	0.299439	0.584234	0.969398
FBgn0024366	31078	CG11409	0.0526074	1.72447	0.0127538	0.910084	0.990299
FBgn0024371	35381	E2f2	-0.0290787	5.79534	0.0137095	0.906791	0.990299
FBgn0024432	42199	Dlc90F	-0.288046	7.71461	1.62447	0.20247	0.956368
FBgn0024491	41965	Bin1	-0.0548607	6.2181	0.0475001	0.827472	0.987912
FBgn0024509	44437	sec13	0.0352978	7.50795	0.0253024	0.873616	0.988335
FBgn0024510	46719	dlt	-0.279537	2.32802	0.439176	0.507521	0.958805
FBgn0024542	38795	Neos	0.229701	3.59543	0.535439	0.464329	0.958805
FBgn0024555	41675	flfl	0.193293	6.85167	0.614094	0.43325	0.958805
FBgn0024556	44438	EfTuM	0.0391137	7.69931	0.0282492	0.866524	0.988335
FBgn0024558	42663	Dph5	-0.242282	7.0953	1.03106	0.309911	0.956368
FBgn0024689	35054	fws	0.128441	5.07413	0.273494	0.600998	0.969883
FBgn0024698	44250	Cpsf160	0.164135	4.79099	0.362115	0.547334	0.964357
FBgn0024728	43809	Slip1	0.0271703	5.82752	0.0121407	0.912263	0.990554
FBgn0024732	36290	Drep-1	-0.225629	5.76231	0.859319	0.353929	0.956368
FBgn0024733	43864	RpL10	-0.532811	11.6684	1.86455	0.1721	0.956368
FBgn0024734	34952	PRL-1	-0.352786	7.68186	2.50639	0.113385	0.956368
FBgn0024754	36726	Flo-1	-0.0673637	7.56256	0.0868972	0.768159	0.987118
FBgn0024804	3354919	Dbp80	-0.206571	6.04957	0.734426	0.391452	0.956368
FBgn0024806	252479	DIP2	0.246145	5.34249	0.823207	0.364244	0.956368
FBgn0024807	43981	DIP1	0.199091	6.69601	0.731951	0.392252	0.956368
FBgn0024811	43775	Crk	-0.391323	5.20245	2.50932	0.113174	0.956368
FBgn0024814	40221	Clc	-0.359686	7.66474	2.31316	0.128283	0.956368
FBgn0024833	41150	AP-47	0.11025	6.4641	0.21745	0.64099	0.973095
FBgn0024841	43499	Pcd	0.0608315	5.21226	0.0614493	0.80422	0.987907
FBgn0024846	34780	p38b	-0.0017433	4.97642	4.94897e-05	0.994387	0.998394
FBgn0024887	40242	kin17	0.109708	4.61535	0.174012	0.676571	0.976723
FBgn0024889	40160	Kap-alpha1	-0.0633066	5.5768	0.0642789	0.799857	0.987907
FBgn0024891	43757	ferrochelatase	0.310839	7.30011	1.86181	0.172416	0.956368
FBgn0024909	40934	Taf7	0.16407	4.18747	0.345589	0.556621	0.966465
FBgn0024912	40816	agt	-0.266958	5.41097	1.17864	0.277634	0.956368
FBgn0024920	33499	Ts	0.257711	7.10131	1.30164	0.253914	0.956368
FBgn0024921	38721	Trn	-0.518562	7.13075	4.99628	0.0254018	0.956368
FBgn0024945	38029	NitFhit	-0.0878448	4.33865	0.106855	0.743753	0.983554
FBgn0024947	33495	NTPase	0.40741	6.92475	2.29821	0.129523	0.956368
FBgn0024956	36130	Mat1	-0.0373475	5.0952	0.0231317	0.879115	0.988677
FBgn0024957	41269	Irp-1B	0.382572	6.44947	2.06001	0.151209	0.956368
FBgn0024958	42689	Irp-1A	0.196148	6.05688	0.656447	0.417817	0.956368
FBgn0024973	31261	CG2701	0.0575441	6.08974	0.0537535	0.816656	0.987912
FBgn0024975	31267	CG2712	-0.16368	2.9773	0.219243	0.639617	0.973095
FBgn0024977	31264	CG2709	-0.0113925	4.77881	0.00199033	0.964416	0.99653
FBgn0024983	31001	CG4293	0.026463	4.88139	0.0106156	0.917938	0.991381
FBgn0024985	31090	CG11448	0.123335	6.27334	0.260842	0.609542	0.972181
FBgn0024986	44736	CG3719	-0.0526409	5.60219	0.046727	0.82886	0.987912
FBgn0024987	31086	ssx	0.176942	6.36628	0.458261	0.498438	0.958805
FBgn0024991	31260	CG2694	0.484847	5.06141	3.62912	0.0567767	0.956368
FBgn0024992	31253	CG2658	0.460196	6.52828	3.56908	0.0588649	0.956368
FBgn0024993	31254	CG2662	0.0954207	3.80604	0.112926	0.736837	0.982474
FBgn0024994	31255	Csat	0.0638956	5.18243	0.0550967	0.814421	0.987912
FBgn0024995	31257	CG2680	0.124246	1.01807	0.0472142	0.827984	0.987912
FBgn0024996	31256	eIF2B-beta	-0.0830887	5.60051	0.114784	0.734762	0.982474
FBgn0024997	31258	CG2681	0.0154451	1.98201	0.00129259	0.97132	0.99653
FBgn0024998	31259	CG2685	-0.0906449	5.05606	0.116676	0.732668	0.982474
FBgn0025109	44441	Bem46	0.0331865	4.82352	0.0170648	0.896066	0.989127
FBgn0025111	32008	Ant2	-0.0596096	5.61606	0.0600513	0.806415	0.987907
FBgn0025117	34294	und	-0.109298	8.54648	0.221345	0.638017	0.973095
FBgn0025140	42595	pit	0.323683	5.75578	1.74887	0.186018	0.956368
FBgn0025185	35682	az2	0.215354	4.68443	0.6576	0.417409	0.956368
FBgn0025186	37542	ari-2	0.324536	4.50671	1.48298	0.223308	0.956368
FBgn0025286	35988	RpL31	-0.313643	11.2568	0.740409	0.38953	0.956368
FBgn0025335	37782	CG4585	0.169639	5.78733	0.435993	0.509063	0.958805
FBgn0025336	37787	CG4882	-0.0372094	4.59801	0.0204546	0.886275	0.989127
FBgn0025352	37784	Thiolase	-0.00414275	6.77155	0.000315702	0.985824	0.998394
FBgn0025355	45739	SuUR	-0.0029784	4.62101	0.00013063	0.990881	0.998394
FBgn0025366	34419	Ip259	-0.426561	8.71533	2.8257	0.0927663	0.956368
FBgn0025373	36209	Fpps	0.211529	7.22103	0.708193	0.400044	0.956368
FBgn0025381	31105	rush	-0.141244	8.41605	0.394549	0.529918	0.958805
FBgn0025382	31103	Rab27	-0.150312	6.18022	0.3507	0.553717	0.966054
FBgn0025383	31102	CG14780	-0.111593	3.88675	0.159971	0.689183	0.976723
FBgn0025388	31393	CG12179	0.0516991	3.43272	0.0271313	0.869168	0.988335
FBgn0025390	31111	Mur2B	0.343647	4.66865	1.5357	0.215258	0.956368
FBgn0025391	31129	Scgdelta	0.786218	1.95251	3.27792	0.070218	0.956368
FBgn0025394	31110	inc	0.0385031	6.29682	0.0253379	0.873528	0.988335
FBgn0025455	39961	CycT	-0.208582	7.25597	0.867246	0.351719	0.956368
FBgn0025456	42092	CREG	-0.617705	5.83979	5.77732	0.0162342	0.956368
FBgn0025457	43490	Bub3	0.119755	5.89749	0.242549	0.622371	0.972181
FBgn0025463	32268	Bap60	0.00869273	6.38839	0.00128379	0.971418	0.99653
FBgn0025469	35773	slv	0.226598	3.90603	0.640668	0.423469	0.958598
FBgn0025519	36808	fidipidine	0.0864504	5.08125	0.124564	0.724136	0.982474
FBgn0025525	44254	bab2	0.53557	4.7754	3.26414	0.0708103	0.956368
FBgn0025549	31664	unc-119	-0.249683	6.04637	0.974499	0.323561	0.956368
FBgn0025558	39857	CG4101	-0.426237	4.95229	2.37079	0.123625	0.956368
FBgn0025571	43912	SF1	0.135628	6.40677	0.323071	0.569768	0.967032
FBgn0025574	42821	Pli	0.0574381	5.84563	0.0548118	0.814892	0.987912
FBgn0025582	39877	Int6	-0.243656	9.69134	0.748519	0.386946	0.956368
FBgn0025592	43913	Gyk	0.330563	5.33288	1.81738	0.177626	0.956368
FBgn0025608	35129	Faf	-0.403321	6.76079	2.59808	0.106994	0.956368
FBgn0025615	31399	Torsin	-0.180588	6.49888	0.570391	0.450103	0.958805
FBgn0025616	31028	CG13359	0.422154	2.0151	0.981985	0.321709	0.956368
FBgn0025621	31026	CG16989	0.120755	6.22213	0.251327	0.616143	0.972181
FBgn0025624	31177	CG4025	-0.0642505	5.22027	0.0681226	0.79409	0.987907
FBgn0025625	31170	Sik2	0.230951	4.85904	0.761811	0.382762	0.956368
FBgn0025626	31171	CG4281	0.0257735	6.18402	0.0114707	0.914709	0.991381
FBgn0025628	31174	CG4199	0.0796691	6.47032	0.112442	0.737381	0.982474
FBgn0025629	31176	CG4045	-0.116176	5.08787	0.208836	0.647681	0.973095
FBgn0025630	31175	CG4061	-0.0487128	4.88642	0.034773	0.852072	0.987912
FBgn0025631	31168	moody	0.268078	4.33634	0.736528	0.390775	0.956368
FBgn0025632	31169	CG4313	0.277317	2.52485	0.56036	0.454115	0.958805
FBgn0025633	31004	CG13366	0.30119	5.51975	1.18624	0.276088	0.956368
FBgn0025634	31013	CG13367	0.0432034	4.45173	0.0269118	0.869693	0.988335
FBgn0025635	47718	CG17829	-0.108994	5.1383	0.198453	0.655973	0.974329
FBgn0025637	31016	skpA	-0.269064	7.54293	1.42404	0.23274	0.956368
FBgn0025638	31014	Roc1a	-0.390805	6.9035	2.36444	0.124129	0.956368
FBgn0025639	31015	Hmt4-20	0.293402	6.06268	0.964835	0.325972	0.956368
FBgn0025640	31007	CG13369	-0.384682	6.75456	2.3736	0.123402	0.956368
FBgn0025641	31075	DAAM	0.401191	4.86608	2.18032	0.139785	0.956368
FBgn0025642	31074	CG32812	0.438043	2.3859	1.15457	0.282595	0.956368
FBgn0025674	49816	CycK	-0.103494	7.13052	0.207326	0.648872	0.973095
FBgn0025676	38088	CkIIalpha-i3	0.0820861	4.10226	0.0917507	0.761963	0.984275
FBgn0025678	34976	CaBP1	0.0849865	8.48695	0.140196	0.708086	0.979502
FBgn0025681	48421	CG3558	0.178779	7.22294	0.547155	0.459483	0.958805
FBgn0025682	38145	scf	0.0226888	9.04292	0.0087717	0.925381	0.993041
FBgn0025683	33171	CG3164	0.134696	7.21615	0.318668	0.572409	0.968104
FBgn0025684	33650	MFS18	0.479494	4.55752	3.24212	0.0717678	0.956368
FBgn0025687	34064	LKR	0.195244	7.10462	0.679552	0.409741	0.956368
FBgn0025693	35513	CG11163	-0.0289446	4.98487	0.0136028	0.907152	0.990299
FBgn0025697	34024	santa-maria	-0.087394	1.89454	0.0348185	0.851977	0.987912
FBgn0025700	34314	CG5885	-0.116434	6.87239	0.235672	0.62735	0.972181
FBgn0025702	40461	srpk79D	0.0381983	3.74203	0.01771	0.894131	0.989127
FBgn0025712	38203	CG13920	0.025812	1.46391	0.002816	0.957679	0.99653
FBgn0025716	36956	Bap55	-0.0523827	6.03757	0.0468501	0.828638	0.987912
FBgn0025720	37288	Ate1	-0.158526	6.22513	0.428092	0.512927	0.958805
FBgn0025724	45757	beta'Cop	0.395592	6.9664	2.84462	0.0916801	0.956368
FBgn0025725	38199	alphaCop	0.359803	7.197	2.28049	0.131011	0.956368
FBgn0025726	43841	unc-13	-0.213494	7.00937	0.878187	0.348699	0.956368
FBgn0025739	31394	pon	0.600622	4.44556	3.92819	0.047483	0.956368
FBgn0025740	43766	plexB	0.31277	3.9923	1.17253	0.278882	0.956368
FBgn0025741	43832	plexA	0.245893	7.04552	0.945002	0.330995	0.956368
FBgn0025742	33845	mtm	0.0965214	5.56928	0.153608	0.695111	0.976723
FBgn0025743	32631	mbt	-0.309557	6.85817	1.65266	0.198597	0.956368
FBgn0025777	33944	homer	-0.0393894	4.95555	0.023558	0.878015	0.988677
FBgn0025781	42753	cdc16	0.0990388	3.19949	0.0976759	0.754637	0.983808
FBgn0025790	37781	TBPH	0.131865	5.38142	0.290413	0.589956	0.969398
FBgn0025800	31738	Smox	-0.233461	6.653	0.999902	0.317334	0.956368
FBgn0025802	41427	Sbf	0.48044	5.01834	3.15022	0.0759166	0.956368
FBgn0025806	37850	Rap2l	-0.0545893	4.56606	0.0448726	0.832238	0.987912
FBgn0025807	40054	Rad9	-0.434195	3.77708	2.14636	0.142908	0.956368
FBgn0025808	41779	Rad17	0.105584	3.14933	0.112824	0.736952	0.982474
FBgn0025809	32529	Paf-AHalpha	-0.245523	5.79663	0.742254	0.38894	0.956368
FBgn0025814	44110	Mgstl	-0.0698895	7.7446	0.0976687	0.754645	0.983808
FBgn0025815	31603	Mcm6	0.160379	7.03882	0.505155	0.477244	0.958805
FBgn0025820	38235	JTBR	0.225775	4.24129	0.63445	0.425728	0.958805
FBgn0025825	44446	Hdac3	-0.0583373	6.11956	0.0589348	0.808187	0.987907
FBgn0025830	36886	IntS8	0.469482	3.92042	2.73724	0.0980339	0.956368
FBgn0025832	36887	Fen1	0.0343446	5.52772	0.0198648	0.887915	0.989127
FBgn0025836	5740235	RhoGAP1A	0.443434	5.23189	2.0303	0.15419	0.956368
FBgn0025839	31190	CG3621	-0.259305	5.41891	0.554359	0.456542	0.958805
FBgn0025864	31800	Crag	0.291242	7.51489	1.47559	0.224466	0.956368
FBgn0025865	42491	Cortactin	0.0147328	8.99835	0.00360168	0.952144	0.995982
FBgn0025866	39165	CalpB	0.0779984	5.31803	0.102156	0.749257	0.983808
FBgn0025874	39539	Meics	0.101562	3.99129	0.130697	0.71771	0.982049
FBgn0025885	35671	Inos	0.231107	10.49	0.557447	0.455291	0.958805
FBgn0025936	43803	Eph	0.0275586	5.15162	0.0125419	0.910831	0.990414
FBgn0026015	31565	Top3beta	-0.0166371	7.08357	0.00506637	0.943256	0.994952
FBgn0026056	42484	Rlip	0.294911	4.09761	1.14701	0.284177	0.956368
FBgn0026059	41955	Mhcl	0.112082	4.41547	0.161693	0.687603	0.976723
FBgn0026060	31544	Mipp2	0.380444	2.74248	1.19218	0.27489	0.956368
FBgn0026076	32541	UBL3	-0.154911	5.99971	0.404327	0.524863	0.958805
FBgn0026079	45064	Nsun2	0.420444	5.7019	2.8358	0.0921848	0.956368
FBgn0026080	31362	Tip60	0.413146	4.47712	2.33471	0.126519	0.956368
FBgn0026083	31363	tyf	0.0361362	7.38947	0.0263346	0.871086	0.988335
FBgn0026084	31359	cib	-0.317081	10.6121	1.04447	0.306785	0.956368
FBgn0026085	31361	dgt4	0.138262	4.64822	0.270443	0.603035	0.970029
FBgn0026086	31130	Adar	0.101786	4.09582	0.131713	0.716662	0.981676
FBgn0026088	31147	CG14818	-0.242372	5.0084	0.782862	0.376267	0.956368
FBgn0026089	31145	CG14817	-0.250706	4.65398	0.886087	0.34654	0.956368
FBgn0026090	31137	CG14812	-0.608045	5.83028	4.45862	0.0347255	0.956368
FBgn0026143	31052	CDC45L	0.110696	6.05659	0.202707	0.652545	0.973348
FBgn0026144	31669	CBP	-0.501502	3.8788	3.18336	0.0743915	0.956368
FBgn0026147	47729	CG16833	0.0314693	4.88292	0.0152426	0.901742	0.989127
FBgn0026148	47730	CG12253	0.715874	2.4375	3.19179	0.0740088	0.956368
FBgn0026149	31890	BCL7-like	-0.284384	5.86508	1.33196	0.248457	0.956368
FBgn0026150	35029	ApepP	0.245489	5.93292	0.984981	0.320972	0.956368
FBgn0026160	39217	tna	-0.157339	6.18526	0.382109	0.536477	0.958805
FBgn0026169	3772141	snoRNA:Psi18S-1820	0.00592685	1.446	0.000120262	0.99125	0.998394
FBgn0026170	NA	NA	-0.539216	10.1476	2.91431	0.0877971	0.956368
FBgn0026176	36298	skpB	0.0757344	2.26335	0.0348367	0.851938	0.987912
FBgn0026179	40327	siz	0.589019	3.8632	3.41575	0.0645772	0.956368
FBgn0026181	43916	rok	0.165164	6.62396	0.470561	0.492729	0.958805
FBgn0026189	38372	prominin-like	-0.0380172	7.91071	0.0291649	0.864399	0.987912
FBgn0026192	32752	par-6	-0.139173	7.65565	0.386931	0.533917	0.958805
FBgn0026196	33966	nop5	0.0838698	7.32156	0.121846	0.727041	0.982474
FBgn0026197	43918	noe	-0.434868	7.57891	1.97876	0.159521	0.956368
FBgn0026199	43811	myo	-0.257603	5.26475	1.12495	0.288855	0.956368
FBgn0026206	45775	mei-P26	-0.460189	7.71467	3.5237	0.0604973	0.956368
FBgn0026207	41562	mbo	0.166805	5.25022	0.469059	0.49342	0.958805
FBgn0026238	35478	gus	0.120622	5.10976	0.242865	0.622145	0.972181
FBgn0026239	53563	gukh	0.160633	3.40427	0.263853	0.607485	0.97195
FBgn0026250	44260	eIF-1A	-0.285336	10.2018	0.918248	0.337935	0.956368
FBgn0026252	44747	msk	0.0985265	8.15732	0.191953	0.661296	0.974687
FBgn0026257	42881	cav	-0.172727	4.89404	0.481594	0.487701	0.958805
FBgn0026259	44261	eIF5B	-0.237782	8.55218	0.898621	0.343152	0.956368
FBgn0026261	37587	bonsai	-0.110354	5.13341	0.161915	0.6874	0.976723
FBgn0026262	43793	bip2	-0.524421	6.96784	4.15922	0.0414086	0.956368
FBgn0026263	38891	bip1	-0.344535	4.25276	1.65731	0.197967	0.956368
FBgn0026309	37034	aft	-0.0460244	4.47632	0.0313273	0.859512	0.987912
FBgn0026313	252671	X11L	0.104432	7.02283	0.208901	0.64763	0.973095
FBgn0026315	41334	Ugt35a	-0.316066	2.85731	0.824714	0.363805	0.956368
FBgn0026316	37035	UbcD10	-0.1548	5.85351	0.382236	0.536409	0.958805
FBgn0026317	42862	Tsc1	0.227641	6.4376	0.925173	0.33612	0.956368
FBgn0026318	31746	Traf6	-0.0495068	2.6185	0.0190937	0.890098	0.989127
FBgn0026319	33638	Traf4	-0.0168811	5.08227	0.00476277	0.944979	0.995508
FBgn0026323	39659	Tak1	0.315568	7.10807	1.83044	0.176076	0.956368
FBgn0026324	33468	Taf10b	-0.0428666	4.18067	0.023112	0.879166	0.988677
FBgn0026326	35954	Mad1	0.247375	4.87796	0.945513	0.330864	0.956368
FBgn0026361	43990	2005-09-01	-0.0148591	5.44334	0.00384396	0.950563	0.995982
FBgn0026369	44263	Sara	0.366844	5.67855	1.96564	0.160911	0.956368
FBgn0026370	36706	SRPK	-0.198156	7.51298	0.713158	0.398397	0.956368
FBgn0026371	40384	SAK	0.334535	4.02204	1.10012	0.29424	0.956368
FBgn0026372	38208	RpL23A	-0.147931	12.2115	0.135696	0.712597	0.98102
FBgn0026373	34796	RpII33	-0.11929	5.86081	0.210441	0.646422	0.973095
FBgn0026374	32531	Rhp	0.354992	6.5574	1.92975	0.164786	0.956368
FBgn0026375	32743	RhoGAPp190	-0.113864	7.21576	0.249447	0.617465	0.972181
FBgn0026376	44115	Rgl	-0.407415	2.9193	1.4531	0.228031	0.956368
FBgn0026378	37246	Rep	0.218483	4.42057	0.672235	0.412273	0.956368
FBgn0026379	43991	Pten	-0.105272	3.83117	0.136551	0.711734	0.98021
FBgn0026380	41079	Prosbeta3	-0.104081	7.27206	0.177473	0.673554	0.976723
FBgn0026393	35743	Or43b	-0.0203472	3.99555	0.00551011	0.940827	0.994952
FBgn0026400	43384	Noa36	-0.200037	5.93478	0.523059	0.46954	0.958805
FBgn0026401	3355136	Nipped-B	-0.166137	8.13119	0.556468	0.455687	0.958805
FBgn0026402	44748	NiPp1	0.152882	4.062	0.316596	0.573661	0.968503
FBgn0026404	39173	Nc	-0.280484	5.18831	1.31031	0.252338	0.956368
FBgn0026409	39587	Mpcp	-0.0797762	8.90836	0.107025	0.743556	0.983554
FBgn0026417	40598	Hus1-like	-0.059758	3.72046	0.0431431	0.835456	0.987912
FBgn0026418	39557	Hsc70Cb	-0.1563	8.32681	0.454753	0.500086	0.958805
FBgn0026427	36621	Su(var)2-HP2	0.155724	6.55009	0.423556	0.515168	0.958805
FBgn0026428	32461	HDAC6	0.106228	4.95013	0.183288	0.668563	0.974841
FBgn0026430	32946	Grip84	0.330898	5.7339	1.77057	0.183312	0.956368
FBgn0026431	34441	Grip75	0.481675	3.41621	2.36763	0.123875	0.956368
FBgn0026432	39365	Grip163	0.643236	4.23594	3.3416	0.067549	0.956368
FBgn0026433	32478	Grip128	0.123966	4.82165	0.238212	0.6255	0.972181
FBgn0026441	44451	ear	0.220254	5.54802	0.714072	0.398095	0.956368
FBgn0026479	33445	Drp1	0.0316514	6.26533	0.0174116	0.895022	0.989127
FBgn0026533	47906	Dek	0.076073	7.59821	0.115973	0.733444	0.982474
FBgn0026562	43230	BM-40-SPARC	-0.0829304	9.57376	0.0948651	0.758081	0.984275
FBgn0026566	40814	CG1307	-0.262413	6.10229	1.1045	0.293281	0.956368
FBgn0026570	48613	CG5704	0.051477	5.28462	0.0449209	0.83215	0.987912
FBgn0026573	36278	CG8290	0.001862	6.12842	5.99692e-05	0.993821	0.998394
FBgn0026575	32613	hang	0.228665	7.72101	0.903095	0.341953	0.956368
FBgn0026576	42849	CG5991	0.149445	5.91035	0.354846	0.551383	0.965114
FBgn0026577	35397	CG8677	-0.352833	7.42125	2.09614	0.147671	0.956368
FBgn0026582	37407	CG9418	0.224022	5.03305	0.714676	0.397896	0.956368
FBgn0026592	38452	Fie	-0.053477	4.06373	0.0385608	0.844321	0.987912
FBgn0026593	48422	CG5707	-0.806172	2.61222	4.66447	0.030793	0.956368
FBgn0026597	43565	Axn	0.287534	5.52411	1.05432	0.304513	0.956368
FBgn0026598	42871	Apc2	-0.00150169	5.45948	3.69346e-05	0.995151	0.998394
FBgn0026602	44750	Ady43A	0.118721	3.46942	0.162701	0.686682	0.976723
FBgn0026616	41913	alpha-Man-IIb	0.486611	3.70828	1.26531	0.260649	0.956368
FBgn0026619	36405	Taz	0.180617	5.24279	0.536148	0.464033	0.958805
FBgn0026620	40589	tacc	-0.132205	8.22131	0.349064	0.554644	0.966054
FBgn0026630	40093	nes	0.0399737	6.35525	0.0251373	0.874025	0.988335
FBgn0026634	41870	ldlCp	0.231196	4.67774	0.813182	0.367181	0.956368
FBgn0026666	32513	l(1)G0136	0.0751194	5.20198	0.0941678	0.758944	0.984275
FBgn0026679	31793	IntS4	0.237534	5.98817	0.950134	0.329685	0.956368
FBgn0026702	31475	l(1)G0045	0.388655	4.4811	2.1628	0.141386	0.956368
FBgn0026713	32373	l(1)G0007	-0.0821158	7.32043	0.135212	0.713089	0.981137
FBgn0026718	34176	fu12	-0.296794	5.15016	1.43302	0.231273	0.956368
FBgn0026721	36919	fat-spondin	-0.405964	5.47955	2.63187	0.104738	0.956368
FBgn0026722	35747	drosha	-0.00392945	5.43584	0.000264189	0.987032	0.998394
FBgn0026737	41872	CG6171	0.251162	3.63756	0.672235	0.412273	0.956368
FBgn0026738	39671	CG7857	0.245342	4.90385	0.935116	0.333537	0.956368
FBgn0026741	36406	mRpL18	-0.335749	5.51507	1.86765	0.171745	0.956368
FBgn0026749	32295	Yippee	-0.316858	4.00388	1.32817	0.249131	0.956368
FBgn0026751	31451	XRCC1	0.00300511	6.09742	0.000152382	0.990151	0.998394
FBgn0026753	42341	Vha13	-0.289934	7.31373	1.47796	0.224094	0.956368
FBgn0026761	35559	Trap1	0.348726	6.58184	2.00273	0.157016	0.956368
FBgn0026777	43785	Rad23	-0.126321	5.83487	0.269152	0.603901	0.970029
FBgn0026787	33167	Nhe1	0.137289	4.86485	0.282312	0.59519	0.969398
FBgn0026869	43796	Thd1	0.173428	6.1504	0.362468	0.547139	0.96424
FBgn0026872	31099	CG14777	0.259379	2.10816	0.391866	0.53132	0.958805
FBgn0026873	31140	MED18	-0.00652978	4.48523	0.00059022	0.980618	0.998034
FBgn0026874	31029	CG13358	-0.111709	2.37337	0.0864969	0.768679	0.987118
FBgn0026876	31072	CG11403	0.282364	5.38703	1.32452	0.249782	0.956368
FBgn0026879	50364	CG13364	-0.395463	6.69751	2.45614	0.117066	0.956368
FBgn0027052	34433	CHIP	-0.0360826	4.25651	0.0182283	0.892602	0.989127
FBgn0027053	42000	CSN5	-0.1871	6.02278	0.481684	0.487661	0.958805
FBgn0027054	35759	CSN4	-0.013435	5.13931	0.00292229	0.956889	0.99653
FBgn0027055	40308	CSN3	0.0324546	5.94237	0.0177763	0.893934	0.989127
FBgn0027057	40063	CSN1b	0.081466	4.75876	0.104699	0.746262	0.983554
FBgn0027066	35584	Eb1	-0.220742	8.55027	0.901737	0.342316	0.956368
FBgn0027073	37420	CG4302	-0.147043	5.11296	0.365126	0.545673	0.963651
FBgn0027079	45783	Aats-val	0.625698	7.1116	6.17012	0.0129926	0.956368
FBgn0027080	39829	Aats-tyr	-0.0649147	7.28061	0.0821907	0.77435	0.987118
FBgn0027081	45784	Aats-thr	0.3931	7.6153	2.42815	0.119173	0.956368
FBgn0027082	38331	Aats-pro	0.106222	3.95466	0.138954	0.709324	0.97997
FBgn0027083	41733	Aats-met	0.119072	3.6832	0.166548	0.683198	0.976723
FBgn0027084	31904	Aats-lys	-0.0414538	8.17269	0.0323565	0.857248	0.987912
FBgn0027085	38581	Aats-leu	0.440419	4.59805	2.80458	0.0939954	0.956368
FBgn0027086	45785	Aats-ile	0.640557	7.01575	5.10038	0.0239206	0.956368
FBgn0027087	32841	Aats-his	0.268522	7.79286	1.34678	0.245841	0.956368
FBgn0027088	39644	Aats-gly	0.351062	7.33321	2.30429	0.129018	0.956368
FBgn0027090	45786	Aats-gln	-0.125597	7.00634	0.261589	0.609031	0.972181
FBgn0027091	36784	Aats-cys	0.459577	5.84975	2.97484	0.0845685	0.956368
FBgn0027093	32539	Aats-arg	0.531048	5.24065	4.16438	0.0412826	0.956368
FBgn0027094	34156	Aats-ala	0.37665	7.56237	2.67068	0.102212	0.956368
FBgn0027095	41983	Manf	-0.250437	7.68098	1.22836	0.267727	0.956368
FBgn0027101	3885567	Dyrk3	0.130799	4.38625	0.211142	0.645874	0.973095
FBgn0027103	42863	sec10	-0.00887225	4.37989	0.00110614	0.973468	0.997072
FBgn0027108	31646	Inx2	-0.531035	3.12751	2.54586	0.110584	0.956368
FBgn0027111	38047	miple	-1.02913	4.24342	10.5717	0.00114833	0.608323
FBgn0027259	32102	Kmn1	0.0148349	3.52161	0.00211462	0.963322	0.99653
FBgn0027279	33137	l(1)G0196	0.0214865	5.98764	0.00767713	0.930179	0.993517
FBgn0027280	31712	l(1)G0193	-0.0981225	7.73371	0.194325	0.659341	0.974687
FBgn0027287	32483	Gmap	0.132493	7.06361	0.3457	0.556557	0.966465
FBgn0027291	32940	l(1)G0156	-0.321784	8.31828	1.75814	0.184857	0.956368
FBgn0027296	31212	l(1)G0144	-0.356285	4.26445	1.60559	0.205113	0.956368
FBgn0027329	32518	Tcp-1zeta	-0.139305	9.85316	0.24669	0.619415	0.972181
FBgn0027330	31811	l(1)G0020	0.350269	5.25512	2.06758	0.150461	0.956368
FBgn0027334	33033	l(1)G0004	0.0787123	5.4213	0.0960327	0.756643	0.983808
FBgn0027335	32850	Rip11	0.145094	9.73727	0.282885	0.594817	0.969398
FBgn0027338	41158	Kap-alpha3	0.144718	7.41027	0.389024	0.532813	0.958805
FBgn0027339	43924	jim	-0.272823	7.05984	1.46289	0.22647	0.956368
FBgn0027342	31659	fz4	0.0907152	4.65641	0.101978	0.749469	0.983808
FBgn0027356	36383	Amph	-0.00124511	4.55392	2.20267e-05	0.996255	0.998394
FBgn0027359	32081	Tim8	-0.299863	5.94396	1.35981	0.243571	0.956368
FBgn0027363	34505	Stam	0.160273	6.1257	0.416595	0.518641	0.958805
FBgn0027375	39594	RecQ5	-0.246595	5.45105	1.05708	0.303881	0.956368
FBgn0027378	41850	MRG15	-0.171365	4.78003	0.459125	0.498033	0.958805
FBgn0027453	34503	Dnz1	0.0880375	5.62855	0.129286	0.719173	0.982049
FBgn0027490	34172	D12	-0.00139979	4.21648	2.65782e-05	0.995887	0.998394
FBgn0027492	43312	wdb	0.0225579	7.78119	0.010291	0.919197	0.991381
FBgn0027493	42466	CG17273	0.136665	9.48071	0.270296	0.603133	0.970029
FBgn0027495	36299	CG8378	0.098717	5.67252	0.163118	0.686302	0.976723
FBgn0027496	33908	epsilonCOP	0.12141	5.43701	0.193025	0.660411	0.974687
FBgn0027497	40710	Madm	0.0595454	6.36414	0.0609436	0.805011	0.987907
FBgn0027498	32042	CG2061	0.194943	4.80905	0.528022	0.46744	0.958805
FBgn0027499	36133	wde	-0.0648538	5.51573	0.0703559	0.790819	0.987907
FBgn0027500	39850	spd-2	0.20614	6.0183	0.72143	0.395675	0.956368
FBgn0027503	41072	CG11970	0.105303	5.44465	0.193059	0.660383	0.974687
FBgn0027504	36302	CG8878	0.252576	5.95928	1.00912	0.315114	0.956368
FBgn0027505	34626	rab3-GAP	0.322258	3.44213	1.15063	0.283417	0.956368
FBgn0027506	36959	EDTP	0.261139	4.85365	0.9942	0.318718	0.956368
FBgn0027507	35500	CG1344	-0.12826	6.21837	0.278343	0.59779	0.969398
FBgn0027508	43095	tankyrase	0.409223	5.11562	2.26298	0.132498	0.956368
FBgn0027509	33389	CG7261	0.315052	5.07875	1.45841	0.227183	0.956368
FBgn0027512	42793	CG10254	0.186183	5.05754	0.552691	0.45722	0.958805
FBgn0027513	35878	ana2	0.137476	4.77596	0.277288	0.598484	0.969398
FBgn0027514	40789	CG1024	0.105479	3.97716	0.116734	0.732604	0.982474
FBgn0027515	34069	CG7115	0.0631505	4.34244	0.0528994	0.818093	0.987912
FBgn0027518	43505	CG7609	-0.00239307	4.47697	8.45511e-05	0.992663	0.998394
FBgn0027521	32591	CG3679	-0.0342557	1.41124	0.00354176	0.952544	0.995982
FBgn0027524	41226	CG3909	-0.0460778	3.94535	0.0244693	0.875697	0.988335
FBgn0027525	36146	CG7686	-0.34996	9.26598	1.80648	0.178931	0.956368
FBgn0027526	42726	Ublcp1	0.0292272	6.43564	0.0146202	0.903759	0.989331
FBgn0027529	37304	CG8920	0.165665	7.22442	0.480644	0.488131	0.958805
FBgn0027532	40448	CG7139	0.116947	6.06518	0.231637	0.630312	0.972181
FBgn0027535	37198	botv	0.121654	5.22242	0.235568	0.627426	0.972181
FBgn0027537	32350	CG11092	0.13734	6.83999	0.329308	0.566067	0.966465
FBgn0027538	36585	beta4GalNAcTA	0.327796	3.77928	1.18101	0.27715	0.956368
FBgn0027539	42956	CG5807	0.0788121	3.20006	0.0642591	0.799887	0.987907
FBgn0027547	38262	CG1927	-0.236762	7.57156	1.0993	0.29442	0.956368
FBgn0027548	35756	nito	0.168158	5.14232	0.4361	0.509011	0.958805
FBgn0027549	38897	CG7927	-0.152631	6.25804	0.378934	0.538174	0.958805
FBgn0027550	34486	CG6495	0.419523	5.11139	2.78611	0.0950849	0.956368
FBgn0027552	38463	CG10863	-0.21903	7.23862	0.9458	0.330791	0.956368
FBgn0027553	31681	NELF-B	0.729374	4.32623	6.09714	0.0135401	0.956368
FBgn0027554	38886	CG8042	0.0278797	5.47497	0.0133711	0.907943	0.990299
FBgn0027556	32682	CG4928	-0.0289536	6.4027	0.0128708	0.909674	0.990299
FBgn0027558	35627	pgant3	0.0734205	6.16439	0.0883466	0.76629	0.986702
FBgn0027559	34892	Pol32	0.0435232	4.88016	0.0304307	0.861517	0.987912
FBgn0027561	35929	CG18659	0.261607	7.23654	1.2591	0.261821	0.956368
FBgn0027564	31489	CG3149	0.728396	4.20705	6.65538	0.0098857	0.956368
FBgn0027565	40250	CG5498	-0.0458188	5.8846	0.0357702	0.849991	0.987912
FBgn0027567	39161	CG8108	0.172303	6.98499	0.573479	0.44888	0.958805
FBgn0027568	34403	Cand1	0.342967	5.98373	1.64956	0.199019	0.956368
FBgn0027569	38928	cert	0.0209389	5.93729	0.0067705	0.934422	0.993728
FBgn0027571	33524	CG3523	0.487921	9.39582	2.68863	0.101067	0.956368
FBgn0027572	37028	CG5009	0.131821	5.74443	0.277527	0.598327	0.969398
FBgn0027574	43266	CG5815	-0.0500832	4.06466	0.0322653	0.857447	0.987912
FBgn0027575	42561	GABA-B-R2	0.277452	2.91881	0.686078	0.407502	0.956368
FBgn0027579	43350	CG5508	0.441224	6.06944	2.76579	0.0962991	0.956368
FBgn0027580	36020	CG1516	0.194198	6.93706	0.597496	0.439535	0.958805
FBgn0027581	36513	CG6191	0.32405	6.43804	1.73079	0.18831	0.956368
FBgn0027582	34546	CG6230	-0.0894856	6.20041	0.133327	0.715007	0.981342
FBgn0027583	43502	CG7601	0.303021	3.64102	1.08426	0.297746	0.956368
FBgn0027587	38032	CG7028	0.169431	4.90866	0.445384	0.504535	0.958805
FBgn0027588	49953	CG14476	0.235152	7.28708	1.01741	0.313135	0.956368
FBgn0027590	37960	GstE12	-0.0779908	7.04731	0.117237	0.732051	0.982474
FBgn0027592	33223	MED15	0.0948319	5.93454	0.11284	0.736933	0.982474
FBgn0027594	38218	drpr	0.497189	6.10552	2.6749	0.101942	0.956368
FBgn0027596	36668	CG10249	0.189168	6.47758	0.624088	0.429532	0.958805
FBgn0027597	33356	CG17712	0.0276708	4.13567	0.010559	0.918156	0.991381
FBgn0027598	43654	cindr	-0.0945074	8.96997	0.151421	0.697181	0.976723
FBgn0027599	37992	CG2790	-0.215086	4.48431	0.67624	0.410884	0.956368
FBgn0027601	32426	pdgy	0.228773	6.44884	0.82428	0.363932	0.956368
FBgn0027602	32725	CG8611	0.261574	5.21811	1.06254	0.302638	0.956368
FBgn0027603	32910	Ulp1	0.419061	5.65895	1.77913	0.182257	0.956368
FBgn0027605	32777	Vps4	0.0965706	7.5462	0.188845	0.66388	0.974687
FBgn0027607	35897	CG8230	0.075355	6.92069	0.110491	0.739585	0.982474
FBgn0027609	33648	morgue	-0.120249	3.53052	0.16877	0.681207	0.976723
FBgn0027610	41640	Dic1	-0.224203	7.96768	1.00698	0.315628	0.956368
FBgn0027611	34437	LM408	-0.323146	5.67001	1.75668	0.18504	0.956368
FBgn0027615	39222	CG6404	0.399257	4.13929	2.10099	0.147204	0.956368
FBgn0027616	38420	YT521-B	-0.145325	6.97451	0.409401	0.522274	0.958805
FBgn0027617	42957	CG5808	-0.276202	5.26129	1.1395	0.285758	0.956368
FBgn0027619	36037	Adam	-0.255297	7.70273	1.28365	0.257222	0.956368
FBgn0027620	43751	Acf1	0.094269	5.41846	0.155588	0.693251	0.976723
FBgn0027621	32938	Pfrx	0.259293	5.8607	0.978036	0.322684	0.956368
FBgn0027654	43630	jdp	-0.525874	3.77558	3.39999	0.065197	0.956368
FBgn0027655	43392	htt	0.267067	5.74237	1.02898	0.310398	0.956368
FBgn0027657	41930	glob1	-0.529267	4.74235	3.80709	0.051036	0.956368
FBgn0027660	39939	blot	-0.0575736	3.7158	0.0402272	0.841037	0.987912
FBgn0027779	34997	VhaSFD	0.00165081	7.21724	5.38239e-05	0.994146	0.998394
FBgn0027780	34175	U26	0.325743	3.81458	1.32558	0.249594	0.956368
FBgn0027783	36653	SMC2	-0.00279159	6.72408	0.000140171	0.990554	0.998394
FBgn0027784	42285	Prp18	-0.0540302	3.08513	0.0240405	0.876782	0.988677
FBgn0027785	42282	NP15.6	-0.325756	5.99908	1.47869	0.223979	0.956368
FBgn0027786	38026	Mtch	-0.337675	6.37874	1.83631	0.175384	0.956368
FBgn0027791	31098	O-fut2	-0.0657159	6.20256	0.0615084	0.804128	0.987907
FBgn0027793	31096	CG14787	-0.410804	4.10447	1.37216	0.241441	0.956368
FBgn0027794	31095	CG14786	0.0674074	5.45168	0.078409	0.779465	0.987907
FBgn0027795	31094	CG14785	-0.152973	3.25878	0.241429	0.623176	0.972181
FBgn0027835	37116	Dp1	0.17022	9.07503	0.46368	0.495909	0.958805
FBgn0027836	37080	Dgp-1	0.319333	8.60513	1.76657	0.183807	0.956368
FBgn0027841	42239	CstF-64	0.126176	4.41119	0.22135	0.638013	0.973095
FBgn0027864	31806	Ogg1	-0.235094	2.51033	0.411861	0.521026	0.958805
FBgn0027865	43127	Tsp96F	-0.315797	6.63957	1.80813	0.178732	0.956368
FBgn0027866	40546	CG9776	-0.17414	7.18478	0.591661	0.441778	0.958805
FBgn0027868	34481	Nup107	0.122994	6.59228	0.278598	0.597622	0.969398
FBgn0027872	37011	rdgBbeta	-0.0975675	4.10943	0.122076	0.726794	0.982474
FBgn0027873	43426	Cpsf100	0.0243367	5.46758	0.0100573	0.920117	0.991381
FBgn0027885	35053	Aac11	-0.115112	7.0088	0.254745	0.613754	0.972181
FBgn0027889	43228	ball	-0.00105038	6.81467	2.04089e-05	0.996395	0.998394
FBgn0027903	38228	CG12018	0.18832	5.39619	0.61984	0.431107	0.958805
FBgn0027929	34813	nimB1	1.0142	1.17156	2.1675	0.140955	0.956368
FBgn0027930	40541	MP1	-0.144211	6.69656	0.379759	0.537732	0.958805
FBgn0027932	34170	Akap200	-0.196028	9.90393	0.495255	0.481592	0.958805
FBgn0027936	NA	NA	-0.136543	6.71229	0.342695	0.558278	0.966465
FBgn0027945	40349	ppl	-0.438772	5.29509	2.82869	0.0925937	0.956368
FBgn0027948	41952	msps	0.155319	7.17049	0.410934	0.521496	0.958805
FBgn0027949	35254	msb1l	0.104269	6.31542	0.191483	0.661685	0.974687
FBgn0027950	41151	MBD-like	-0.180848	5.07332	0.529466	0.466832	0.958805
FBgn0027951	40693	MTA1-like	0.0726304	6.52393	0.0697159	0.791751	0.987907
FBgn0028274	31097	ns3	0.273857	5.75346	1.23243	0.266935	0.956368
FBgn0028292	31874	ric8a	0.278522	4.67544	0.954021	0.328698	0.956368
FBgn0028325	31406	l(1)G0334	-0.0202386	8.26403	0.00813858	0.928117	0.993373
FBgn0028327	326234	l(1)G0320	-0.168402	9.04554	0.472864	0.491673	0.958805
FBgn0028331	31964	l(1)G0289	0.0151359	7.04879	0.00445247	0.946799	0.995589
FBgn0028336	31605	l(1)G0255	-0.245763	7.84749	0.97498	0.323441	0.956368
FBgn0028341	31907	l(1)G0232	0.0165533	5.34282	0.00449572	0.946542	0.995589
FBgn0028342	31950	l(1)G0230	-0.346775	7.81373	2.04152	0.153057	0.956368
FBgn0028343	32732	l(1)G0222	0.109027	7.43248	0.233099	0.629235	0.972181
FBgn0028360	31598	l(1)G0148	0.0923354	6.05984	0.126085	0.722526	0.982474
FBgn0028369	31292	kirre	-0.354236	4.96791	1.78733	0.181252	0.956368
FBgn0028372	37261	isopeptidase-T-3	0.325134	4.39095	1.14731	0.284112	0.956368
FBgn0028373	44266	Inx3	-1.05961	2.07415	3.34071	0.0675852	0.956368
FBgn0028375	34961	heix	0.239093	4.68505	0.871871	0.350438	0.956368
FBgn0028380	43927	fal	0.0240274	5.80812	0.00961904	0.921871	0.99175
FBgn0028382	36984	cyp33	-0.130663	4.53573	0.212276	0.644989	0.973095
FBgn0028387	43928	chm	0.218763	3.65864	0.560612	0.454014	0.958805
FBgn0028394	34191	CG17834	0.247364	2.74487	0.477578	0.489521	0.958805
FBgn0028397	32574	Tob	-0.439488	4.58834	2.56368	0.109344	0.956368
FBgn0028398	33469	Taf10	-0.242504	3.63393	0.593561	0.441045	0.958805
FBgn0028399	39827	TMS1	0.306337	6.90194	1.73954	0.187197	0.956368
FBgn0028401	41193	Snap24	-0.0583535	6.3025	0.0588055	0.808394	0.987907
FBgn0028402	40325	Sin	-0.0760259	5.20544	0.0959057	0.756799	0.983808
FBgn0028406	34734	Drep-4	0.264542	3.32297	0.692858	0.405194	0.956368
FBgn0028411	37769	Nxt1	-0.280236	6.46896	1.24095	0.265288	0.956368
FBgn0028419	33859	Kr-h2	-0.0345614	6.65668	0.0219353	0.882259	0.989127
FBgn0028420	33861	Kr-h1	0.321358	5.16101	1.19049	0.275232	0.956368
FBgn0028421	32071	Kap3	0.360365	4.97314	1.54066	0.214519	0.956368
FBgn0028424	36819	JhI-26	-0.240348	3.94862	0.73053	0.392712	0.956368
FBgn0028425	34624	JhI-21	0.873005	6.1393	6.21104	0.0126956	0.956368
FBgn0028426	36086	JhI-1	0.712941	4.6838	6.27318	0.0122579	0.956368
FBgn0028427	53573	Ilk	-0.00794674	5.98594	0.00105953	0.974033	0.997072
FBgn0028429	39156	I-2	-0.238222	6.29706	0.918905	0.337763	0.956368
FBgn0028430	117464	He	-0.454713	6.29791	3.54872	0.0595912	0.956368
FBgn0028434	36654	Ercc1	0.014601	4.46197	0.00263486	0.959062	0.99653
FBgn0028436	40732	ECSIT	-0.244754	3.96848	0.797006	0.37199	0.956368
FBgn0028467	33932	CG11070	0.318049	5.03475	1.3638	0.24288	0.956368
FBgn0028468	42500	rtet	-0.00109584	5.82833	2.02739e-05	0.996407	0.998394
FBgn0028470	42058	Patr-1	0.0507337	6.16664	0.0423906	0.836877	0.987912
FBgn0028471	42897	Nab2	0.0152106	5.52521	0.00389457	0.950239	0.995982
FBgn0028473	35963	CG8801	-0.0418318	11.1778	0.0150989	0.902204	0.989127
FBgn0028474	31481	CG4119	0.22371	5.98745	0.791061	0.37378	0.956368
FBgn0028475	42806	Hrd3	0.34154	5.54503	1.57864	0.208956	0.956368
FBgn0028476	43462	CG15817	0.229626	4.92576	0.666332	0.414333	0.956368
FBgn0028479	34276	Mtpalpha	0.257488	6.63162	1.18314	0.276718	0.956368
FBgn0028480	31965	CG17841	-0.254787	7.48507	1.26485	0.260735	0.956368
FBgn0028484	38489	Ack	0.275458	6.04231	1.11487	0.291027	0.956368
FBgn0028487	41677	f-cup	0.148882	4.06278	0.299008	0.584505	0.969398
FBgn0028490	34577	CG31705	0.231403	7.86435	0.978125	0.322662	0.956368
FBgn0028491	31341	CG2930	0.297778	3.1743	0.771899	0.37963	0.956368
FBgn0028494	37012	CG6424	0.0808551	6.81661	0.117444	0.731824	0.982474
FBgn0028497	37707	CG3530	0.036595	6.06806	0.0226913	0.880263	0.989127
FBgn0028499	42178	CG7985	0.225018	4.4992	0.656252	0.417886	0.956368
FBgn0028500	40456	Rich	0.352677	5.93985	1.94202	0.163449	0.956368
FBgn0028504	38324	CG12182	0.298103	2.20208	0.47905	0.488853	0.958805
FBgn0028506	34975	CG4455	-0.548829	6.35884	4.46206	0.0346556	0.956368
FBgn0028507	34928	CG3793	0.00571688	4.82093	0.000512728	0.981935	0.99838
FBgn0028509	34803	cenG1A	0.659937	4.75891	4.42001	0.0355198	0.956368
FBgn0028513	34773	CG9254	-0.801825	1.81649	1.8827	0.170027	0.956368
FBgn0028515	34953	EndoGI	-0.0915384	6.20442	0.145717	0.702663	0.976814
FBgn0028523	34980	CG5888	-0.326841	6.95788	1.95066	0.162516	0.956368
FBgn0028530	34837	mTTF	-0.263001	3.57293	0.817744	0.36584	0.956368
FBgn0028538	34785	sec71	0.405006	5.47807	1.82901	0.176244	0.956368
FBgn0028539	34783	CG31731	0.561668	5.83035	3.91571	0.0478369	0.956368
FBgn0028540	34779	CG9008	-0.412741	3.59473	2.04172	0.153037	0.956368
FBgn0028541	34778	TM9SF4	0.297125	5.37278	1.22156	0.269055	0.956368
FBgn0028542	34814	nimB4	0.0530235	2.30905	0.0185825	0.89157	0.989127
FBgn0028546	34774	ics	-0.142139	4.76295	0.310686	0.577259	0.969398
FBgn0028550	43867	Atf3	-0.609485	6.88538	5.49692	0.01905	0.956368
FBgn0028552	37842	gammaSnap	0.369457	4.36849	1.80371	0.179264	0.956368
FBgn0028554	33967	x16	-0.128532	6.83917	0.305698	0.580332	0.969398
FBgn0028563	35774	sut1	0.0115951	5.65828	0.00224714	0.962191	0.99653
FBgn0028572	33739	qtc	0.123099	3.23936	0.143741	0.70459	0.977005
FBgn0028577	38173	pUf68	0.113025	7.83952	0.258089	0.611436	0.972181
FBgn0028579	35583	phtf	0.213705	5.04462	0.676414	0.410824	0.956368
FBgn0028582	38846	lqf	-0.196831	6.54141	0.655708	0.418079	0.956368
FBgn0028646	43616	aralar1	0.239364	6.10117	0.787593	0.374829	0.956368
FBgn0028647	43070	CG11902	0.0771566	3.6799	0.0715928	0.789032	0.987907
FBgn0028648	38796	mRpL50	0.0487441	3.84065	0.0295933	0.863416	0.987912
FBgn0028662	45247	VhaPPA1-1	0.123434	8.06811	0.286883	0.592225	0.969398
FBgn0028663	40389	VhaM9.7-b	-0.452187	7.60343	3.34526	0.067399	0.956368
FBgn0028664	38503	VhaM9.7-c	-0.250635	4.92757	0.942564	0.331619	0.956368
FBgn0028665	31342	VhaAC39-1	-0.0843527	7.27016	0.135583	0.712713	0.98102
FBgn0028670	42216	Vha100-2	0.0691108	7.30171	0.0948581	0.75809	0.984275
FBgn0028671	43442	Vha100-1	0.408412	6.36639	2.42684	0.119273	0.956368
FBgn0028675	34350	Sur	0.201147	4.20571	0.491747	0.483149	0.958805
FBgn0028683	36387	spt4	-0.225681	5.11588	0.696238	0.404051	0.956368
FBgn0028684	42805	Tbp-1	0.0987468	6.59681	0.176362	0.674519	0.976723
FBgn0028685	31567	Rpt4	0.344147	7.06313	2.32789	0.127074	0.956368
FBgn0028686	32047	Rpt3	0.183379	7.58008	0.66453	0.414965	0.956368
FBgn0028687	35701	Rpt1	0.208017	7.18956	0.814156	0.366894	0.956368
FBgn0028688	42641	Rpn7	0.269808	6.17441	1.23521	0.266396	0.956368
FBgn0028689	36638	Rpn6	0.00699187	6.40452	0.000868848	0.976485	0.997584
FBgn0028690	40717	Rpn5	0.0989156	6.90144	0.188458	0.664203	0.974687
FBgn0028691	42802	Rpn9	-0.132333	6.72914	0.301186	0.58314	0.969398
FBgn0028692	43449	Rpn2	0.164016	7.45023	0.53991	0.46247	0.958805
FBgn0028693	39845	Rpn12	0.0843631	6.54608	0.109374	0.740858	0.982878
FBgn0028694	33738	Rpn11	0.058029	7.00081	0.0649068	0.798902	0.987907
FBgn0028695	40174	Rpn1	0.276493	7.58986	1.45866	0.227144	0.956368
FBgn0028697	3354918	RpL15	-0.43713	11.9463	1.2161	0.270128	0.956368
FBgn0028700	34550	RfC38	-0.0216555	4.24726	0.0062138	0.93717	0.994478
FBgn0028703	33939	Nhe3	-0.077397	4.18598	0.0772731	0.781027	0.987907
FBgn0028707	34632	Mt2	-0.611542	1.4111	1.46333	0.226402	0.956368
FBgn0028708	41089	Mst85C	-0.0315103	4.84954	0.0156924	0.90031	0.989127
FBgn0028717	43130	Lnk	0.154821	5.68985	0.374744	0.54043	0.959448
FBgn0028734	37528	Fmr1	0.131278	8.28896	0.320426	0.571352	0.967783
FBgn0028737	45249	Ef1beta	-0.434365	10.2465	1.78331	0.181743	0.956368
FBgn0028743	37037	CG5036	-0.53655	6.42883	3.88367	0.0487577	0.956368
FBgn0028744	37036	CG5033	0.393333	5.61243	2.5288	0.111785	0.956368
FBgn0028746	59253	CG18508	-0.213961	3.81223	0.534354	0.464782	0.958805
FBgn0028833	43165	Dak1	-0.372204	7.4917	2.61243	0.106029	0.956368
FBgn0028836	35816	CSN7	-0.16559	4.79935	0.39823	0.528005	0.958805
FBgn0028837	42661	CSN6	-0.036861	5.38035	0.0223059	0.881276	0.989127
FBgn0028856	34943	CG18063	-0.0274851	4.20459	0.0104085	0.918739	0.991381
FBgn0028894	34963	CG5869	-0.25602	4.97674	1.06053	0.303094	0.956368
FBgn0028895	34962	CG17328	0.284184	1.99738	0.381759	0.536664	0.958805
FBgn0028897	34955	CG4935	0.151747	1.81244	0.114	0.735635	0.982474
FBgn0028916	34835	CG33090	0.660874	3.872	3.66653	0.0555158	0.956368
FBgn0028919	34788	CG16865	-0.0804352	3.46059	0.0575391	0.810429	0.987907
FBgn0028926	34875	NC2beta	-0.0820083	4.35569	0.0735639	0.786217	0.987907
FBgn0028931	34784	CG16863	0.105951	3.3942	0.124654	0.72404	0.982474
FBgn0028932	34781	CG16890	0.0722344	2.94858	0.0459263	0.83031	0.987912
FBgn0028936	34815	nimB5	0.235595	6.01411	0.944332	0.331166	0.956368
FBgn0028940	34817	Cyp28a5	0.773303	2.12239	3.16036	0.0754467	0.956368
FBgn0028952	48440	Kebab	0.446039	2.3443	1.3343	0.248042	0.956368
FBgn0028953	36964	CG14478	-0.00104616	7.11858	1.95843e-05	0.996469	0.998394
FBgn0028954	NA	NA	-0.065494	6.8245	0.0797607	0.777622	0.987907
FBgn0028955	35932	CG8788	-0.290259	4.00051	1.02021	0.312469	0.956368
FBgn0028956	36961	mthl3	0.0471891	5.21591	0.0356641	0.850211	0.987912
FBgn0028961	44126	AlstR	0.378099	1.79684	0.52406	0.469115	0.958805
FBgn0028962	38595	Aats-ala-m	0.156557	4.72911	0.379673	0.537778	0.958805
FBgn0028965	34700	A16	0.0129991	5.55128	0.00281166	0.957712	0.99653
FBgn0028968	43717	gammaCop	0.374811	6.49836	2.25804	0.132922	0.956368
FBgn0028969	45250	deltaCOP	-0.0549595	7.34776	0.0596909	0.806985	0.987907
FBgn0028970	47757	betaggt-II	0.0785585	4.67086	0.0939758	0.759182	0.984275
FBgn0028974	44271	xmas-2	0.315213	4.90558	1.23387	0.266655	0.956368
FBgn0028978	43999	trbl	0.103288	6.86621	0.203617	0.651817	0.973348
FBgn0028979	44272	tio	-0.483623	1.47931	0.958876	0.32747	0.956368
FBgn0028980	44785	tan	0.151077	3.5446	0.268466	0.604363	0.970029
FBgn0028982	44000	Spt6	0.461935	6.86026	3.28726	0.0698196	0.956368
FBgn0028983	49803	Spn55B	-0.403967	5.39965	2.74769	0.097395	0.956368
FBgn0028984	49804	Spn88Ea	0.149935	5.62721	0.361287	0.547792	0.964596
FBgn0028985	NA	NA	-0.122761	5.61963	0.254193	0.614138	0.972181
FBgn0028988	49808	Spn42Dd	-0.154383	4.12987	0.3025	0.58232	0.969398
FBgn0028990	45815	Spn27A	-0.302398	5.17612	1.46682	0.225847	0.956368
FBgn0028991	3772396	seq	0.342018	3.83581	1.28353	0.257245	0.956368
FBgn0028992	42091	sds22	-0.0865609	6.28066	0.121054	0.727894	0.982474
FBgn0028997	41174	nmdyn-D7	-0.220872	4.73727	0.743151	0.388653	0.956368
FBgn0029002	44787	miple2	-0.206178	7.19826	0.838357	0.359867	0.956368
FBgn0029006	36999	lack	0.345243	5.93857	1.11591	0.290801	0.956368
FBgn0029067	33107	Dd	-0.233161	5.56532	0.917196	0.338212	0.956368
FBgn0029079	36997	icln	0.17699	4.58465	0.477665	0.489482	0.958805
FBgn0029088	44274	disp	0.47231	5.27091	3.22087	0.0727048	0.956368
FBgn0029092	35971	ced-6	-0.0552025	8.4106	0.0597454	0.806899	0.987907
FBgn0029093	45268	cathD	0.239159	8.03145	1.14886	0.283789	0.956368
FBgn0029094	40141	asf1	0.0472499	6.6186	0.0404953	0.840515	0.987912
FBgn0029095	33268	aru	-0.129174	7.91387	0.336459	0.56188	0.966465
FBgn0029113	44496	Uba2	-0.0746364	6.83258	0.100013	0.751813	0.983808
FBgn0029114	44497	Tollo	0.093845	5.38622	0.148572	0.699904	0.976723
FBgn0029117	44498	Surf1	-0.0348241	3.24456	0.0104256	0.918673	0.991381
FBgn0029118	44001	Sucb	0.0474841	6.02574	0.0336427	0.854469	0.987912
[truncated: 5,468 more rows]
