# Supplementary material for: The Groucho Co-repressor Is Primarily Recruited to Local Target Sites in Active Chromatin to Attenuate Transcription
Source: PLoS Genet. 2014 Aug 28;10(8):e1004595. doi: 10.1371/journal.pgen.1004595 (PMC4148212; doi:10.1371/journal.pgen.1004595)
Supplement: Table S3 — High confidence Gro ChIP-seq peaks identified in S2R+ cells. (XLS) [file pgen.1004595.s014.xls]

## Sheet: gro_peaks_S2.txt
Chromosome	Start	End	Width	Summit of peak	LOG10.pvalue.	fold_enrichment	LOG10.qvalue.	Nearest transcript	Strand of nearest transcript	Start of nearest transcript	End of nearest transcript	Location of peak relative to nearest transcript	Distance to nearest transcript	Flybase ID	Entrez_id	symbol
3R	21566034	21566559	526	21566292	28.6602	9.36216	21.1585	FBtr0113388	-	21524488	21566187	overlapStart	153	FBgn0051092	43105	LpR2
3R	21831527	21832669	1143	21832101	26.5338	8.31815	20.6742	FBtr0084982	-	21830768	21831745	overlapStart	218	FBgn0002733	43152	E(spl)mbeta-HLH
2R	18565597	18566204	608	18565862	25.2043	6.33236	19.5767	FBtr0071868	+	18558257	18560717	downstream	7340	FBgn0034763	37601	RYBP
2R	7502491	7502919	429	7502693	22.7082	6.43795	17.2847	FBtr0088091	-	7466385	7503550	inside	1059	FBgn0033636	36241	tou
2R	4541010	4541636	627	4541313	22.6601	8.21396	17.242	FBtr0089427	+	4537140	4552728	inside	3870	FBgn0003892	35851	ptc
3L	17000259	17000650	392	17000437	22.4566	8.34656	17.0485	FBtr0332122	-	16987817	16995460	upstream	-4799	FBgn0036684	39902	CG3764
2R	7089709	7091643	1935	7090010	21.7908	7.60816	16.4829	FBtr0088100	+	7092134	7104899	upstream	-2425	FBgn0003396	36171	shn
2R	8903090	8903571	482	8903248	21.5034	7.78096	16.2287	FBtr0087793	+	8884628	8895307	downstream	18462	FBgn0008654	36432	Su(z)2
3R	5262018	5262791	774	5262460	21.1639	8.11685	15.9295	FBtr0082039	+	5262557	5274371	overlapStart	-539	FBgn0261552	44258	ps
X	19000894	19001436	543	19001277	21.1639	7.90414	15.9295	FBtr0074703	-	19017785	19018421	downstream	17527	FBgn0030983	32895	CG15882
3R	21846211	21846992	782	21846655	20.363	5.29291	15.2503	FBtr0310084	-	21846201	21846798	overlapStart	587	FBgn0263653	14462522	CR43644
3R	24365828	24366576	749	24366147	20.0756	7.7123	15.0098	FBtr0301839	-	24346387	24366053	overlapStart	225	FBgn0003137	43872	Ppn
X	2211422	2211923	502	2211612	19.6558	7.67533	14.6354	FBtr0308939	-	2215791	2216297	downstream	4875	FBgn0054052	12798098	CR34052
2L	16525897	16526571	675	16526115	19.5957	7.27901	14.5881	FBtr0309686	-	16528403	16528425	downstream	2528	FBgn0263555	12798234	mir-4943
X	12629138	12629594	457	12629364	19.3873	6.17611	14.4046	FBtr0333774	-	12611657	12624986	upstream	-4152	FBgn0264678	14462398	CR43963
X	12647622	12648489	868	12648142	19.3689	7.64486	14.3874	FBtr0333799	-	12651069	12654650	downstream	7028	FBgn0020513	32228	ade5
2R	14693495	14694279	785	14693851	18.6437	7.45546	13.7447	FBtr0086634	-	14684769	14691232	upstream	-2263	FBgn0010651	46085	l(2)08717
2R	9812796	9813276	481	9813081	18.5027	7.1271	13.6612	FBtr0301592	-	9751742	9813008	overlapStart	212	FBgn0013733	36542	shot
3R	4637003	4637381	379	4637144	18.3673	7.48293	13.5306	FBtr0309099	-	4634670	4635533	upstream	-1470	FBgn0037635	41057	CG9837
X	3571467	3571930	464	3571764	18.1141	6.57977	13.3122	FBtr0301821	+	3565834	3594813	inside	5633	FBgn0023215	31331	Mnt
3R	11925091	11925918	828	11925584	18.0784	4.90907	13.2786	FBtr0083228	+	11924938	11930239	inside	153	FBgn0010379	41957	Akt1
3L	7857926	7858690	765	7858357	17.8356	6.50452	13.0462	FBtr0076775	-	7807437	7860469	inside	2543	FBgn0016694	45588	Pdp1
3R	25116826	25117582	757	25117175	17.7265	6.58801	12.9513	FBtr0085439	-	25121462	25122951	downstream	6125	FBgn0039659	43467	CG14506
2R	6489216	6489922	707	6489394	17.6571	5.85225	12.8933	FBtr0088284	+	6505169	6528718	upstream	-15953	FBgn0033538	36121	CG11883
2L	4997304	4998307	1004	4997911	17.6462	7.29055	12.8907	FBtr0079042	-	4993641	4997381	overlapStart	77	FBgn0053113	33721	Rtnl1
2R	8922480	8922824	345	8922622	17.6462	7.18062	12.8907	FBtr0087797	-	8934238	8934793	downstream	12313	FBgn0033788	36433	CG13323
2L	13514093	13514676	584	13514481	17.0669	5.0639	12.3892	FBtr0332506	+	13527841	13528537	upstream	-13748	FBgn0053640	3772680	CG33640
2R	8879177	8879721	545	8879333	16.9306	6.37498	12.2608	FBtr0091802	+	8881402	8882127	upstream	-2225	FBgn0053798	3772108	CG33798
2R	10022012	10022495	484	10022210	16.9306	6.20225	12.2608	FBtr0304956	-	9947961	10028403	inside	6391	FBgn0040752	50225	Prosap
3L	15101140	15101559	420	15101312	16.8787	5.29381	12.224	FBtr0333936	-	15101101	15102035	inside	895	FBgn0264702	14462866	CR43971
X	20929768	20930533	766	20929985	16.6639	7.01571	12.0288	FBtr0077247	+	20925573	20949964	inside	4195	FBgn0031150	33083	bves
3R	26567222	26567694	473	26567440	16.3603	6.08943	11.7712	FBtr0300700	-	26555559	26567010	upstream	-212	FBgn0039798	43646	CG11313
2R	14230183	14230564	382	14230364	16.0864	5.26297	11.5096	FBtr0301550	-	14165703	14244801	inside	14618	FBgn0010575	44027	sbb
3R	14222956	14223339	384	14223158	16.0862	5.38248	11.5096	FBtr0083625	+	14222717	14230448	inside	239	FBgn0051232	NA	NA
X	2539744	2540826	1083	2540164	16.0393	6.15907	11.4702	FBtr0331752	+	2540670	2571879	overlapStart	-926	FBgn0003371	31248	sgg
3L	8087847	8088230	384	8088011	15.9754	5.56437	11.4224	FBtr0304997	+	8089622	8101936	upstream	-1775	FBgn0262579	38895	Ect4
3R	14306299	14306912	614	14306644	15.6973	6.6859	11.1694	FBtr0083650	-	14244438	14306398	overlapStart	99	FBgn0004652	42226	fru
2R	7062833	7063742	910	7063496	15.6931	6.64337	11.1694	FBtr0330620	+	7061308	7104899	inside	1525	FBgn0003396	36171	shn
2L	1426992	1427379	388	1427139	15.6383	6.56563	11.1284	FBtr0308744	+	1428510	1428981	upstream	-1518	FBgn0263320	12797875	CG43401
3L	774353	775074	722	774686	15.5595	4.79402	11.0517	FBtr0072580	+	770363	770462	downstream	3990	FBgn0052481	3772123	tRNA:CR32481
X	10440705	10441186	482	10440876	15.4704	4.99437	10.9712	FBtr0112689	-	10384570	10440787	overlapStart	82	FBgn0085443	31987	spri
3L	14751973	14752562	590	14752402	15.4524	6.61929	10.9541	FBtr0100444	-	14745945	14751062	upstream	-911	FBgn0013263	2768981	Trl
X	2199853	2200891	1039	2200037	15.4524	6.61929	10.9541	FBtr0333812	+	2189917	2237903	inside	9936	FBgn0003079	31221	phl
3R	16137030	16137533	504	16137237	15.1757	5.66898	10.7186	FBtr0306633	+	16135066	16149918	inside	1964	FBgn0261550	42412	CG42668
3R	1089547	1090129	583	1089880	15.1622	5.81361	10.7061	FBtr0078781	+	1090664	1094197	upstream	-1117	FBgn0264652	NA	NA
3R	15662354	15662868	515	15662664	15.1622	5.8568	10.7061	FBtr0300123	-	15620311	15662539	overlapStart	185	FBgn0014135	42356	bnl
2L	2752748	2753445	698	2753201	14.9203	5.33157	10.5082	FBtr0077713	+	2752799	2756663	overlapStart	-51	FBgn0031453	33462	CG9894
2L	13572391	13572886	496	13572700	14.9141	5.64196	10.5026	FBtr0301412	+	13550164	13638238	inside	22227	FBgn0259984	34772	kuz
2R	17593394	17593816	423	17593600	14.7664	5.68842	10.3716	FBtr0071673	-	17585056	17591993	upstream	-1401	FBgn0010228	37480	HmgZ
3R	12060742	12061743	1002	12061609	14.6771	5.84901	10.3006	FBtr0083258	+	12068541	12085988	upstream	-7799	FBgn0040071	53562	tara
X	3637819	3638174	356	3637981	14.5578	5.91343	10.1927	FBtr0112680	+	3641196	3680669	upstream	-3377	FBgn0086899	318206	tlk
3R	11818845	11819243	399	11819060	14.5376	4.95453	10.1741	FBtr0083215	+	11819864	11829803	upstream	-1019	FBgn0003507	41944	srp
2L	20935978	20936452	475	20936179	14.5125	6.40339	10.1549	FBtr0306031	-	20929456	20934113	upstream	-1865	FBgn0032908	35366	CG9270
2R	11236862	11237297	436	11237117	14.5125	6.45736	10.1549	FBtr0087382	+	11237659	11255807	upstream	-797	FBgn0034013	36703	unc-5
X	9478350	9478921	572	9478662	14.503	5.66015	10.1549	FBtr0333335	+	9479923	9483846	upstream	-1573	FBgn0001186	45875	Hex-A
3R	11851433	11852140	708	11851879	14.3451	5.20453	10.0064	FBtr0083220	+	11851819	11866638	overlapStart	-386	FBgn0003117	44849	pnr
3R	5923100	5923901	802	5923647	14.3186	5.80584	9.99494	FBtr0304361	+	5925744	5925843	upstream	-2644	FBgn0262419	12798086	mir-277
2L	8084425	8085074	650	8084762	14.2995	5.72725	9.97888	FBtr0079569	+	8083420	8109458	inside	1005	FBgn0261822	318841	Bsg
3R	14274396	14274827	432	14274608	14.2995	5.68407	9.97888	FBtr0083647	-	14256955	14275976	inside	1580	FBgn0004652	42226	fru
3L	3248971	3249649	679	3249207	14.2249	4.92422	9.92153	FBtr0309982	+	3249373	3251468	overlapStart	-402	FBgn0263617	12798575	CR43626
3L	3448314	3448721	408	3448475	14.1358	5.5707	9.83662	FBtr0073144	-	3428665	3460569	inside	12255	FBgn0026259	44261	eIF5B
2R	14689757	14690657	901	14689992	14.1318	5.7681	9.8338	FBtr0086635	-	14684769	14689904	overlapStart	147	FBgn0010651	46085	l(2)08717
3R	3945451	3945930	480	3945644	13.8194	5.78952	9.54524	FBtr0113205	+	3948421	3950995	upstream	-2970	FBgn0037549	40959	CG7878
2L	6786650	6787068	419	6786890	13.8133	6.19118	9.54055	FBtr0332370	-	6778824	6786861	overlapStart	211	FBgn0015776	33952	nrv1
3L	13481413	13482706	1294	13481603	13.8133	6.13622	9.54055	FBtr0075810	+	13479897	13495592	inside	1516	FBgn0036373	39521	CG10741
3R	11112308	11112762	455	11112580	13.8133	6.19118	9.54055	FBtr0089963	+	11112141	11123401	inside	167	FBgn0003721	41852	Tm1
X	7201419	7201953	535	7201638	13.7254	5.84094	9.47685	FBtr0071048	+	7201974	7205165	upstream	-555	FBgn0024250	31665	brk
2R	9224067	9225243	1177	9224874	13.6814	5.52442	9.43732	FBtr0304272	-	9216907	9217006	upstream	-7061	FBgn0262391	12798434	mir-184
3L	7857119	7857544	426	7857338	13.5895	6.02555	9.35246	FBtr0076775	-	7807437	7860469	inside	3350	FBgn0016694	45588	Pdp1
X	12649004	12649378	375	12649169	13.5895	6.07952	9.35246	FBtr0333799	-	12651069	12654650	downstream	5646	FBgn0020513	32228	ade5
2L	8534976	8535340	365	8535175	13.5501	5.13256	9.32162	FBtr0333417	+	8535786	8541439	upstream	-810	FBgn0028394	34191	CG17834
3R	21847300	21847749	450	21847462	13.5438	4.0943	9.32162	FBtr0084958	+	21847437	21848849	overlapStart	-137	FBgn0002609	43156	E(spl)m3-HLH
3R	12075507	12076201	695	12075965	13.4951	5.64152	9.2773	FBtr0083258	+	12068541	12085988	inside	6966	FBgn0040071	53562	tara
2R	8846373	8846772	400	8846606	13.452	5.59771	9.23637	FBtr0087792	+	8841061	8842675	downstream	5312	FBgn0033787	36430	CG13321
3R	16782475	16782957	483	16782793	13.452	5.51134	9.23637	FBtr0089512	+	16783456	16801006	upstream	-981	FBgn0002921	48971	Atpalpha
3L	8653365	8653868	504	8653629	13.4148	5.76769	9.21308	FBtr0273328	+	8642571	8644111	downstream	10794	FBgn0035922	38994	Pex7
2R	5837195	5837538	344	5837364	13.4079	5.9365	9.20688	FBtr0330707	-	5803007	5832269	upstream	-4926	FBgn0011656	36032	Mef2
2L	120410	121171	762	120734	13.3936	4.88246	9.19708	FBtr0330646	-	117079	120742	overlapStart	332	FBgn0031220	33170	CG4822
3L	19071862	19072639	778	19072447	13.3936	4.88246	9.19708	FBtr0075036	-	19060832	19065496	upstream	-6366	FBgn0036844	40081	Mkp3
2L	13074664	13075099	436	13074944	13.1085	5.79101	8.93221	FBtr0089956	-	13022671	13060115	upstream	-14549	FBgn0262160	34701	CG9932
3L	3246536	3246942	407	3246705	13.1032	5.17863	8.92743	FBtr0308062	+	3248015	3249045	upstream	-1479	FBgn0263246	12798574	CG43389
3L	8684658	8685200	543	8685024	13.0969	4.21337	8.92131	FBtr0076569	+	8669055	8672353	downstream	15603	FBgn0001168	38995	h
2L	2162280	2162775	496	2162560	13.0535	4.33956	8.88214	FBtr0330659	-	2156792	2161522	upstream	-758	FBgn0000097	33392	aop
X	7596569	7597017	449	7596822	13.0386	4.5844	8.87038	FBtr0112946	-	7577491	7598996	inside	2427	FBgn0029504	31678	CHES-1-like
2R	9883113	9883875	763	9883278	12.9176	4.93828	8.75799	FBtr0087596	+	9878686	9947861	inside	4427	FBgn0002643	36555	mam
2L	15912279	15912960	682	15912664	12.8972	5.97131	8.74183	FBtr0080792	+	15916888	15917607	upstream	-4609	FBgn0032577	34940	CG13244
X	12559080	12559651	572	12559263	12.8972	5.97131	8.74183	FBtr0100004	+	12553495	12554665	downstream	5585	FBgn0053963	3885572	CR33963
X	12645486	12646307	822	12646007	12.8972	6.08125	8.74183	FBtr0333722	+	12640350	12641786	downstream	5136	FBgn0030418	32226	CG4004
X	7194817	7195427	611	7195214	12.7692	4.95263	8.64435	FBtr0071048	+	7201974	7205165	upstream	-7157	FBgn0024250	31665	brk
3R	20407585	20407949	365	20407798	12.7196	4.60577	8.60715	FBtr0084672	-	20383090	20408586	inside	1001	FBgn0039209	42930	CG13624
2L	6787191	6788020	830	6787863	12.6839	5.86361	8.57314	FBtr0332370	-	6778824	6786861	upstream	-330	FBgn0015776	33952	nrv1
3R	8542135	8543159	1025	8542828	12.6839	5.80964	8.57314	FBtr0330025	-	8538825	8545514	inside	3379	FBgn0002719	47173	Men
2L	7993948	7994335	388	7994116	12.6201	5.25225	8.5254	FBtr0114550	-	7987113	7994184	overlapStart	236	FBgn0031969	34087	pes
3R	12062733	12063561	829	12062850	12.6201	5.29543	8.5254	FBtr0083258	+	12068541	12085988	upstream	-5808	FBgn0040071	53562	tara
3R	19120996	19121483	488	19121232	12.6201	5.33862	8.5254	FBtr0089715	-	19116826	19120960	upstream	-36	FBgn0003118	42757	pnt
X	7590681	7590995	315	7590844	12.6201	5.29543	8.5254	FBtr0071079	-	7578920	7590737	overlapStart	56	FBgn0029504	31678	CHES-1-like
2R	11750201	11750790	590	11750541	12.6033	4.17457	8.5254	FBtr0087307	-	11745256	11750251	overlapStart	50	FBgn0022160	47611	Gpo-1
3R	11810359	11810757	399	11810559	12.4287	4.09342	8.3691	FBtr0100595	+	11811923	11829803	upstream	-1564	FBgn0003507	41944	srp
2L	8419255	8419978	724	8419670	12.3086	4.52271	8.25827	FBtr0079665	+	8419874	8430977	overlapStart	-619	FBgn0027932	34170	Akap200
2R	8619548	8620453	906	8619849	12.3086	4.52271	8.25827	FBtr0087865	-	8638988	8640441	downstream	20893	FBgn0033773	36404	mos
3L	8655165	8656062	898	8655480	12.3086	4.52271	8.25827	FBtr0273328	+	8642571	8644111	downstream	12594	FBgn0035922	38994	Pex7
3R	12066859	12067423	565	12067055	12.2857	4.88507	8.24336	FBtr0083258	+	12068541	12085988	upstream	-1682	FBgn0040071	53562	tara
X	3638450	3639022	573	3638709	12.2587	5.28237	8.21729	FBtr0112680	+	3641196	3680669	upstream	-2746	FBgn0086899	318206	tlk
2L	5292830	5293355	526	5293016	12.253	3.83521	8.21212	FBtr0079070	+	5299647	5310625	upstream	-6817	FBgn0016076	33759	vri
2R	2108439	2108762	324	2108599	12.2256	5.5835	8.18723	FBtr0085993	+	2108544	2127321	overlapStart	-105	FBgn0263144	35552	bin3
2L	3046469	3047183	715	3046685	12.1791	5.50913	8.14348	FBtr0321322	+	3046746	3046904	includeFeature	-277	FBgn0263847	14462681	CR43708
2L	13549032	13549463	432	13549258	12.0029	4.73672	7.98135	FBtr0080513	-	13502656	13549328	overlapStart	296	FBgn0023407	34767	B4
2R	7091906	7092364	459	7092118	12.0029	4.73672	7.98135	FBtr0088100	+	7092134	7104899	overlapStart	-228	FBgn0003396	36171	shn
3L	7860165	7860859	695	7860679	12.0029	4.80869	7.98135	FBtr0332083	-	7807437	7860469	overlapStart	304	FBgn0016694	45588	Pdp1
3R	26577797	26578224	428	26578037	12.0029	4.77271	7.98135	FBtr0306291	-	26572407	26572894	upstream	-4903	FBgn0262883	12798049	CR43238
2L	11607863	11608367	505	11608118	11.9995	5.6415	7.98135	FBtr0080252	+	11606514	11626124	inside	1349	FBgn0015400	34582	kek2
2R	11237501	11237861	361	11237666	11.9995	5.6415	7.98135	FBtr0087382	+	11237659	11255807	overlapStart	-158	FBgn0034013	36703	unc-5
3L	10729851	10730858	1008	10730081	11.9995	5.69647	7.98135	FBtr0306304	+	10765092	10766499	upstream	-35241	FBgn0262890	12798172	CG43245
3L	18236640	18237210	571	18236966	11.9995	5.69647	7.98135	FBtr0075129	+	18245188	18245946	upstream	-8548	FBgn0036783	40011	CheA75a
3L	7795657	7796144	488	7795831	11.9995	5.80641	7.98135	FBtr0076783	-	7770952	7797775	inside	2118	FBgn0052369	38873	CG32369
3L	9201826	9202187	362	9202021	11.9995	5.69647	7.98135	FBtr0332124	-	9196165	9201953	overlapStart	127	FBgn0035968	39055	Slc45-1
3R	9190535	9190903	369	9190730	11.9995	5.80641	7.98135	FBtr0082747	+	9190661	9194813	overlapStart	-126	FBgn0027610	41640	Dic1
X	12646442	12646999	558	12646601	11.9995	5.6415	7.98135	FBtr0333722	+	12640350	12641786	downstream	6092	FBgn0030418	32226	CG4004
X	5640890	5641305	416	5641065	11.9995	5.6415	7.98135	FBtr0332401	-	5632696	5641287	overlapStart	397	FBgn0261383	31496	IntS6
X	12629812	12630518	707	12630045	11.9912	4.20027	7.98135	FBtr0333774	-	12611657	12624986	upstream	-4826	FBgn0264678	14462398	CR43963
2L	480139	481848	1710	481319	11.9025	4.01344	7.91332	FBtr0310030	-	476446	479688	upstream	-451	FBgn0043364	33224	cbt
2R	5441446	5441922	477	5441632	11.8663	5.73754	7.87871	FBtr0304459	+	5441307	5441328	downstream	139	FBgn0262447	12798384	mir-14
3L	530921	531356	436	531137	11.8043	5.16589	7.81926	FBtr0112464	+	528339	528996	downstream	2582	FBgn0085298	5740713	CG34269
X	3299620	3299964	345	3299730	11.8043	5.03634	7.81926	FBtr0070533	-	3321485	3321556	downstream	21936	FBgn0052493	3772230	tRNA:CR32493
3R	9189798	9190286	489	9190127	11.7967	5.70168	7.81926	FBtr0303265	-	9187538	9190310	inside	512	FBgn0086371	41641	poly
X	13783459	13783852	394	13783627	11.7967	5.59373	7.81926	FBtr0073829	-	13744881	13751157	upstream	-32302	FBgn0030532	NA	NA
2L	12461189	12461472	284	12461330	11.7402	4.87584	7.78202	FBtr0299657	-	12457138	12461237	overlapStart	48	FBgn0259176	34665	bun
X	7598954	7599482	529	7599354	11.7285	4.70918	7.77102	FBtr0112946	-	7577491	7598996	overlapStart	42	FBgn0029504	31678	CHES-1-like
X	9756496	9756911	416	9756670	11.7202	5.1862	7.76319	FBtr0071387	+	9759251	9761103	upstream	-2755	FBgn0019929	31917	Ser7
3L	17570538	17571559	1022	17570857	11.5922	4.39933	7.64971	FBtr0075204	-	17553258	17569726	upstream	-812	FBgn0000567	39962	Eip74EF
3R	20394220	20394624	405	20394429	11.5922	4.3068	7.64971	FBtr0084675	-	20385511	20398217	inside	3997	FBgn0039209	42930	CG13624
3R	21830078	21830766	689	21830530	11.5579	5.24823	7.62263	FBtr0084982	-	21830768	21831745	downstream	1667	FBgn0002733	43152	E(spl)mbeta-HLH
3R	5359195	5359684	490	5359374	11.5563	4.78846	7.62118	FBtr0301093	-	5354203	5358734	upstream	-461	FBgn0000244	41144	by
3R	20098712	20099261	550	20099004	11.5407	5.57077	7.6075	FBtr0084598	+	20098753	20101013	overlapStart	-41	FBgn0086365	42890	Orct2
3L	8685517	8685878	362	8685659	11.5383	3.83335	7.60549	FBtr0076569	+	8669055	8672353	downstream	16462	FBgn0001168	38995	h
2R	6190173	6190758	586	6190417	11.4166	4.78014	7.49189	FBtr0088346	+	6190529	6194529	overlapStart	-356	FBgn0033504	36084	CAP
2L	8735591	8735992	402	8735825	11.3145	4.03834	7.39523	FBtr0079746	-	8709880	8735793	overlapStart	202	FBgn0003209	44851	raw
3L	17563061	17563674	614	17563317	11.2637	5.17074	7.35123	FBtr0114356	-	17559142	17559262	upstream	-3799	FBgn0086080	5740701	snoRNA:Me28S-A576
2L	12529402	12530019	618	12529687	11.2515	4.59279	7.33979	FBtr0300521	-	12456887	12540570	inside	11168	FBgn0259176	34665	bun
X	19054919	19055210	292	19055071	11.2484	3.81901	7.33979	FBtr0299623	-	19030259	19052234	upstream	-2685	FBgn0261461	32898	RhoGAP18B
2L	19571879	19572348	470	19572043	11.2292	5.25967	7.33197	FBtr0081269	-	19567900	19572610	inside	731	FBgn0005672	35253	spi
2R	17533483	17534494	1012	17533620	11.1858	5.34062	7.29092	FBtr0071661	+	17533682	17545440	overlapStart	-199	FBgn0034644	37465	CG10082
2R	12050770	12051287	518	12050997	11.1858	5.28958	7.29092	FBtr0087250	-	12044772	12046299	upstream	-4471	FBgn0034082	36787	CG10734
3L	17583399	17584298	900	17584056	11.1278	3.85352	7.23923	FBtr0075204	-	17553258	17569726	upstream	-13673	FBgn0000567	39962	Eip74EF
3R	11476328	11477088	761	11476914	11.1278	3.82953	7.23923	FBtr0306930	+	11462890	11463903	downstream	13438	FBgn0263041	12798414	CG43336
2L	14023683	14024804	1122	14024207	11.1208	5.58653	7.23562	FBtr0080591	+	14027010	14029368	upstream	-3327	FBgn0028519	34822	CG4500
2L	15500127	15500509	383	15500360	11.1208	5.53156	7.23562	FBtr0080738	+	15499110	15505018	inside	1017	FBgn0002524	34910	lace
2L	19157964	19159038	1075	19158453	11.1208	5.42163	7.23562	FBtr0081159	+	19158540	19172567	overlapStart	-576	FBgn0010300	35197	brat
2L	19398869	19399182	314	19399018	11.1208	5.42163	7.23562	FBtr0300822	-	19390370	19398492	upstream	-377	FBgn0032775	35213	CG17544
3L	10850500	10851109	610	10850954	11.1208	5.58653	7.23562	FBtr0076267	+	10850989	10867746	overlapStart	-489	FBgn0026160	39217	tna
3L	18022609	18023004	396	18022835	11.1208	5.47659	7.23562	FBtr0075147	+	18033417	18034838	upstream	-10808	FBgn0052192	317904	CG32192
3R	17679351	17679834	484	17679671	11.1208	5.42163	7.23562	FBtr0084157	-	17676627	17681984	inside	2633	FBgn0015229	42571	glec
3R	18352335	18353296	962	18352496	11.0982	4.16509	7.23562	FBtr0084289	-	18345804	18354383	inside	2048	FBgn0038981	42653	CG5346
2L	8411384	8411829	446	8411663	11.0913	4.94537	7.23103	FBtr0331991	-	8408970	8411608	overlapStart	224	FBgn0014417	46386	CG13397
2L	161829	162266	438	162054	11.0053	4.9068	7.14865	FBtr0330652	+	159032	201588	inside	2797	FBgn0016977	44205	spen
2R	5965651	5966072	422	5965848	11.0053	4.99316	7.14865	FBtr0088405	+	5965870	5971690	overlapStart	-219	FBgn0033483	36054	egr
2R	14499124	14499534	411	14499300	10.9791	4.98121	7.13714	FBtr0310055	-	14441624	14499260	overlapStart	136	FBgn0050115	37134	GEFmeso
3L	16400257	16400710	454	16400555	10.9429	5.11264	7.10339	FBtr0331175	-	16395896	16401263	inside	1006	FBgn0014163	39826	fax
2L	3478136	3478759	624	3478412	10.9285	5.26987	7.09168	FBtr0077524	+	3478434	3479612	overlapStart	-298	FBgn0261560	33569	Thor
2R	17771876	17772220	345	17772026	10.9285	5.26987	7.09168	FBtr0330338	+	17770817	17833769	inside	1059	FBgn0085397	5740472	Fili
2R	5296890	5297452	563	5297271	10.9285	5.26987	7.09168	FBtr0088553	-	5288058	5296981	overlapStart	91	FBgn0016078	35966	wun
3R	565184	565600	417	565385	10.9285	5.37782	7.09168	FBtr0089951	-	560134	565269	overlapStart	85	FBgn0026620	40589	tacc
3R	19495635	19496038	404	19495831	10.9285	5.32384	7.09168	FBtr0290057	-	19432953	19495378	upstream	-257	FBgn0051145	42784	CG31145
X	3056225	3056516	292	3056340	10.8899	4.18343	7.06363	FBtr0070543	-	3066487	3067173	downstream	10948	FBgn0028746	59253	CG18508
X	3612628	3612989	362	3612820	10.8899	4.21427	7.06363	FBtr0070582	-	3599017	3613665	inside	1037	FBgn0015286	31332	Rala
3R	17949293	17949505	213	17949394	10.8685	4.84574	7.04983	FBtr0084248	-	17943362	17945907	upstream	-3386	FBgn0051423	318727	Ir94c
2R	6315374	6315695	322	6315523	10.8605	5.28946	7.0426	FBtr0088315	-	6314385	6315418	overlapStart	44	FBgn0033521	36101	CG12896
2L	19134934	19135273	340	19135102	10.7659	5.03614	6.95936	FBtr0332577	-	19133023	19135233	overlapStart	299	FBgn0086447	35196	l(2)37Cg
2R	6362681	6363366	686	6362973	10.7659	5.13428	6.95936	FBtr0301282	-	6356978	6362983	overlapStart	302	FBgn0261862	36109	whd
3L	20942406	20942960	555	20942730	10.7659	5.18335	6.95936	FBtr0078267	-	20918991	20942612	overlapStart	206	FBgn0011591	40314	fng
2L	5943736	5944083	348	5943926	10.7253	5.06564	6.92323	FBtr0308703	+	5943965	5947617	overlapStart	-229	FBgn0001128	33824	Gpdh
2L	13203816	13204652	837	13203929	10.7114	4.95818	6.90977	FBtr0080441	+	13203768	13210848	inside	48	FBgn0032482	34716	Pect
3R	27432442	27432888	447	27432711	10.6879	4.72379	6.8875	FBtr0085803	-	27424525	27435583	inside	3141	FBgn0039858	43724	CycG
2R	9427234	9427611	378	9427450	10.6848	4.99752	6.88489	FBtr0300193	-	9424893	9427030	upstream	-204	FBgn0033853	36506	CG6145
3L	1368328	1368647	320	1368492	10.6001	5.15876	6.81	FBtr0072681	+	1370628	1387437	upstream	-2300	FBgn0003295	44856	ru
3L	132298	132671	374	132460	10.5883	4.63475	6.79974	FBtr0072468	+	132733	144054	upstream	-435	FBgn0020386	38017	Pdk1
2L	5292221	5292689	469	5292518	10.5551	4.50478	6.7686	FBtr0079070	+	5299647	5310625	upstream	-7426	FBgn0016076	33759	vri
2L	4887587	4888011	425	4887811	10.5157	4.41286	6.73036	FBtr0077390	+	4889995	4891378	upstream	-2408	FBgn0031644	33694	CG15625
2L	13205203	13205711	509	13205511	10.5157	4.48483	6.73036	FBtr0080441	+	13203768	13210848	inside	1435	FBgn0032482	34716	Pect
3L	14048718	14049341	624	14049033	10.5157	4.41286	6.73036	FBtr0334053	+	14046796	14063469	inside	1922	FBgn0052138	39561	CG32138
3R	26275822	26276300	479	26276157	10.5157	4.41286	6.73036	FBtr0085695	-	26271787	26276128	overlapStart	306	FBgn0028646	43616	aralar1
3L	15100275	15100966	692	15100782	10.4007	3.57612	6.63385	FBtr0333936	-	15101101	15102035	downstream	1760	FBgn0264702	14462866	CR43971
3R	17416676	17417300	625	17416882	10.3698	4.89604	6.60482	FBtr0290231	-	17398221	17417843	inside	1167	FBgn0013984	42549	InR
3L	4233664	4234087	424	4233923	10.3572	4.27864	6.59372	FBtr0073248	-	4224710	4236147	inside	2483	FBgn0001257	38513	ImpL2
3R	26626139	26626559	421	26626338	10.3494	5.13645	6.58679	FBtr0085720	-	26615379	26632341	inside	6202	FBgn0011739	43651	wts
2R	6158400	6158868	469	6158575	10.3396	4.65399	6.5799	FBtr0299825	+	6159407	6194529	upstream	-1007	FBgn0033504	36084	CAP
3R	5358635	5358921	287	5358795	10.2829	4.05819	6.52529	FBtr0301093	-	5354203	5358734	overlapStart	99	FBgn0000244	41144	by
3R	22806083	22806523	441	22806228	10.2719	4.54374	6.5149	FBtr0331701	+	22806240	22811428	overlapStart	-157	FBgn0039467	43243	CG14253
X	1128874	1129238	365	1129111	10.2698	4.66825	6.51303	FBtr0330205	-	1111982	1129086	overlapStart	212	FBgn0261444	31071	CG3638
2L	4811436	4812093	658	4811807	10.262	5.20175	6.50627	FBtr0077383	+	4813009	4815891	upstream	-1573	FBgn0031630	33679	CG15629
2L	3632016	3632470	455	3632224	10.262	5.31169	6.50627	FBtr0100363	-	3622074	3632103	overlapStart	87	FBgn0000721	44817	for
2L	16535534	16535953	420	16535757	10.262	5.31169	6.50627	FBtr0080874	-	16509120	16532877	upstream	-2657	FBgn0032587	34985	CG5953
2R	9936846	9937256	411	9937024	10.262	5.20175	6.50627	FBtr0087598	+	9919184	9946399	inside	17662	FBgn0002643	36555	mam
2R	15079204	15079886	683	15079355	10.262	5.14678	6.50627	FBtr0086504	+	15066259	15114705	inside	12945	FBgn0263395	37203	hppy
3R	11477331	11477676	346	11477464	10.262	5.25672	6.50627	FBtr0334025	+	11491905	11516235	upstream	-14574	FBgn0053207	41899	pxb
3R	16087406	16087949	544	16087610	10.262	5.31169	6.50627	FBtr0305029	+	16078492	16126676	inside	8914	FBgn0262582	53560	cic
3R	4753001	4753472	472	4753280	10.262	5.20175	6.50627	FBtr0305301	-	4653240	4757599	inside	4598	FBgn0262614	41062	pyd
X	2031993	2032821	829	2032202	10.262	5.25672	6.50627	FBtr0301515	-	2020243	2030888	upstream	-1105	FBgn0004861	31181	ph-p
2R	6451789	6452798	1010	6451998	10.2238	4.69089	6.48686	FBtr0088277	+	6456447	6503753	upstream	-4658	FBgn0263102	36118	psq
3R	16134999	16135462	464	16135245	10.2238	4.73407	6.48686	FBtr0306633	+	16135066	16149918	overlapStart	-67	FBgn0261550	42412	CG42668
2L	7991363	7991983	621	7991747	10.202	4.09089	6.4761	FBtr0331673	-	7990964	7991580	overlapStart	217	FBgn0031969	34087	pes
2R	9225375	9226196	822	9225660	10.202	4.06005	6.4761	FBtr0304272	-	9216907	9217006	upstream	-8369	FBgn0262391	12798434	mir-184
2R	18573308	18573960	653	18573668	10.202	4.06005	6.4761	FBtr0071924	-	18573030	18576478	inside	3170	FBgn0020257	37602	ppa
3R	26163518	26164131	614	26163955	10.202	4.06005	6.4761	FBtr0085620	+	26183582	26187816	upstream	-20064	FBgn0010113	43604	hdc
3L	3247107	3247525	419	3247274	10.1715	4.58077	6.45341	FBtr0308062	+	3248015	3249045	upstream	-908	FBgn0263246	12798574	CG43389
2R	14577313	14577629	317	14577451	10.1475	4.88516	6.43106	FBtr0304024	+	14576127	14589245	inside	1186	FBgn0262103	37152	Sik3
2R	6427846	6428332	487	6428076	10.121	3.59804	6.40776	FBtr0089347	-	6369712	6429184	inside	1338	FBgn0005630	44548	lola
3L	3418330	3418664	335	3418479	10.116	3.34719	6.40301	FBtr0073146	-	3402799	3417927	upstream	-403	FBgn0014388	38424	sty
2R	13756582	13757199	618	13756877	10.1001	5.22634	6.38797	FBtr0086822	-	13753827	13759515	inside	2933	FBgn0034282	37043	Mapmodulin
2R	16963379	16963744	366	16963590	10.0802	5.16191	6.36892	FBtr0332423	+	16963170	16975731	inside	209	FBgn0003748	45368	Treh
X	12633084	12633468	385	12633250	10.0802	5.10794	6.36892	FBtr0333766	-	12580034	12636103	inside	3019	FBgn0263865	32225	Smr
3L	8690945	8691944	1000	8691255	10.0442	3.86391	6.3415	FBtr0333891	-	8712049	8713325	downstream	22380	FBgn0011509	47283	SrpRbeta
2R	1900652	1901381	730	1901220	10.0045	4.24576	6.30485	FBtr0085971	+	1901327	1907660	overlapStart	-675	FBgn0033050	35527	Pngl
2R	2028647	2029361	715	2029137	10.0007	3.79544	6.30158	FBtr0085979	+	2029670	2029742	upstream	-1023	FBgn0011958	3772022	tRNA:R2:42Ad
X	12649541	12650011	471	12649816	10.0007	3.76845	6.30158	FBtr0333799	-	12651069	12654650	downstream	5109	FBgn0020513	32228	ade5
X	7588980	7589322	343	7589148	9.99544	4.72045	6.29905	FBtr0333203	-	7577491	7588951	upstream	-29	FBgn0029504	31678	CHES-1-like
3L	16649833	16650196	364	16650019	9.88815	4.49923	6.20344	FBtr0075315	+	16646869	16647106	downstream	2964	FBgn0041721	3772091	snRNA:U12:73B
2L	8423378	8424427	1050	8423635	9.87633	3.6616	6.19207	FBtr0079666	+	8426773	8430984	upstream	-3395	FBgn0027932	34170	Akap200
2L	13079420	13079936	517	13079630	9.80686	3.4034	6.12899	FBtr0089956	-	13022671	13060115	upstream	-19305	FBgn0262160	34701	CG9932
3L	17002980	17003628	649	17003303	9.80686	3.4034	6.12899	FBtr0321285	-	16987817	17005665	inside	2685	FBgn0036684	39902	CG3764
3R	25113028	25113535	508	25113316	9.80686	3.4034	6.12899	FBtr0085439	-	25121462	25122951	downstream	9923	FBgn0039659	43467	CG14506
2R	12017417	12018011	595	12017558	9.79599	4.30491	6.1199	FBtr0089593	+	12012488	12025743	inside	4929	FBgn0086676	45380	spin
3R	7394720	7395157	438	7394938	9.79599	4.30491	6.1199	FBtr0302027	+	7394972	7401659	overlapStart	-252	FBgn0263316	41387	Mrp4
3R	12059882	12060456	575	12060251	9.79599	4.19695	6.1199	FBtr0083258	+	12068541	12085988	upstream	-8659	FBgn0040071	53562	tara
3R	14273755	14274235	481	14273935	9.79599	4.23294	6.1199	FBtr0083646	-	14253202	14273051	upstream	-704	FBgn0004652	42226	fru
X	12650348	12650855	508	12650501	9.79599	4.30491	6.1199	FBtr0333799	-	12651069	12654650	downstream	4302	FBgn0020513	32228	ade5
3R	12032701	12033255	555	12032928	9.72143	4.54977	6.05808	FBtr0100152	-	12029912	12030973	upstream	-1728	FBgn0010438	41968	mtSSB
2L	553199	553576	378	553396	9.68679	4.85574	6.0252	FBtr0078079	-	547016	552454	upstream	-745	FBgn0005660	33229	Ets21C
3R	19615115	19615580	466	19615312	9.65026	4.83748	5.98982	FBtr0304729	+	19607488	19627356	inside	7627	FBgn0015513	42817	mbc
3L	16997592	16997895	304	16997739	9.64078	4.64496	5.98165	FBtr0332122	-	16987817	16995460	upstream	-2132	FBgn0036684	39902	CG3764
2R	5572990	5573525	536	5573251	9.54019	4.64255	5.88879	FBtr0088501	-	5498644	5571356	upstream	-1634	FBgn0033438	35997	Mmp2
2R	2007887	2008653	767	2008185	9.529	3.87499	5.87973	FBtr0302439	-	1975378	2019346	inside	11459	FBgn0000546	35540	EcR
3L	3432886	3433396	511	3433257	9.529	3.87499	5.87973	FBtr0073145	-	3401137	3424935	upstream	-7951	FBgn0014388	38424	sty
3R	5253808	5254362	555	5254164	9.529	3.96752	5.87973	FBtr0302694	+	5254284	5274371	overlapStart	-476	FBgn0261552	44258	ps
3L	3250409	3250832	424	3250626	9.46885	3.97296	5.82832	FBtr0304174	+	3251022	3251118	upstream	-613	FBgn0262368	12798576	mir-282
2L	13550058	13550607	550	13550210	9.46042	4.47498	5.82066	FBtr0112886	+	13550141	13638238	overlapStart	-83	FBgn0259984	34772	kuz
2L	7188661	7189028	368	7188822	9.46042	4.56135	5.82066	FBtr0079419	-	7185461	7188068	upstream	-593	FBgn0031894	34000	CG4496
3R	92550	92868	319	92705	9.46042	4.47498	5.82066	FBtr0078978	+	92676	94166	overlapStart	-126	FBgn0037228	40538	CG1092
2L	15913325	15914136	812	15913483	9.42404	5.09182	5.79368	FBtr0080792	+	15916888	15917607	upstream	-3563	FBgn0032577	34940	CG13244
2L	7199812	7200199	388	7200033	9.42404	5.03685	5.79368	FBtr0079416	-	7194908	7204264	inside	4452	FBgn0031896	34002	CG4502
2L	8462052	8462717	666	8462251	9.42404	4.98188	5.79368	FBtr0079703	-	8449691	8463990	inside	1938	FBgn0026718	34176	fu12
2L	17427953	17428484	532	17428265	9.42404	4.92691	5.79368	FBtr0081009	-	17413248	17428195	overlapStart	242	FBgn0011274	35045	Dif
2R	15041757	15042072	316	15041925	9.42404	4.98188	5.79368	FBtr0086584	+	15042701	15050103	upstream	-944	FBgn0000578	37201	ena
3L	10731465	10731850	386	10731618	9.42404	4.87194	5.79368	FBtr0306304	+	10765092	10766499	upstream	-33627	FBgn0262890	12798172	CG43245
3L	19007258	19007622	365	19007461	9.42404	5.09182	5.79368	FBtr0075040	-	18994085	18996352	upstream	-10906	FBgn0036839	40075	CG18136
3L	19082084	19082555	472	19082294	9.42404	4.98188	5.79368	FBtr0075035	-	19061468	19079526	upstream	-2558	FBgn0036844	40081	Mkp3
3L	21007470	21008021	552	21007664	9.42404	5.09182	5.79368	FBtr0309785	-	20999450	20999625	upstream	-7845	FBgn0263486	12798435	snoRNA:skd-a
3R	13944275	13944759	485	13944578	9.42404	4.87194	5.79368	FBtr0083543	+	13947788	13959471	upstream	-3513	FBgn0003499	42162	sr
3R	17766312	17767091	780	17766929	9.42404	4.98188	5.79368	FBtr0112874	+	17774836	17832525	upstream	-8524	FBgn0264490	44936	Eip93F
3R	4637435	4637774	340	4637606	9.42404	4.98188	5.79368	FBtr0309098	-	4634447	4639301	inside	1866	FBgn0037635	41057	CG9837
3R	5052522	5053141	620	5052767	9.42404	4.98188	5.79368	FBtr0081993	-	4893300	5052562	overlapStart	40	FBgn0003165	41094	pum
X	2018337	2018849	513	2018478	9.42404	5.03685	5.79368	FBtr0112843	-	2010899	2017164	upstream	-1173	FBgn0004860	44889	ph-d
X	10699654	10699990	337	10699817	9.42404	4.92691	5.79368	FBtr0073418	-	10686541	10700889	inside	1235	FBgn0262735	32009	Imp
X	15985472	15985806	335	15985652	9.42404	5.09182	5.79368	FBtr0074255	-	15973047	15985528	overlapStart	56	FBgn0028397	32574	Tob
3L	553032	553609	578	553247	9.42043	3.75508	5.79368	FBtr0072552	+	546059	581099	inside	6973	FBgn0035142	38070	hipk
2R	14301454	14302038	585	14301820	9.37012	4.43419	5.76493	FBtr0086681	+	14300502	14308629	inside	952	FBgn0027835	37116	Dp1
2R	8896659	8896987	329	8896828	9.36461	3.74146	5.75994	FBtr0087793	+	8884628	8895307	downstream	12031	FBgn0008654	36432	Su(z)2
2R	14690828	14691123	296	14690983	9.36461	3.6605	5.75994	FBtr0086634	-	14684769	14691232	inside	404	FBgn0010651	46085	l(2)08717
3L	548358	549166	809	548850	9.36461	3.71447	5.75994	FBtr0072552	+	546059	581099	inside	2299	FBgn0035142	38070	hipk
3L	1413177	1413697	521	1413449	9.36461	3.74146	5.75994	FBtr0072692	+	1411088	1413089	downstream	2089	FBgn0035216	38163	CG9168
3L	5915135	5915804	670	5915385	9.36461	3.74146	5.75994	FBtr0077032	+	5915155	5916667	overlapStart	-20	FBgn0052407	38667	CG32407
3L	22941391	22942235	845	22941990	9.36461	3.6605	5.75994	FBtr0078563	+	22939095	22945348	inside	2296	FBgn0037207	40514	Mes2
3L	8697978	8698599	622	8698145	9.36461	3.68749	5.75994	FBtr0333891	-	8712049	8713325	downstream	15347	FBgn0011509	47283	SrpRbeta
3R	12882021	12882790	770	12882469	9.34659	3.90065	5.74756	FBtr0083394	+	12880619	12896135	inside	1402	FBgn0020493	42059	Dad
3R	5908437	5909230	794	5909010	9.3422	4.73505	5.7442	FBtr0309853	-	5899543	5901095	upstream	-7342	FBgn0037786	41236	CG5361
2R	18429606	18430092	487	18429890	9.33706	4.37666	5.74004	FBtr0112820	-	18384009	18434063	inside	4457	FBgn0003175	37573	px
X	5874805	5875469	665	5874972	9.29146	4.52515	5.69759	FBtr0070866	+	5882845	5886677	upstream	-8040	FBgn0029831	31532	CG5966
3R	25040158	25041306	1149	25040296	9.28272	3.44953	5.68901	FBtr0303427	+	25040284	25045389	overlapStart	-126	FBgn0051044	10178917	CR31044
2R	7490615	7491257	643	7491019	9.28	3.03321	5.68667	FBtr0333071	-	7466385	7492441	inside	1826	FBgn0033636	36241	tou
2R	2032885	2033847	963	2033154	9.27144	4.34746	5.67843	FBtr0086017	-	2029877	2029949	upstream	-2936	FBgn0011891	3772431	tRNA:K2:42Ae
2R	5442657	5443048	392	5442783	9.25272	4.89203	5.66305	FBtr0304459	+	5441307	5441328	downstream	1350	FBgn0262447	12798384	mir-14
3L	14420270	14420798	529	14420517	9.25272	4.946	5.66305	FBtr0273426	-	14406091	14420478	overlapStart	208	FBgn0087007	39583	bbg
3R	17482852	17483326	475	17483021	9.25272	4.83805	5.66305	FBtr0084117	-	17446026	17486127	inside	3275	FBgn0011766	42550	E2f
X	2183170	2183451	282	2183327	9.2305	4.72919	5.65096	FBtr0332962	-	2172064	2187444	inside	4274	FBgn0023526	31217	CG2865
3R	26628973	26629479	507	26629193	9.2175	3.19214	5.64151	FBtr0085720	-	26615379	26632341	inside	3368	FBgn0011739	43651	wts
3R	18451794	18452088	295	18451927	9.17342	3.59754	5.59998	FBtr0084276	-	18445690	18452354	inside	560	FBgn0020278	42672	loco
3R	21845501	21846063	563	21845907	9.14216	4.37383	5.57127	FBtr0310085	-	21843749	21845031	upstream	-470	FBgn0263652	14462521	CR43643
2L	14021585	14022081	497	14021882	9.09299	4.089	5.52466	FBtr0290243	-	14019407	14020208	upstream	-1377	FBgn0001967	48772	nimC3
2R	19600193	19600771	579	19600415	9.09299	4.01703	5.52466	FBtr0072087	+	19601425	19620706	upstream	-1232	FBgn0034897	37755	Sesn
2R	14243465	14244643	1179	14243739	9.09299	4.12498	5.52466	FBtr0301550	-	14165703	14244801	inside	1336	FBgn0010575	44027	sbb
3R	10954112	10954636	525	10954513	9.09299	4.12498	5.52466	FBtr0304478	-	10956492	10956514	downstream	2402	FBgn0262315	12797904	mir-2493
X	1982689	1984242	1554	1983831	9.09299	4.05302	5.52466	FBtr0333755	+	1983369	1987126	overlapStart	-680	FBgn0040395	31179	Unc-76
2L	12009967	12011207	1241	12010363	9.09109	3.41542	5.52466	FBtr0080291	+	12008376	12009846	downstream	1591	FBgn0014019	34615	Rh5
2R	8871993	8872640	648	8872296	8.98413	4.34414	5.43045	FBtr0087798	-	8853815	8868494	upstream	-3499	FBgn0005624	36431	Psc
3R	21341181	21341513	333	21341334	8.96032	4.84494	5.40802	FBtr0333664	+	21341840	21434145	upstream	-659	FBgn0011666	43087	msi
X	10389271	10390066	796	10389887	8.92789	3.95118	5.37733	FBtr0112690	-	10384102	10387769	upstream	-1502	FBgn0085443	31987	spri
2R	2107870	2108169	300	2107978	8.92255	4.61672	5.37257	FBtr0085993	+	2108544	2127321	upstream	-674	FBgn0263144	35552	bin3
2R	6159033	6159297	265	6159195	8.87152	3.84414	5.32501	FBtr0299825	+	6159407	6194529	upstream	-374	FBgn0033504	36084	CAP
3L	5176152	5176403	252	5176257	8.87152	3.78245	5.32501	FBtr0333288	-	5148921	5177897	inside	1745	FBgn0052423	38605	shep
3R	12106485	12106852	368	12106670	8.87152	3.75161	5.32501	FBtr0083264	+	12106630	12128094	overlapStart	-145	FBgn0250823	49701	gish
3R	18579069	18579787	719	18579601	8.87152	3.78245	5.32501	FBtr0310036	+	18580395	18619752	upstream	-1326	FBgn0039026	42703	CG7029
3R	19840021	19840462	442	19840229	8.85738	4.05843	5.31762	FBtr0301418	-	19824162	19832300	upstream	-7721	FBgn0020647	42843	KrT95D
2L	8553619	8553983	365	8553781	8.854	4.32218	5.31441	FBtr0329930	+	8543330	8667776	inside	10289	FBgn0011259	34192	Sema-1a
2L	552681	552952	272	552814	8.85362	3.63605	5.3142	FBtr0078079	-	547016	552454	upstream	-227	FBgn0005660	33229	Ets21C
3L	5800716	5801217	502	5800991	8.79979	3.99699	5.26468	FBtr0333264	-	5790649	5804031	inside	3315	FBgn0015806	38654	S6k
2L	1667514	1667948	435	1667656	8.71601	4.21589	5.19035	FBtr0077878	+	1667847	1697837	overlapStart	-333	FBgn0086758	33343	chinmo
2R	13279674	13280293	620	13280050	8.71601	4.21589	5.19035	FBtr0086908	+	13279720	13279791	includeFeature	-46	FBgn0011879	3772554	tRNA:H:56E
3L	5348250	5348565	316	5348413	8.71601	4.25908	5.19035	FBtr0333595	-	5336719	5348446	overlapStart	196	FBgn0016031	38610	lama
3R	17875064	17875405	342	17875181	8.71601	4.34544	5.19035	FBtr0084178	+	17867914	17898092	inside	7150	FBgn0264491	42596	how
X	3274764	3275179	416	3275026	8.71601	4.38862	5.19035	FBtr0070525	+	3267192	3280049	inside	7572	FBgn0262656	31310	dm
X	3671218	3671618	401	3671428	8.71601	4.34544	5.19035	FBtr0309620	+	3671415	3671538	includeFeature	-197	FBgn0263532	12798103	mir-4962
X	19392148	19392395	248	19392267	8.71601	4.21589	5.19035	FBtr0074717	+	19392406	19403390	upstream	-258	FBgn0027621	32938	Pfrx
2R	3138190	3138514	325	3138338	8.71436	3.99906	5.19035	FBtr0089049	+	3136668	3138160	downstream	1522	FBgn0033153	35646	Gadd45
3R	26214313	26214570	258	26214452	8.69362	4.37811	5.17978	FBtr0332169	+	26214552	26216306	overlapStart	-239	FBgn0015221	44965	Fer2LCH
3R	12105729	12106287	559	12106151	8.67936	4.20788	5.1664	FBtr0083263	+	12106630	12128443	upstream	-901	FBgn0250823	49701	gish
2R	4532476	4532953	478	4532659	8.66882	3.11362	5.15891	FBtr0089427	+	4537140	4552728	upstream	-4664	FBgn0003892	35851	ptc
2L	128997	129501	505	129264	8.65647	3.20908	5.14804	FBtr0100379	-	122624	129241	overlapStart	244	FBgn0025683	33171	CG3164
2L	484524	485082	559	484761	8.65647	3.20908	5.14804	FBtr0310030	-	476446	479688	upstream	-4836	FBgn0043364	33224	cbt
3R	17175080	17175465	386	17175276	8.65631	3.94735	5.14804	FBtr0084095	-	17146482	17175306	overlapStart	226	FBgn0038881	42531	CG16791
2R	7110114	7110450	337	7110295	8.62884	4.52049	5.12267	FBtr0088105	+	7110376	7114251	overlapStart	-262	FBgn0033584	36174	CG7737
2L	9203378	9203794	417	9203576	8.60801	4.70704	5.10226	FBtr0303872	+	9176358	9247186	inside	27020	FBgn0041092	34242	tai
2L	3301817	3302380	564	3302253	8.60801	4.5971	5.10226	FBtr0077604	-	3294926	3303129	inside	1312	FBgn0031516	33541	CG9663
2L	16534220	16534618	399	16534411	8.60801	4.70704	5.10226	FBtr0080874	-	16509120	16532877	upstream	-1343	FBgn0032587	34985	CG5953
2R	4494974	4495800	827	4495602	8.60801	4.5971	5.10226	FBtr0310502	-	4499189	4501660	downstream	6686	FBgn0033312	35845	CG8642
3L	8759283	8759759	477	8759521	8.60801	4.81697	5.10226	FBtr0302086	+	8759542	8784546	overlapStart	-259	FBgn0261259	39004	Fhos
3L	16151128	16151866	739	16151675	8.60801	4.70704	5.10226	FBtr0307521	-	16130902	16157801	inside	6673	FBgn0036576	39772	CG5151
3L	16157241	16157627	387	16157459	8.60801	4.762	5.10226	FBtr0307521	-	16130902	16157801	inside	560	FBgn0036576	39772	CG5151
3L	17757210	17757445	236	17757302	8.60801	4.70704	5.10226	FBtr0110847	-	17748036	17757258	overlapStart	48	FBgn0043025	64879	Msi
3L	19009967	19010667	701	19010286	8.60801	4.5971	5.10226	FBtr0075040	-	18994085	18996352	upstream	-13615	FBgn0036839	40075	CG18136
3R	15049119	15049477	359	15049313	8.60801	4.65207	5.10226	FBtr0310064	-	15041156	15052373	inside	3254	FBgn0262468	42306	vib
3R	16372366	16372891	526	16372617	8.60801	4.762	5.10226	FBtr0089484	-	16361405	16376852	inside	4486	FBgn0016917	42428	Stat92E
X	11515977	11516277	301	11516138	8.60801	4.70704	5.10226	FBtr0330392	+	11516048	11570286	overlapStart	-71	FBgn0004370	32115	Ptp10D
2R	7503474	7504011	538	7503644	8.59653	3.54713	5.10226	FBtr0113066	-	7466385	7503550	overlapStart	76	FBgn0033636	36241	tou
2R	3581714	3582066	353	3581857	8.59073	4.05027	5.10226	FBtr0088939	-	3564575	3582886	inside	1172	FBgn0033212	35715	CG1399
X	3580924	3581460	537	3581329	8.56826	4.27701	5.09066	FBtr0307277	+	3582270	3597318	upstream	-1346	FBgn0023215	31331	Mnt
2R	2032067	2032471	405	2032336	8.56703	4.35738	5.09066	FBtr0086017	-	2029877	2029949	upstream	-2118	FBgn0011891	3772431	tRNA:K2:42Ae
2L	1649879	1650191	313	1650033	8.53233	4.02525	5.05896	FBtr0307047	+	1651258	1704682	upstream	-1379	FBgn0086758	33343	chinmo
3L	3385070	3385733	664	3385555	8.4586	3.6616	4.98954	FBtr0073077	+	3378268	3380083	downstream	6802	FBgn0035445	38423	CG12014
2R	14195218	14195922	705	14195380	8.44714	4.51419	4.9795	FBtr0086763	+	14199327	14199503	upstream	-4109	FBgn0040737	50210	Tango8
3L	7712225	7712815	591	7712363	8.44714	4.67612	4.9795	FBtr0076808	+	7712461	7714572	overlapStart	-236	FBgn0035811	38864	CG12262
3R	7713318	7713654	337	7713485	8.44714	4.67612	4.9795	FBtr0082515	-	7709660	7712887	upstream	-431	FBgn0037960	41438	mthl5
2R	6446259	6446628	370	6446481	8.40735	3.83711	4.94864	FBtr0088282	+	6445520	6503753	inside	739	FBgn0263102	36118	psq
3L	10845450	10846306	857	10846158	8.40735	3.87309	4.94864	FBtr0076267	+	10850989	10867746	upstream	-5539	FBgn0026160	39217	tna
3L	10849661	10850168	508	10849814	8.40735	3.83711	4.94864	FBtr0076267	+	10850989	10867746	upstream	-1328	FBgn0026160	39217	tna
X	19081482	19082181	700	19082012	8.40735	3.83711	4.94864	FBtr0074669	+	19082068	19084226	overlapStart	-586	FBgn0030993	32905	Mec2
3R	18452620	18453108	489	18452765	8.39309	3.50523	4.94246	FBtr0304670	-	18445690	18452354	upstream	-266	FBgn0020278	42672	loco
X	1317907	1318449	543	1318147	8.38351	4.54544	4.93384	FBtr0112628	+	1307834	1345400	inside	10073	FBgn0259108	5740544	futsch
3R	17477120	17477638	519	17477268	8.3168	4.50066	4.87108	FBtr0084117	-	17446026	17486127	inside	9007	FBgn0011766	42550	E2f
3R	4879886	4880421	536	4880143	8.28042	4.48189	4.83768	FBtr0300691	+	4878240	4888967	inside	1646	FBgn0037659	41090	Kdm2
3R	19151481	19152976	1496	19152408	8.27298	2.86673	4.83078	FBtr0089716	-	19116826	19140031	upstream	-11450	FBgn0003118	42757	pnt
2R	18003739	18004421	683	18004160	8.24789	4.42794	4.80818	FBtr0302298	-	17995086	18003843	overlapStart	104	FBgn0243516	37521	Vrp1
2R	19865768	19866612	845	19866000	8.23007	3.62823	4.79095	FBtr0072157	+	19866744	19872700	upstream	-976	FBgn0005612	37822	Sox14
2R	14239027	14239639	613	14239213	8.23007	3.65908	4.79095	FBtr0301550	-	14165703	14244801	inside	5774	FBgn0010575	44027	sbb
3L	16653064	16653443	380	16653246	8.23007	3.68992	4.79095	FBtr0075355	-	16641616	16654715	inside	1651	FBgn0260960	39860	Baldspot
3R	19685040	19685501	462	19685357	8.23007	3.62823	4.79095	FBtr0084528	-	19685189	19685352	includeFeature	312	FBgn0004185	3772037	snRNA:U1:95Ca
3L	544116	544784	669	544317	8.21723	3.49957	4.78388	FBtr0072551	+	543060	576047	inside	1056	FBgn0035142	38070	hipk
X	2230375	2230670	296	2230526	8.11545	4.21876	4.69294	FBtr0070406	-	2225526	2228691	upstream	-1684	FBgn0044047	31220	Ilp6
2R	3970354	3970716	363	3970518	8.11113	3.84705	4.68906	FBtr0088777	+	3970483	3974654	overlapStart	-129	FBgn0028563	35774	sut1
2L	2162893	2163297	405	2163081	8.10064	3.18749	4.67995	FBtr0330659	-	2156792	2161522	upstream	-1371	FBgn0000097	33392	aop
3L	17572487	17573161	675	17572901	8.10064	3.14431	4.67995	FBtr0075204	-	17553258	17569726	upstream	-2761	FBgn0000567	39962	Eip74EF
3L	2488619	2488941	323	2488776	8.01849	3.81997	4.60669	FBtr0072922	+	2488804	2492613	overlapStart	-185	FBgn0035346	38313	CG1146
3L	3450704	3451160	457	3450853	8.00597	3.90144	4.59462	FBtr0073144	-	3428665	3460569	inside	9865	FBgn0026259	44261	eIF5B
2R	18576416	18576675	260	18576536	7.99322	3.74074	4.58278	FBtr0330249	-	18573030	18576478	overlapStart	62	FBgn0020257	37602	ppa
2L	11045029	11045872	844	11045318	7.99138	4.12953	4.58143	FBtr0080160	+	11034849	11035308	downstream	10180	FBgn0040967	50441	CG18666
2L	1720903	1721258	356	1721079	7.99138	4.08635	4.58143	FBtr0305618	-	1716244	1724388	inside	3485	FBgn0031359	33350	CG18317
2R	2026152	2026973	822	2026418	7.99138	4.08635	4.58143	FBtr0332948	+	2024808	2025916	downstream	1344	FBgn0033063	35541	CG14589
2R	2509594	2510225	632	2509759	7.99138	4.04317	4.58143	FBtr0091923	-	2511337	2512082	downstream	2488	FBgn0053919	3772720	CG33919
2R	5328885	5329191	307	5329048	7.99138	4.17271	4.58143	FBtr0088549	-	5322174	5329065	overlapStart	180	FBgn0029092	35971	ced-6
3L	16999445	16999746	302	16999599	7.99138	4.17271	4.58143	FBtr0332122	-	16987817	16995460	upstream	-3985	FBgn0036684	39902	CG3764
3R	12028413	12029013	601	12028782	7.99138	4.08635	4.58143	FBtr0083278	-	12023724	12028802	overlapStart	389	FBgn0038407	41967	CG6126
X	12618274	12618741	468	12618523	7.99138	4.04317	4.58143	FBtr0333775	-	12611657	12612493	upstream	-5781	FBgn0264678	14462398	CR43963
X	13784390	13784918	529	13784728	7.99138	4.04317	4.58143	FBtr0073829	-	13744881	13751157	upstream	-33233	FBgn0030532	NA	NA
X	13196777	13197127	351	13196956	7.96342	4.42186	4.56363	FBtr0073758	+	13198915	13201427	upstream	-2138	FBgn0030469	32283	CG15745
X	1123424	1123870	447	1123552	7.95416	4.14116	4.55606	FBtr0070249	-	1109747	1129086	inside	5662	FBgn0261444	31071	CG3638
2L	12006331	12006653	323	12006498	7.94495	3.12864	4.54742	FBtr0080291	+	12008376	12009846	upstream	-2045	FBgn0014019	34615	Rh5
3L	10676184	10676528	345	10676296	7.92185	3.90454	4.52533	FBtr0076265	+	10684124	10685698	upstream	-7940	FBgn0036099	39213	CG11811
2L	17383896	17384219	324	17384060	7.90391	3.55489	4.5081	FBtr0080969	-	17367509	17384147	overlapStart	251	FBgn0032633	35041	Lrch
X	10216858	10217136	279	10217007	7.89408	3.85295	4.49913	FBtr0299632	-	10170088	10219990	inside	3132	FBgn0259170	31957	alpha-Man-I
3R	14282176	14282433	258	14282311	7.84572	3.77317	4.45425	FBtr0083647	-	14256955	14275976	upstream	-6200	FBgn0004652	42226	fru
3L	3308638	3309302	665	3308819	7.83736	3.4839	4.44652	FBtr0330104	+	3309793	3313476	upstream	-1155	FBgn0035432	38407	ZnT63C
3L	2576639	2577067	429	2576899	7.8284	4.12715	4.43797	FBtr0333362	-	2555774	2586254	inside	9615	FBgn0010909	44030	msn
2L	12028826	12029195	370	12028979	7.82825	4.2012	4.43797	FBtr0080292	+	12027440	12034123	inside	1386	FBgn0010497	47253	dmGlut
2L	14022420	14022672	253	14022552	7.815	4.48716	4.42565	FBtr0290243	-	14019407	14020208	upstream	-2212	FBgn0001967	48772	nimC3
2R	10769498	10769831	334	10769665	7.815	4.37723	4.42565	FBtr0300127	+	10769625	10771551	overlapStart	-127	FBgn0033980	36664	Cyp6a20
3L	18039798	18040316	519	18039959	7.815	4.54213	4.42565	FBtr0300044	+	18035833	18037314	downstream	3965	FBgn0259739	7354474	CG42393
3L	21880171	21880580	410	21880458	7.815	4.54213	4.42565	FBtr0332737	-	21877611	21880139	upstream	-32	FBgn0264470	14462911	CR43878
3R	4537909	4538265	357	4538097	7.815	4.37723	4.42565	FBtr0305337	+	4538719	4540985	upstream	-810	FBgn0037612	41033	CG8112
3R	1426178	1426900	723	1426369	7.815	4.43219	4.42565	FBtr0078749	-	1421595	1426293	overlapStart	115	FBgn0250753	40680	exba
3R	5328102	5328444	343	5328306	7.815	4.43219	4.42565	FBtr0082124	-	5322917	5328299	overlapStart	197	FBgn0014380	41136	RhoL
X	5590527	5590882	356	5590748	7.815	4.43219	4.42565	FBtr0303591	+	5591156	5591623	upstream	-629	FBgn0261927	10178931	CG42794
X	17019241	17019654	414	17019393	7.815	4.48716	4.42565	FBtr0302376	+	17019496	17030021	overlapStart	-255	FBgn0260748	32698	CG5004
X	13782932	13783225	294	13783082	7.815	4.43219	4.42565	FBtr0073829	-	13744881	13751157	upstream	-31775	FBgn0030532	NA	NA
3L	20510554	20510918	365	20510702	7.79498	4.23468	4.42565	FBtr0078217	-	20507699	20510404	upstream	-150	FBgn0037007	40278	CG5059
3L	22360108	22360792	685	22360537	7.78727	4.52698	4.41901	FBtr0078501	+	22322878	22323757	downstream	37230	FBgn0052450	318034	CG32450
3R	12055953	12056459	507	12056270	7.76658	4.18887	4.39904	FBtr0083257	+	12051371	12086024	inside	4582	FBgn0040071	53562	tara
3R	12068014	12068568	555	12068439	7.76376	2.83391	4.39654	FBtr0083258	+	12068541	12085988	overlapStart	-527	FBgn0040071	53562	tara
2R	3269254	3269553	300	3269430	7.74607	3.642	4.38	FBtr0306787	-	3207059	3269374	overlapStart	120	FBgn0033159	35652	Dscam
2L	19161376	19162082	707	19161700	7.73977	3.72915	4.37445	FBtr0081159	+	19158540	19172567	inside	2836	FBgn0010300	35197	brat
3R	17681807	17682151	345	17681957	7.73977	3.80112	4.37445	FBtr0084157	-	17676627	17681984	overlapStart	177	FBgn0015229	42571	glec
X	10159660	10160168	509	10159790	7.73977	3.76514	4.37445	FBtr0071481	-	10158266	10159296	upstream	-364	FBgn0040942	50416	CG12643
3L	517477	517735	259	517614	7.72906	4.30087	4.37209	FBtr0112464	+	528339	528996	upstream	-10862	FBgn0085298	5740713	CG34269
2L	21214961	21215347	387	21215146	7.66459	4.35226	4.31167	FBtr0081489	-	21215036	21215178	includeFeature	217	FBgn0003930	3772712	snRNA:U4:39B
3R	12117507	12117970	464	12117751	7.66459	4.35226	4.31167	FBtr0100332	+	12115016	12128094	inside	2491	FBgn0250823	49701	gish
X	12628458	12628772	315	12628603	7.66459	4.46021	4.31167	FBtr0333774	-	12611657	12624986	upstream	-3472	FBgn0264678	14462398	CR43963
X	14841471	14841770	300	14841642	7.66459	4.40623	4.31167	FBtr0073972	-	14828073	14844809	inside	3338	FBgn0027601	32426	pdgy
X	1977688	1978305	618	1977870	7.64912	3.55245	4.30259	FBtr0070377	+	1974643	1987126	inside	3045	FBgn0040395	31179	Unc-76
2R	18084600	18085167	568	18084825	7.63168	4.20195	4.28569	FBtr0114303	-	18084774	18084879	includeFeature	279	FBgn0086027	5740278	snoRNA:Or-CD1
3L	749144	749537	394	749337	7.61799	3.40451	4.2748	FBtr0072578	+	749400	753492	overlapStart	-256	FBgn0000575	38091	emc
2L	19575905	19576353	449	19576098	7.60524	3.44317	4.26363	FBtr0100597	-	19567900	19575587	upstream	-318	FBgn0005672	35253	spi
2R	5963608	5964240	633	5963859	7.60524	3.47401	4.26363	FBtr0088428	-	5958476	5963147	upstream	-461	FBgn0033482	36053	CG1371
3R	26566401	26566788	388	26566568	7.60524	3.56655	4.26363	FBtr0300700	-	26555559	26567010	inside	609	FBgn0039798	43646	CG11313
2L	160448	161238	791	160892	7.59961	4.18577	4.26315	FBtr0330652	+	159032	201588	inside	1416	FBgn0016977	44205	spen
2L	8949788	8950302	515	8949996	7.59961	4.13689	4.26315	FBtr0079788	-	8943454	8951200	inside	1412	FBgn0032078	34215	C1GalTA
3R	5376497	5376741	245	5376601	7.59165	3.70341	4.25612	FBtr0082118	-	5363876	5377060	inside	563	FBgn0037705	41145	mura
2R	18568280	18568832	553	18568444	7.56774	4.21842	4.23343	FBtr0071924	-	18573030	18576478	downstream	8198	FBgn0020257	37602	ppa
2R	14288100	14288467	368	14288250	7.5671	3.89176	4.23316	FBtr0086671	+	14288222	14288972	overlapStart	-122	FBgn0063497	37108	GstE3
X	18176291	18176730	440	18176565	7.55824	3.07953	4.22512	FBtr0113465	+	18171266	18178632	inside	5025	FBgn0053542	3346149	upd3
X	9534937	9535474	538	9535316	7.55824	3.01476	4.22512	FBtr0333427	-	9522755	9534657	upstream	-280	FBgn0028341	31907	l(1)G0232
X	21152037	21152504	468	21152298	7.55824	3.03635	4.22512	FBtr0331814	-	21078132	21152180	overlapStart	143	FBgn0052521	33098	CG32521
3L	2533305	2533830	526	2533432	7.5446	3.28266	4.21337	FBtr0304619	-	2505245	2536585	inside	3280	FBgn0010905	46194	Spn
3R	16655600	16655911	312	16655711	7.5446	3.36362	4.21337	FBtr0083991	-	16650389	16656337	inside	737	FBgn0027493	42466	CG17273
3L	7859064	7859594	531	7859249	7.54274	4.23476	4.21337	FBtr0076775	-	7807437	7860469	inside	1405	FBgn0016694	45588	Pdp1
2R	2519864	2520236	373	2520032	7.53938	3.8792	4.21325	FBtr0086153	-	2512747	2519886	overlapStart	22	FBgn0262736	44307	Vha16-1
3R	19856932	19857502	571	19857101	7.53378	3.18181	4.208	FBtr0084507	-	19824162	19857096	overlapStart	164	FBgn0020647	42843	KrT95D
3R	11799259	11799897	639	11799476	7.53197	3.55748	4.20793	FBtr0301715	+	11799020	11809173	inside	239	FBgn0022787	41943	Hel89B
2R	17596660	17596903	244	17596773	7.52604	3.93832	4.20206	FBtr0114523	-	17596955	17599114	downstream	2454	FBgn0050403	246595	CG30403
3R	17122157	17122718	562	17122308	7.50874	4.37597	4.18516	FBtr0309959	+	17122343	17124230	overlapStart	-186	FBgn0001234	3772547	Hsromega
3L	3081086	3081354	269	3081226	7.49849	3.23019	4.17572	FBtr0072995	+	3081568	3088493	upstream	-482	FBgn0035397	38369	CG11486
3R	16917281	16917641	361	16917405	7.49671	4.10171	4.17408	FBtr0084036	-	16908758	16923527	inside	6246	FBgn0038853	42496	RhoGAP93B
2L	11806671	11807300	630	11806907	7.44433	3.60769	4.1237	FBtr0080261	-	11794327	11808972	inside	2301	FBgn0020309	34592	crol
3L	5179918	5180245	328	5180073	7.44132	3.65963	4.1212	FBtr0301599	-	5153786	5177897	upstream	-2021	FBgn0052423	38605	shep
X	2017177	2017653	477	2017466	7.43852	3.89741	4.11947	FBtr0112843	-	2010899	2017164	upstream	-13	FBgn0004860	44889	ph-d
3L	17954727	17955007	281	17954825	7.40965	3.88396	4.09289	FBtr0075151	-	17946458	17954914	overlapStart	187	FBgn0000568	39999	Eip75B
X	19055795	19056102	308	19055974	7.36337	3.02833	4.04947	FBtr0299622	-	19037484	19059362	inside	3567	FBgn0261461	32898	RhoGAP18B
2R	7524992	7525305	314	7525170	7.30067	3.51507	3.99191	FBtr0306029	-	7506984	7528418	inside	3426	FBgn0033638	36243	CG9005
3R	5909983	5910340	358	5910131	7.28925	3.98358	3.98168	FBtr0304217	+	5916848	5916939	upstream	-6865	FBgn0262378	12798084	mir-317
2L	4332667	4333496	830	4332818	7.28745	3.91362	3.98037	FBtr0112899	+	4333926	4345776	upstream	-1259	FBgn0020762	33636	Atet
2L	8535652	8535972	321	8535807	7.28745	3.99999	3.98037	FBtr0079689	+	8535786	8537932	overlapStart	-134	FBgn0028394	34191	CG17834
2L	13205793	13206548	756	13206164	7.28745	3.99999	3.98037	FBtr0080441	+	13203768	13210848	inside	2025	FBgn0032482	34716	Pect
2L	16286579	16287045	467	16286811	7.28745	3.99999	3.98037	FBtr0080854	-	16264061	16287728	inside	1149	FBgn0001994	34956	crp
2L	16520617	16521019	403	16520851	7.28745	3.87044	3.98037	FBtr0301144	-	16509120	16520177	upstream	-440	FBgn0032587	34985	CG5953
2L	19398245	19398627	383	19398484	7.28745	3.99999	3.98037	FBtr0300822	-	19390370	19398492	overlapStart	247	FBgn0032775	35213	CG17544
2R	15042580	15043205	626	15042737	7.28745	3.87044	3.98037	FBtr0114623	+	15042701	15050103	overlapStart	-121	FBgn0000578	37201	ena
2R	17022218	17022650	433	17022468	7.28745	3.82726	3.98037	FBtr0071569	+	17016084	17017245	downstream	6134	FBgn0002736	37402	mago
2R	6043562	6043864	303	6043715	7.28745	3.9568	3.98037	FBtr0299832	-	6034143	6042382	upstream	-1180	FBgn0033494	36071	KCNQ
2R	7903773	7904214	442	7903950	7.28745	3.87044	3.98037	FBtr0088028	-	7888983	7907329	inside	3556	FBgn0004839	36283	otk
3L	5165057	5165587	531	5165410	7.28745	3.82726	3.98037	FBtr0333288	-	5148921	5177897	inside	12840	FBgn0052423	38605	shep
3L	18395986	18396353	368	18396137	7.28745	3.99999	3.98037	FBtr0075120	-	18390635	18391535	upstream	-4451	FBgn0011706	40015	rpr
3L	18833424	18833775	352	18833662	7.28745	3.99999	3.98037	FBtr0301857	-	18821732	18833616	overlapStart	192	FBgn0036816	40049	Indy
3R	1090525	1090836	312	1090673	7.28745	3.82726	3.98037	FBtr0078781	+	1090664	1094197	overlapStart	-139	FBgn0264652	NA	NA
3R	8545327	8545800	474	8545595	7.28745	3.99999	3.98037	FBtr0330025	-	8538825	8545514	overlapStart	187	FBgn0002719	47173	Men
3R	17415669	17416427	759	17415788	7.28745	3.87044	3.98037	FBtr0290232	-	17398221	17415913	overlapStart	244	FBgn0013984	42549	InR
3L	6969621	6969980	360	6969776	7.2433	3.74619	3.94993	FBtr0076899	+	6969422	6972322	inside	199	FBgn0047205	3772463	CR32385
3R	25702586	25702991	406	25702717	7.24012	3.68507	3.9468	FBtr0085496	+	25702781	25724515	overlapStart	-195	FBgn0051038	43535	CG31038
3R	21833820	21834702	883	21834438	7.18288	2.81817	3.89349	FBtr0084956	+	21836615	21837290	upstream	-2795	FBgn0002732	43153	E(spl)malpha-BFM
3R	25926436	25926757	322	25926602	7.1701	3.879	3.88146	FBtr0302312	-	25947745	25948985	downstream	22549	FBgn0040625	50098	CG18682
3R	18193583	18194353	771	18194184	7.14345	3.05812	3.8574	FBtr0084213	+	18193234	18198464	inside	349	FBgn0003178	42620	PyK
2R	6011341	6012013	673	6011688	7.14074	3.86489	3.85493	FBtr0300943	+	6011793	6024977	overlapStart	-452	FBgn0050011	36064	gem
X	2188503	2189235	733	2188700	7.11757	4.11701	3.83256	FBtr0333812	+	2189917	2237903	upstream	-1414	FBgn0003079	31221	phl
3R	19747643	19748870	1228	19748165	7.09779	2.8192	3.8142	FBtr0330380	-	19719889	19748695	overlapStart	1052	FBgn0016754	42824	sba
2L	16532676	16533160	485	16532991	7.09102	3.65718	3.80833	FBtr0080874	-	16509120	16532877	overlapStart	201	FBgn0032587	34985	CG5953
2L	19572379	19572805	427	19572672	7.09102	3.51324	3.80833	FBtr0081270	-	19567900	19572610	overlapStart	231	FBgn0005672	35253	spi
2R	9912730	9913066	337	9912856	7.09102	3.58521	3.80833	FBtr0087599	+	9916123	9916611	upstream	-3393	FBgn0033893	36556	CG18371
2R	3799880	3800369	490	3800030	7.09102	3.58521	3.80833	FBtr0088889	-	3802532	3803968	downstream	4088	FBgn0033232	35741	CG12159
2R	14560908	14561155	248	14561030	7.09102	3.65718	3.80833	FBtr0086652	-	14555026	14561037	overlapStart	129	FBgn0023214	37149	edl
3R	12056771	12057715	945	12057183	7.09102	3.58521	3.80833	FBtr0083257	+	12051371	12086024	inside	5400	FBgn0040071	53562	tara
3R	7178542	7179065	524	7178931	7.09102	3.65718	3.80833	FBtr0301426	-	7172014	7178853	overlapStart	311	FBgn0026064	41362	KP78a
X	7200668	7201077	410	7200856	7.09102	3.58521	3.80833	FBtr0071048	+	7201974	7205165	upstream	-1306	FBgn0024250	31665	brk
X	10418752	10419070	319	10418888	7.09102	3.65718	3.80833	FBtr0112687	-	10390756	10404675	upstream	-14077	FBgn0085443	31987	spri
X	17183226	17183545	320	17183395	7.09102	3.54923	3.80833	FBtr0074443	-	17179736	17185701	inside	2475	FBgn0024238	32721	Fim
2L	11607158	11607471	314	11607312	7.04628	4.21232	3.774	FBtr0080252	+	11606514	11626124	inside	644	FBgn0015400	34582	kek2
2L	18626908	18627225	318	18627054	7.04628	4.15735	3.774	FBtr0329972	+	18617257	18661776	inside	9651	FBgn0032694	35116	MESR3
2L	7125106	7125516	411	7125247	7.04628	4.26729	3.774	FBtr0112612	-	7099692	7133527	inside	8421	FBgn0085407	33995	Pvf3
2L	16284243	16285151	909	16284883	7.04628	4.15735	3.774	FBtr0080854	-	16264061	16287728	inside	3485	FBgn0001994	34956	crp
2R	10209992	10210249	258	10210142	7.04628	4.15735	3.774	FBtr0290253	+	10219900	10239312	upstream	-9908	FBgn0085408	36592	Shroom
3L	10831005	10831858	854	10831143	7.04628	4.15735	3.774	FBtr0076267	+	10850989	10867746	upstream	-19984	FBgn0026160	39217	tna
3L	13912853	13913346	494	13913138	7.04628	4.21232	3.774	FBtr0330186	-	13899997	13913065	overlapStart	212	FBgn0026376	44115	Rgl
3R	6213856	6214165	310	6213991	7.04628	4.21232	3.774	FBtr0305152	+	6213985	6226072	overlapStart	-129	FBgn0259938	44669	cwo
3R	10115939	10116241	303	10116064	7.04628	4.32226	3.774	FBtr0082922	+	10116184	10127998	overlapStart	-245	FBgn0038220	41738	CG12207
3R	11478634	11479031	398	11478764	7.04628	4.32226	3.774	FBtr0334025	+	11491905	11516235	upstream	-13271	FBgn0053207	41899	pxb
3R	19548292	19548591	300	19548483	7.04628	4.21232	3.774	FBtr0084446	+	19549086	19557227	upstream	-794	FBgn0039109	42801	CG10365
3R	10112106	10112780	675	10112267	7.04628	4.32226	3.774	FBtr0100277	-	10090380	10112623	overlapStart	517	FBgn0003862	41737	trx
3R	17478470	17478817	348	17478608	7.04628	4.10238	3.774	FBtr0084117	-	17446026	17486127	inside	7657	FBgn0011766	42550	E2f
X	13852593	13852977	385	13852820	7.04628	4.26729	3.774	FBtr0073854	+	13849284	13850607	downstream	3309	FBgn0030536	32357	CG11068
X	1510817	1511536	720	1511188	7.04628	4.26729	3.774	FBtr0303587	-	1417587	1512188	inside	1371	FBgn0025390	31111	Mur2B
X	9238785	9239041	257	9238916	7.04628	4.15735	3.774	FBtr0112753	-	9220691	9250260	inside	11475	FBgn0085478	31887	CG34449
X	12631462	12631936	475	12631780	7.04628	4.10238	3.774	FBtr0333766	-	12580034	12636103	inside	4641	FBgn0263865	32225	Smr
X	19181797	19182193	397	19182041	7.04628	4.15735	3.774	FBtr0301226	-	19176553	19178834	upstream	-2963	FBgn0031011	32924	CG8034
3L	626803	627257	455	627049	7.03903	2.27063	3.774	FBtr0306918	+	628435	643900	upstream	-1632	FBgn0263039	12798545	CR43334
2R	15713827	15714120	294	15713991	7.03764	3.61643	3.774	FBtr0086336	+	15714410	15720473	upstream	-583	FBgn0034476	37272	Toll-7
2L	5294407	5295404	998	5295242	7.02495	3.90054	3.774	FBtr0079070	+	5299647	5310625	upstream	-5240	FBgn0016076	33759	vri
3L	18891157	18891464	308	18891345	7.02495	3.80944	3.774	FBtr0075076	-	18886220	18891393	overlapStart	236	FBgn0036824	40059	CG3902
3L	18752093	18752702	610	18752237	7.02437	3.96886	3.774	FBtr0075087	-	18744849	18758056	inside	5963	FBgn0001078	40045	ftz-f1
2L	13068190	13068650	461	13068461	6.99767	3.35064	3.75173	FBtr0089956	-	13022671	13060115	upstream	-8075	FBgn0262160	34701	CG9932
2R	1669720	1670047	328	1669851	6.99767	3.28895	3.75173	FBtr0086053	-	1662279	1670360	inside	640	FBgn0025693	35513	CG11163
3L	19625862	19626502	641	19626143	6.99767	3.41232	3.75173	FBtr0302513	-	19618518	19626196	overlapStart	334	FBgn0036896	40143	wnd
2R	7488824	7489421	598	7489236	6.92954	2.61606	3.69623	FBtr0333071	-	7466385	7492441	inside	3617	FBgn0033636	36241	tou
2L	21042152	21042433	282	21042283	6.9063	4.08237	3.67408	FBtr0290305	-	20965520	21051983	inside	9831	FBgn0250867	7354398	CG42238
2R	17735954	17736235	282	17736071	6.9063	4.02839	3.67408	FBtr0071736	-	17735912	17735983	overlapStart	29	FBgn0050406	3772023	tRNA:CR30406
3L	15503986	15504277	292	15504113	6.9063	4.2443	3.67408	FBtr0330177	+	15504152	15506302	overlapStart	-166	FBgn0000565	39675	Eip71CD
3L	6210714	6211249	536	6211059	6.9063	4.08237	3.67408	FBtr0077014	-	6196931	6211122	overlapStart	408	FBgn0002526	38723	LanA
3L	11278860	11279168	309	11279028	6.9063	4.19033	3.67408	FBtr0076183	-	11281036	11287888	downstream	9028	FBgn0036152	39271	CG6175
3R	14299205	14299496	292	14299361	6.9063	4.08237	3.67408	FBtr0083650	-	14244438	14306398	inside	7193	FBgn0004652	42226	fru
3R	27232612	27233096	485	27232804	6.9063	4.08237	3.67408	FBtr0085811	-	27227559	27231174	upstream	-1438	FBgn0039846	43710	CG11337
X	9365295	9365558	264	9365414	6.86485	3.02888	3.64559	FBtr0302154	-	9315766	9390221	inside	24926	FBgn0261260	8674055	mgl
2R	14229843	14230042	200	14229961	6.85608	3.77378	3.63749	FBtr0301550	-	14165703	14244801	inside	14958	FBgn0010575	44027	sbb
3R	10475109	10475544	436	10475319	6.78415	3.89638	3.57342	FBtr0304678	-	10470391	10480912	inside	5803	FBgn0086686	41776	l(3)L1231
X	19060137	19060486	350	19060293	6.77396	2.89487	3.56388	FBtr0299625	-	19037484	19059362	upstream	-775	FBgn0261461	32898	RhoGAP18B
X	12557427	12557827	401	12557611	6.74657	3.76549	3.53757	FBtr0100004	+	12553495	12554665	downstream	3932	FBgn0053963	3885572	CR33963
3R	26600709	26601043	335	26600890	6.74559	3.24316	3.53757	FBtr0085702	+	26608980	26612899	upstream	-8271	FBgn0004606	43650	zfh1
X	1122987	1123307	321	1123171	6.72589	3.91491	3.51957	FBtr0070249	-	1109747	1129086	inside	6099	FBgn0261444	31071	CG3638
3R	22721831	22722397	567	22722134	6.69973	2.71022	3.49485	FBtr0085065	+	22707456	22736719	inside	14375	FBgn0004359	43235	T48
3R	2221658	2222017	360	2221800	6.66768	4.06039	3.46524	FBtr0289939	-	2214884	2231613	inside	9955	FBgn0037443	40792	CG1021
2R	18441563	18441779	217	18441656	6.6675	3.03814	3.46524	FBtr0071835	+	18437599	18439618	downstream	3964	FBgn0034736	37572	CG6018
3R	26213393	26213976	584	26213562	6.61298	3.70141	3.41462	FBtr0085622	+	26213526	26216131	overlapStart	-133	FBgn0015221	44965	Fer2LCH
2R	11017060	11017548	489	11017229	6.61146	3.85666	3.41358	FBtr0305216	+	11016421	11032288	inside	639	FBgn0015371	36678	chn
2R	15245594	15246008	415	15245717	6.61146	3.9039	3.41358	FBtr0086520	+	15245821	15249878	overlapStart	-227	FBgn0034436	37221	CG11961
3R	19616304	19616795	492	19616581	6.61146	3.9039	3.41358	FBtr0304729	+	19607488	19627356	inside	8816	FBgn0015513	42817	mbc
2L	7422356	7422704	349	7422535	6.60524	3.69771	3.40945	FBtr0332524	+	7423820	7425932	upstream	-1464	FBgn0264439	14462718	CR43857
2L	9907306	9907662	357	9907506	6.60524	3.65453	3.40945	FBtr0079902	-	9903379	9908633	inside	1327	FBgn0032156	34310	CG13124
2L	13074042	13074505	464	13074234	6.60524	3.61135	3.40945	FBtr0089956	-	13022671	13060115	upstream	-13927	FBgn0262160	34701	CG9932
2R	6762046	6762398	353	6762214	6.60524	3.78408	3.40945	FBtr0306393	-	6726607	6762276	overlapStart	230	FBgn0050015	36147	CG30015
2R	14230662	14230941	280	14230823	6.60524	3.7409	3.40945	FBtr0301550	-	14165703	14244801	inside	14139	FBgn0010575	44027	sbb
3L	5169143	5169619	477	5169381	6.60524	3.78408	3.40945	FBtr0333288	-	5148921	5177897	inside	8754	FBgn0052423	38605	shep
3L	9502141	9502589	449	9502320	6.60524	3.78408	3.40945	FBtr0076426	-	9499918	9502683	inside	542	FBgn0036008	39107	CG3408
3R	6089916	6090300	385	6090141	6.60524	3.7409	3.40945	FBtr0305354	+	6090028	6125587	overlapStart	-112	FBgn0262617	41256	CG43143
3R	3317001	3317456	456	3317356	6.60524	3.61135	3.40945	FBtr0289953	-	3312305	3317278	overlapStart	277	FBgn0015569	40896	alpha-Est10
3R	27246204	27246800	597	27246552	6.60524	3.65453	3.40945	FBtr0085811	-	27227559	27231174	upstream	-15030	FBgn0039846	43710	CG11337
X	2030344	2031827	1484	2030889	6.60524	3.7409	3.40945	FBtr0070432	-	2020243	2030578	overlapStart	234	FBgn0004861	31181	ph-p
2R	8883690	8884252	563	8883946	6.60034	2.74069	3.40945	FBtr0330613	+	8884006	8895307	overlapStart	-316	FBgn0008654	36432	Su(z)2
3R	10285877	10286476	600	10286243	6.58879	3.30814	3.40485	FBtr0112630	-	10217402	10307061	inside	21184	FBgn0086901	41749	cv-c
X	3673248	3673535	288	3673388	6.58559	3.16558	3.40181	FBtr0070596	+	3674176	3682010	upstream	-928	FBgn0086899	318206	tlk
X	3284150	3284416	267	3284275	6.5457	3.99459	3.36413	FBtr0070525	+	3267192	3280049	downstream	16958	FBgn0262656	31310	dm
2L	8691604	8691909	306	8691773	6.54516	3.39169	3.36391	FBtr0079748	-	8687281	8691213	upstream	-391	FBgn0004914	44544	Hnf4
X	2189934	2190904	971	2190635	6.51537	2.88522	3.33533	FBtr0333812	+	2189917	2237903	inside	17	FBgn0003079	31221	phl
2R	6456360	6456792	433	6456669	6.50188	3.27321	3.32324	FBtr0088277	+	6456447	6503753	overlapStart	-87	FBgn0263102	36118	psq
X	7597437	7597777	341	7597591	6.48804	3.54366	3.31004	FBtr0112946	-	7577491	7598996	inside	1559	FBgn0029504	31678	CHES-1-like
2R	16964242	16964543	302	16964398	6.48293	3.55448	3.30645	FBtr0071537	+	16964345	16975731	overlapStart	-103	FBgn0003748	45368	Treh
3L	3400728	3401030	303	3400869	6.47719	2.50721	3.30275	FBtr0304360	-	3412166	3412187	downstream	11459	FBgn0262260	12798578	mir-2282
2L	5293451	5293804	354	5293616	6.46191	3.36931	3.28823	FBtr0079070	+	5299647	5310625	upstream	-6196	FBgn0016076	33759	vri
2R	6365175	6365581	407	6365424	6.46191	3.47726	3.28823	FBtr0088307	-	6356978	6366073	inside	898	FBgn0261862	36109	whd
3L	2466634	2466976	343	2466844	6.46191	3.36931	3.28823	FBtr0100539	+	2466903	2499226	overlapStart	-269	FBgn0035347	2769004	CG33232
3L	16993286	16993749	464	16993533	6.46191	3.47726	3.28823	FBtr0304208	-	16991600	16991624	upstream	-1662	FBgn0262189	12797920	mir-2500
3R	133323	133980	658	133527	6.46191	3.47726	3.28823	FBtr0300936	+	133630	135557	overlapStart	-307	FBgn0027930	40541	MP1
3R	17482205	17482529	325	17482353	6.46191	3.44127	3.28823	FBtr0084117	-	17446026	17486127	inside	3922	FBgn0011766	42550	E2f
X	2197806	2198506	701	2197937	6.46191	3.44127	3.28823	FBtr0333812	+	2189917	2237903	inside	7889	FBgn0003079	31221	phl
2L	9782142	9782588	447	9782395	6.44959	2.98989	3.2822	FBtr0079869	+	9782390	9788499	overlapStart	-248	FBgn0032147	34300	IP3K1
2R	7084743	7084980	238	7084887	6.44959	2.94191	3.2822	FBtr0088099	+	7085781	7104899	upstream	-1038	FBgn0003396	36171	shn
2R	6364170	6364807	638	6364578	6.44959	2.91792	3.2822	FBtr0088308	-	6356978	6362985	upstream	-1185	FBgn0261862	36109	whd
2R	8566828	8567350	523	8567155	6.44959	2.89393	3.2822	FBtr0302978	-	8558545	8567094	overlapStart	266	FBgn0261625	36396	CG42708
3R	24151939	24152251	313	24152111	6.44959	2.98989	3.2822	FBtr0301181	-	24143905	24151963	overlapStart	24	FBgn0261618	53567	larp
X	3636275	3637629	1355	3636436	6.44959	2.98989	3.2822	FBtr0333751	+	3633930	3683803	inside	2345	FBgn0086899	318206	tlk
2R	7092486	7092747	262	7092610	6.41011	3.09374	3.2467	FBtr0088100	+	7092134	7104899	inside	352	FBgn0003396	36171	shn
2L	8717964	8718313	350	8718120	6.40804	3.16557	3.2467	FBtr0079747	-	8687281	8709038	upstream	-8926	FBgn0004914	44544	Hnf4
2R	17384123	17384773	651	17384664	6.40804	3.2581	3.2467	FBtr0306013	-	17374672	17384713	overlapStart	590	FBgn0010470	37449	Fkbp13
3L	17942250	17942538	289	17942380	6.40804	3.2581	3.2467	FBtr0075151	-	17946458	17954914	downstream	12664	FBgn0000568	39999	Eip75B
3L	8110053	8110295	243	8110170	6.40653	3.56123	3.2467	FBtr0076685	+	8109279	8114679	inside	774	FBgn0026252	44747	msk
2L	165324	165822	499	165552	6.39762	3.86484	3.24064	FBtr0330652	+	159032	201588	inside	6292	FBgn0016977	44205	spen
X	14917727	14918050	324	14917911	6.39762	3.86484	3.24064	FBtr0073956	+	14918467	14936093	upstream	-740	FBgn0052594	32430	be
3R	21949701	21950013	313	21949862	6.39257	3.53918	3.23646	FBtr0273389	+	21952381	21953590	upstream	-2680	FBgn0039413	43176	CG14556
2L	470353	470623	271	470479	6.37417	3.22217	3.21889	FBtr0310034	-	458876	472200	inside	1847	FBgn0031258	33222	CG4297
3R	5178590	5179003	414	5178871	6.36898	3.45144	3.21374	FBtr0114329	+	5179990	5180064	upstream	-1400	FBgn0086053	5740666	snoRNA:Me18S-G1358a
2L	1433548	1434325	778	1434128	6.36857	3.95003	3.21336	FBtr0077928	+	1432711	1432921	downstream	837	FBgn0003926	3772609	snRNA:U3:22A
2L	2178539	2178913	375	2178734	6.33071	3.38486	3.17864	FBtr0330660	-	2157427	2178749	overlapStart	210	FBgn0000097	33392	aop
2L	11066204	11067173	970	11066371	6.30324	3.82754	3.15282	FBtr0331198	-	11028859	11066997	overlapStart	793	FBgn0032330	34530	Samuel
2L	18572182	18572417	236	18572308	6.30324	3.93748	3.15282	FBtr0303163	-	18532728	18571648	upstream	-534	FBgn0085370	35107	Pde11
2L	19361890	19362146	257	19361999	6.30324	4.04741	3.15282	FBtr0081224	-	19338676	19363224	inside	1334	FBgn0024245	35207	dnt
2R	11016194	11016512	319	11016343	6.30324	3.82754	3.15282	FBtr0305216	+	11016421	11032288	overlapStart	-227	FBgn0015371	36678	chn
2R	12579066	12579424	359	12579269	6.30324	3.88251	3.15282	FBtr0087111	+	12579203	12581260	overlapStart	-137	FBgn0013763	36868	CG5210
2R	17270251	17270636	386	17270407	6.30324	3.93748	3.15282	FBtr0071609	-	17270732	17271846	downstream	1595	FBgn0034626	37443	CG10795
2R	18198673	18199111	439	18198880	6.30324	3.99245	3.15282	FBtr0071851	-	18185718	18198811	overlapStart	138	FBgn0034718	37548	wdp
3L	14265874	14266191	318	14265993	6.30324	4.04741	3.15282	FBtr0075743	+	14267443	14361739	upstream	-1569	FBgn0001085	45307	fz
3L	15297676	15297976	301	15297846	6.30324	3.99245	3.15282	FBtr0301185	+	15297355	15304295	inside	321	FBgn0036493	39662	CG7255
3L	16188385	16188684	300	16188517	6.30324	3.99245	3.15282	FBtr0091667	+	16190968	16191670	upstream	-2583	FBgn0053687	3772322	CG33687
3L	16152855	16153255	401	16153048	6.30324	3.88251	3.15282	FBtr0307521	-	16130902	16157801	inside	4946	FBgn0036576	39772	CG5151
3R	6982595	6982981	387	6982723	6.30324	3.82754	3.15282	FBtr0082338	+	6982822	6985469	overlapStart	-227	FBgn0040259	53510	Ugt86Da
3R	16739749	16740174	426	16740038	6.30324	4.04741	3.15282	FBtr0083979	+	16740023	16753346	overlapStart	-274	FBgn0038842	42478	CG5630
3R	5220016	5220406	391	5220229	6.30324	3.82754	3.15282	FBtr0333296	-	5193325	5220268	overlapStart	252	FBgn0000723	41118	Fps85D
3R	5996006	5996340	335	5996174	6.30324	3.88251	3.15282	FBtr0082183	-	5987190	5996207	overlapStart	201	FBgn0040238	53431	Best1
3R	10542608	10543228	621	10542761	6.30324	3.82754	3.15282	FBtr0100008	-	10524252	10549978	inside	7370	FBgn0262127	41783	kibra
3R	14304874	14305148	275	14304981	6.30324	3.93748	3.15282	FBtr0083650	-	14244438	14306398	inside	1524	FBgn0004652	42226	fru
X	1472223	1473183	961	1472537	6.30324	3.82754	3.15282	FBtr0308319	+	1469182	1539195	inside	3041	FBgn0000210	44505	br
X	7193704	7194683	980	7194073	6.30324	3.82754	3.15282	FBtr0071048	+	7201974	7205165	upstream	-8270	FBgn0024250	31665	brk
X	9472802	9473729	928	9473003	6.30324	3.99245	3.15282	FBtr0110850	-	9465570	9474008	inside	1206	FBgn0052699	31899	CG32699
X	10479315	10479617	303	10479484	6.30324	3.99245	3.15282	FBtr0310439	-	10384501	10479455	overlapStart	140	FBgn0085443	31987	spri
X	13709380	13709645	266	13709512	6.30324	3.99245	3.15282	FBtr0331715	-	13707165	13710901	inside	1521	FBgn0030529	32349	Clic
2R	8146738	8147015	278	8146852	6.2434	3.38255	3.11684	FBtr0088001	+	8146903	8162130	overlapStart	-165	FBgn0000253	36329	Cam
3R	13526421	13527292	872	13526746	6.22951	2.60226	3.10404	FBtr0083483	-	13511411	13512783	upstream	-13638	FBgn0051249	42129	CG31249
3L	21272957	21273456	500	21273190	6.19807	3.71125	3.07432	FBtr0333126	-	21264309	21273081	overlapStart	124	FBgn0012034	40348	AcCoAS
3R	14307360	14307661	302	14307527	6.19807	3.66218	3.07432	FBtr0083650	-	14244438	14306398	upstream	-962	FBgn0004652	42226	fru
X	12554083	12554304	222	12554214	6.19807	3.85846	3.07432	FBtr0100004	+	12553495	12554665	inside	588	FBgn0053963	3885572	CR33963
2R	16960107	16960453	347	16960274	6.18434	3.53983	3.06348	FBtr0071541	-	16957873	16960290	overlapStart	183	FBgn0034583	37393	CG10527
2L	8342373	8342674	302	8342515	6.17368	3.86646	3.05345	FBtr0079605	+	8342695	8344378	upstream	-322	FBgn0032024	34146	CG14273
2L	9179217	9179576	360	9179372	6.17368	3.97442	3.05345	FBtr0303872	+	9176358	9247186	inside	2859	FBgn0041092	34242	tai
2L	247327	247846	520	247724	6.17368	3.75851	3.05345	FBtr0078144	-	210735	250823	inside	3496	FBgn0086902	33185	kis
2L	18981938	18982326	389	18982170	6.17368	3.97442	3.05345	FBtr0081185	-	18977748	18987276	inside	5338	FBgn0032731	35158	CG10641
3R	26162062	26162621	560	26162223	6.17368	3.86646	3.05345	FBtr0085620	+	26183582	26187816	upstream	-21520	FBgn0010113	43604	hdc
3R	4869393	4869709	317	4869552	6.17368	3.81249	3.05345	FBtr0089341	-	4869905	4872922	downstream	3529	FBgn0014018	41087	Rel
3R	5217520	5218204	685	5217969	6.17368	3.81249	3.05345	FBtr0082051	-	5193325	5220268	inside	2748	FBgn0000723	41118	Fps85D
X	5812698	5813245	548	5813109	6.17368	3.92044	3.05345	FBtr0070858	+	5811210	5835703	inside	1488	FBgn0029824	31525	CG3726
X	416377	416814	438	416639	6.17368	3.97442	3.05345	FBtr0307173	-	403545	417259	inside	882	FBgn0260400	31000	elav
X	8007833	8008235	403	8008090	6.17368	3.81249	3.05345	FBtr0071107	-	7996613	8010177	inside	2344	FBgn0040319	53581	Gclc
X	10184748	10184969	222	10184838	6.17368	3.97442	3.05345	FBtr0331759	-	10170088	10184107	upstream	-641	FBgn0259170	31957	alpha-Man-I
2R	16200947	16201271	325	16201109	6.16165	3.43473	3.05073	FBtr0301209	-	16196282	16201128	overlapStart	181	FBgn0034501	37302	CG13868
3R	27050161	27050452	292	27050306	6.12818	3.65891	3.01933	FBtr0305118	+	27050639	27056645	upstream	-478	FBgn0039831	43694	CG12054
2R	13307773	13308505	733	13308317	6.12791	3.94875	3.01922	FBtr0086915	+	13307938	13313192	overlapStart	-165	FBgn0022029	36953	l(2)k01209
3R	8838148	8838453	306	8838297	6.11675	3.30278	3.0084	FBtr0082700	+	8837487	8847465	inside	661	FBgn0020496	41602	CtBP
3L	8681617	8682099	483	8681809	6.11523	3.32752	3.00774	FBtr0076569	+	8669055	8672353	downstream	12562	FBgn0001168	38995	h
3L	16799431	16799852	422	16799625	6.08789	3.79973	2.982	FBtr0075344	-	16780673	16800831	inside	1400	FBgn0036663	39878	CG9674
3L	3060560	3060861	302	3060758	6.07745	3.54563	2.97232	FBtr0072990	+	3055079	3055842	downstream	5481	FBgn0035393	38365	CG16753
X	3301850	3302303	454	3302019	6.07745	3.63357	2.97232	FBtr0070533	-	3321485	3321556	downstream	19706	FBgn0052493	3772230	tRNA:CR32493
3R	26123498	26123796	299	26123651	6.06878	3.91568	2.96502	FBtr0305269	-	26131530	26132359	downstream	8861	FBgn0085329	5740334	CG34300
3R	12035031	12035529	499	12035157	6.05018	3.34784	2.94899	FBtr0100152	-	12029912	12030973	upstream	-4058	FBgn0010438	41968	mtSSB
3L	603883	604135	253	604024	6.03251	2.6767	2.93268	FBtr0072562	-	599094	604001	overlapStart	118	FBgn0035146	38074	CG13893
2L	2164459	2164942	484	2164687	6.0158	2.79885	2.91655	FBtr0330659	-	2156792	2161522	upstream	-2937	FBgn0000097	33392	aop
2R	17591880	17592531	652	17592170	6.0158	2.77726	2.91655	FBtr0071673	-	17585056	17591993	overlapStart	113	FBgn0010228	37480	HmgZ
2R	7493518	7493773	256	7493641	6.0053	2.89503	2.90766	FBtr0333071	-	7466385	7492441	upstream	-1077	FBgn0033636	36241	tou
3L	2392786	2393114	329	2392992	5.9952	3.3315	2.89767	FBtr0299808	-	2389583	2390989	upstream	-1797	FBgn0052299	317964	CG32299
2R	9727403	9727778	376	9727581	5.98038	3.55238	2.88439	FBtr0087638	+	9727581	9729248	overlapStart	-178	FBgn0033875	36532	CG6357
3L	22414070	22414414	345	22414221	5.96978	3.16416	2.87418	FBtr0330159	-	22287084	22400963	upstream	-13107	FBgn0004449	40464	Ten-m
X	19038713	19039097	385	19038859	5.94992	2.59536	2.85567	FBtr0310063	-	19030259	19040777	inside	2064	FBgn0261461	32898	RhoGAP18B
2L	166251	167180	930	166525	5.94584	3.56817	2.85176	FBtr0330652	+	159032	201588	inside	7219	FBgn0016977	44205	spen
2R	14416274	14416929	656	14416463	5.94584	3.48181	2.85176	FBtr0086699	+	14414937	14423263	inside	1337	FBgn0034356	37130	CG10924
3L	17940325	17940827	503	17940687	5.94584	3.43862	2.85176	FBtr0305909	+	17927132	17939214	downstream	13193	FBgn0262793	12797930	CG43174
2R	19600799	19601651	853	19601384	5.931	2.79797	2.84487	FBtr0113114	+	19601425	19620706	overlapStart	-626	FBgn0034897	37755	Sesn
3L	12401487	12402010	524	12401823	5.931	2.79797	2.84487	FBtr0075983	-	12396605	12401750	overlapStart	263	FBgn0052103	39415	CG32103
3L	18164035	18164757	723	18164195	5.92857	3.47347	2.84394	FBtr0075134	-	18147997	18155622	upstream	-8413	FBgn0036781	40008	CG13699
3L	16150555	16150958	404	16150834	5.92759	3.62044	2.84307	FBtr0307521	-	16130902	16157801	inside	7246	FBgn0036576	39772	CG5151
3R	16654862	16655115	254	16654994	5.92759	3.57319	2.84307	FBtr0083991	-	16650389	16656337	inside	1475	FBgn0027493	42466	CG17273
X	1176465	1176874	410	1176653	5.90546	2.53496	2.82395	FBtr0070206	+	1181323	1182978	upstream	-4858	FBgn0025642	31074	CG32812
2R	10062222	10062554	333	10062387	5.89057	3.02826	2.81078	FBtr0112795	+	10061638	10070345	inside	584	FBgn0000289	36571	cg
2L	505325	505599	275	505491	5.88152	2.96361	2.80203	FBtr0310027	+	490835	540532	inside	14490	FBgn0003963	33225	ush
2R	14586115	14586314	200	14586186	5.88001	3.40728	2.8008	FBtr0086605	+	14584139	14584759	downstream	1976	FBgn0034377	37153	CG15071
2L	13059946	13060535	590	13060242	5.86828	2.9588	2.78957	FBtr0089956	-	13022671	13060115	overlapStart	169	FBgn0262160	34701	CG9932
2L	16521270	16521864	595	16521397	5.86828	2.87783	2.78957	FBtr0301144	-	16509120	16520177	upstream	-1093	FBgn0032587	34985	CG5953
3R	14299789	14300661	873	14300000	5.86828	2.90482	2.78957	FBtr0083650	-	14244438	14306398	inside	6609	FBgn0004652	42226	fru
3R	23070938	23071506	569	23071360	5.86828	2.9588	2.78957	FBtr0085123	-	23068057	23070971	overlapStart	33	FBgn0042111	59150	CG18766
X	3572213	3572694	482	3572371	5.86828	2.98578	2.78957	FBtr0301821	+	3565834	3594813	inside	6379	FBgn0023215	31331	Mnt
3L	15097208	15098177	970	15098016	5.86585	2.5922	2.78957	FBtr0075636	+	15098982	15106103	upstream	-1774	FBgn0262707	39645	CTPsyn
3L	5763884	5764175	292	5764042	5.85433	3.01452	2.77957	FBtr0330128	+	5764265	5769371	upstream	-381	FBgn0260936	38648	scny
3L	15528334	15528578	245	15528477	5.85335	3.18938	2.7787	FBtr0075557	+	15528514	15545005	overlapStart	-180	FBgn0004396	39682	CrebA
3R	22287010	22287472	463	22287335	5.85335	3.18938	2.7787	FBtr0085015	+	22287251	22295732	overlapStart	-241	FBgn0039430	43196	CG5455
3R	22624642	22624958	317	22624799	5.85335	3.29734	2.7787	FBtr0330155	+	22624765	22667637	overlapStart	-123	FBgn0262473	43222	Tl
X	2017792	2018101	310	2017933	5.85335	3.29734	2.7787	FBtr0112843	-	2010899	2017164	upstream	-628	FBgn0004860	44889	ph-d
3R	14103082	14103467	386	14103356	5.84958	3.67393	2.7787	FBtr0083600	-	14103903	14105252	downstream	2170	FBgn0038595	42194	CG7142
2L	1692884	1693249	366	1693141	5.84696	2.89721	2.7787	FBtr0077881	+	1704902	1706777	upstream	-12018	FBgn0011570	33346	cpb
2R	2108905	2109182	278	2109055	5.84013	3.58294	2.7724	FBtr0085993	+	2108544	2127321	inside	361	FBgn0263144	35552	bin3
3R	4880584	4881300	717	4880733	5.83711	3.01135	2.76951	FBtr0300691	+	4878240	4888967	inside	2344	FBgn0037659	41090	Kdm2
X	17188175	17188623	449	17188375	5.83711	3.01135	2.76951	FBtr0074443	-	17179736	17185701	upstream	-2474	FBgn0024238	32721	Fim
X	9747768	9748027	260	9747871	5.83198	3.51198	2.76842	FBtr0071387	+	9759251	9761103	upstream	-11483	FBgn0019929	31917	Ser7
3L	16019291	16019650	360	16019501	5.82856	3.17266	2.76594	FBtr0075435	+	16016580	16025852	inside	2711	FBgn0044028	39751	Notum
3L	3239883	3240404	522	3240068	5.78895	3.12316	2.72776	FBtr0073093	-	3236947	3239578	upstream	-305	FBgn0035425	38400	CG17746
3L	15218389	15218881	493	15218725	5.78484	3.60519	2.72383	FBtr0075607	+	15228719	15235932	upstream	-10330	FBgn0029114	44497	Tollo
2R	9896576	9896951	376	9896708	5.77257	2.5123	2.71378	FBtr0087597	+	9896703	9947861	overlapStart	-127	FBgn0002643	36555	mam
3L	19784503	19785140	638	19785014	5.76909	3.38468	2.71118	FBtr0302280	-	19744043	19784141	upstream	-362	FBgn0261688	8674026	Gyc76C
2L	13571282	13571510	229	13571369	5.75747	3.53992	2.70036	FBtr0301412	+	13550164	13638238	inside	21118	FBgn0259984	34772	kuz
2R	14419164	14419688	525	14419249	5.75747	3.53992	2.70036	FBtr0113093	+	14419913	14423263	upstream	-749	FBgn0034356	37130	CG10924
3R	19617042	19617343	302	19617220	5.75747	3.59076	2.70036	FBtr0304729	+	19607488	19627356	inside	9554	FBgn0015513	42817	mbc
2L	521629	522645	1017	521830	5.74769	3.43646	2.69118	FBtr0078063	+	523466	540560	upstream	-1837	FBgn0003963	33225	ush
2R	6959214	6959740	527	6959380	5.73074	2.31315	2.67474	FBtr0306049	+	6973091	6975805	upstream	-13877	FBgn0262817	12798403	CG43188
2R	6505009	6505312	304	6505146	5.73058	3.24328	2.67462	FBtr0088283	+	6505169	6528495	overlapStart	-160	FBgn0033538	36121	CG11883
3R	5377027	5377408	382	5377214	5.73058	3.1371	2.67462	FBtr0082118	-	5363876	5377060	overlapStart	33	FBgn0037705	41145	mura
3L	723587	723892	306	723713	5.72518	3.21066	2.67063	FBtr0331770	-	710820	711850	upstream	-11737	FBgn0035159	38089	CG13896
2R	14029037	14029681	645	14029438	5.7141	3.41238	2.65977	FBtr0086740	+	14028822	14034696	inside	215	FBgn0261619	37070	pAbp
X	7599690	7600126	437	7599842	5.68169	3.19137	2.62943	FBtr0112946	-	7577491	7598996	upstream	-694	FBgn0029504	31678	CHES-1-like
3R	12274061	12274501	441	12274230	5.64974	3.58421	2.60034	FBtr0305003	-	12270729	12279550	inside	5489	FBgn0044826	41995	Pak3
3R	22359831	22360377	547	22360010	5.64974	3.63424	2.60034	FBtr0305049	-	22295800	22360939	inside	1108	FBgn0039431	43197	CG6490
2L	13511285	13511502	218	13511421	5.64222	2.93464	2.59427	FBtr0303440	+	13496085	13500427	downstream	15200	FBgn0263354	326165	CG42784
X	1135955	1136449	495	1136088	5.62364	3.4205	2.57616	FBtr0070245	-	1130906	1133917	upstream	-2038	FBgn0026876	31072	CG11403
3R	19617487	19617875	389	19617604	5.62324	3.5203	2.57588	FBtr0304729	+	19607488	19627356	inside	9999	FBgn0015513	42817	mbc
2R	18441866	18442091	226	18441977	5.60792	2.83606	2.56194	FBtr0071835	+	18437599	18439618	downstream	4267	FBgn0034736	37572	CG6018
2L	12045663	12046172	510	12046012	5.59928	3.35713	2.55341	FBtr0080306	-	12045346	12046100	overlapStart	437	FBgn0032400	34621	CG6770
X	3056602	3057145	544	3056956	5.59691	3.45689	2.5517	FBtr0070543	-	3066487	3067173	downstream	10571	FBgn0028746	59253	CG18508
3R	22707147	22707650	504	22707338	5.59509	2.62422	2.5504	FBtr0085065	+	22707456	22736719	overlapStart	-309	FBgn0004359	43235	T48
2L	6082974	6083552	579	6083440	5.58746	3.60767	2.54296	FBtr0079194	+	6081808	6096498	inside	1166	FBgn0028420	33861	Kr-h1
2L	6085473	6086173	701	6085911	5.58746	3.77257	2.54296	FBtr0079194	+	6081808	6096498	inside	3665	FBgn0028420	33861	Kr-h1
2L	9497303	9497798	496	9497421	5.58746	3.7176	2.54296	FBtr0301065	+	9495474	9520696	inside	1829	FBgn0032120	2768929	CG33298
2L	14262951	14263235	285	14263071	5.58746	3.66264	2.54296	FBtr0305063	+	14263027	14326280	overlapStart	-76	FBgn0261563	43946	wb
2L	16450947	16451292	346	16451094	5.58746	3.60767	2.54296	FBtr0080863	+	16451071	16453042	overlapStart	-124	FBgn0020414	34981	Idgf3
2L	16601801	16602095	295	16601945	5.58746	3.7176	2.54296	FBtr0300004	+	16601913	16662012	overlapStart	-112	FBgn0259735	34987	CG42389
2L	16637354	16637727	374	16637436	5.58746	3.66264	2.54296	FBtr0300005	+	16657115	16661995	upstream	-19761	FBgn0259735	34987	CG42389
2L	16721085	16721514	430	16721261	5.58746	3.77257	2.54296	FBtr0080889	+	16719874	16722659	inside	1211	FBgn0000409	34996	Cyt-c-p
2L	11057273	11057536	264	11057412	5.58746	3.7176	2.54296	FBtr0331197	-	11013221	11056431	upstream	-842	FBgn0032330	34530	Samuel
2L	18566218	18566553	336	18566386	5.58746	3.7176	2.54296	FBtr0303162	-	18532728	18563172	upstream	-3046	FBgn0085370	35107	Pde11
2R	5907233	5907890	658	5907370	5.58746	3.7176	2.54296	FBtr0088438	-	5881395	5913547	inside	6314	FBgn0022382	36041	Pka-R2
2R	8920412	8920855	444	8920569	5.58746	3.60767	2.54296	FBtr0087797	-	8934238	8934793	downstream	14381	FBgn0033788	36433	CG13323
2R	17262406	17262707	302	17262541	5.58746	3.66264	2.54296	FBtr0071610	-	17242520	17266967	inside	4561	FBgn0000395	45280	cv-2
3L	11239386	11239735	350	11239523	5.58746	3.7176	2.54296	FBtr0076168	+	11245410	11248343	upstream	-6024	FBgn0041094	39270	scyl
3L	15588880	15589177	298	15588982	5.58746	3.60767	2.54296	FBtr0075568	+	15581960	15596219	inside	6920	FBgn0036518	39693	RhoGAP71E
3L	7426703	7426999	297	7426828	5.58746	3.66264	2.54296	FBtr0332800	-	7426749	7428290	overlapEnd	1587	FBgn0014011	38831	Rac2
3L	11537669	11538131	463	11537796	5.58746	3.66264	2.54296	FBtr0309721	-	11545724	11545745	downstream	8076	FBgn0263569	12798200	mir-4968
3L	14356504	14356968	465	14356673	5.58746	3.77257	2.54296	FBtr0333022	-	14362025	14362807	downstream	6303	FBgn0036421	39579	CG13481
3L	17915280	17916203	924	17915428	5.58746	3.77257	2.54296	FBtr0075152	-	17902583	17905665	upstream	-9615	FBgn0036772	39998	CG5290
3R	2234863	2235260	398	2235014	5.58746	3.66264	2.54296	FBtr0303788	+	2232579	2271718	inside	2284	FBgn0264495	40793	gpp
3R	3349634	3349901	268	3349745	5.58746	3.66264	2.54296	FBtr0081550	-	3345285	3349476	upstream	-158	FBgn0015575	40901	alpha-Est7
X	3655153	3655484	332	3655317	5.58746	3.7176	2.54296	FBtr0333753	+	3666673	3683803	upstream	-11520	FBgn0086899	318206	tlk
X	11658647	11659079	433	11658937	5.58746	3.7176	2.54296	FBtr0073613	-	11657507	11658621	upstream	-26	FBgn0030332	32128	CG9360
2R	7480628	7481145	518	7480992	5.56742	2.72542	2.54088	FBtr0333070	-	7464990	7480631	overlapStart	3	FBgn0033636	36241	tou
3R	24672609	24673618	1010	24672739	5.5509	3.3396	2.52539	FBtr0330305	+	24671022	24695340	inside	1587	FBgn0264324	43404	spg
3L	4413811	4414156	346	4414004	5.53145	2.60454	2.50702	FBtr0073295	+	4414357	4420648	upstream	-546	FBgn0035542	38543	DOR
2R	15180609	15180966	358	15180825	5.52693	3.37247	2.50456	FBtr0086516	+	15180034	15191529	inside	575	FBgn0086358	37216	Tab2
3L	3556090	3556496	407	3556366	5.52063	2.98169	2.4988	FBtr0110924	+	3545793	3610521	inside	10297	FBgn0005640	38433	Eip63E
2R	6994145	6994414	270	6994270	5.48965	2.93709	2.47184	FBtr0088210	-	6870299	6994321	overlapStart	176	FBgn0040765	2768719	luna
2L	12491620	12491868	249	12491740	5.46828	3.70453	2.45167	FBtr0299652	-	12455540	12492620	inside	1000	FBgn0259176	34665	bun
2R	16505512	16505833	322	16505659	5.46828	3.70453	2.45167	FBtr0086256	-	16494386	16505702	overlapStart	190	FBgn0050147	37328	Hil
3L	15222263	15222545	283	15222384	5.46828	3.59658	2.45167	FBtr0075607	+	15228719	15235932	upstream	-6456	FBgn0029114	44497	Tollo
3L	15526388	15526832	445	15526519	5.46828	3.65055	2.45167	FBtr0075558	+	15528514	15546314	upstream	-2126	FBgn0004396	39682	CrebA
3L	9689800	9690272	473	9690175	5.46828	3.5426	2.45167	FBtr0333857	-	9676679	9689800	overlapStart	0	FBgn0036030	39132	CG6767
3L	18793837	18794168	332	18793933	5.46828	3.70453	2.45167	FBtr0075086	-	18744849	18794409	inside	572	FBgn0001078	40045	ftz-f1
3R	26161507	26161988	482	26161757	5.46828	3.5426	2.45167	FBtr0085620	+	26183582	26187816	upstream	-22075	FBgn0010113	43604	hdc
3R	9291633	9292523	891	9291908	5.46828	3.65055	2.45167	FBtr0309274	-	9291429	9291828	overlapStart	195	FBgn0040554	12797896	CR17025
3R	12173479	12174155	677	12174037	5.46828	3.65055	2.45167	FBtr0083325	-	12171855	12174946	inside	1467	FBgn0038419	41982	CG14879
3R	17675458	17675947	490	17675781	5.46828	3.5426	2.45167	FBtr0084158	-	17671176	17672381	upstream	-3077	FBgn0045468	117470	Gr93d
3L	3765755	3766151	397	3765867	5.46773	3.43932	2.45167	FBtr0308638	-	3717217	3765731	upstream	-24	FBgn0052264	38438	CG32264
3R	19140024	19140305	282	19140192	5.43893	2.80423	2.43026	FBtr0089716	-	19116826	19140031	overlapStart	7	FBgn0003118	42757	pnt
2R	2912505	2912959	455	2912624	5.43238	3.32576	2.42395	FBtr0089023	+	2912517	2915587	overlapStart	-12	FBgn0033127	35615	Tsp42Ef
3L	11285267	11285714	448	11285470	5.43238	3.32576	2.42395	FBtr0076183	-	11281036	11287888	inside	2621	FBgn0036152	39271	CG6175
2R	9923325	9923676	352	9923486	5.43154	3.07917	2.42395	FBtr0087598	+	9919184	9946399	inside	4141	FBgn0002643	36555	mam
2R	7519175	7519448	274	7519308	5.42882	2.726	2.42157	FBtr0300945	-	7506984	7520017	inside	842	FBgn0033638	36243	CG9005
3L	3420302	3420642	341	3420450	5.42882	2.70201	2.42157	FBtr0073146	-	3402799	3417927	upstream	-2375	FBgn0014388	38424	sty
3R	12050328	12050727	400	12050518	5.42882	2.67802	2.42157	FBtr0083257	+	12051371	12086024	upstream	-1043	FBgn0040071	53562	tara
3R	296840	297504	665	297023	5.42882	2.67802	2.42157	FBtr0078937	-	291139	297321	overlapStart	481	FBgn0051523	326148	CG31523
2L	13071654	13072049	396	13071823	5.42619	3.51972	2.42077	FBtr0089956	-	13022671	13060115	upstream	-11539	FBgn0262160	34701	CG9932
X	14920820	14921082	263	14920929	5.41718	3.55812	2.41236	FBtr0310270	+	14918467	14928447	inside	2353	FBgn0052594	32430	be
3R	19930912	19931312	401	19931156	5.39214	3.35207	2.38888	FBtr0303161	-	19927322	19931465	inside	553	FBgn0013343	42854	Syx1A
2R	2515720	2516326	607	2515850	5.37835	3.25183	2.37551	FBtr0086152	-	2512747	2519886	inside	4166	FBgn0262736	44307	Vha16-1
3R	2912131	2912520	390	2912357	5.37183	3.54343	2.36983	FBtr0081639	+	2912321	2914561	overlapStart	-190	FBgn0003884	40848	alphaTub84B
3R	7392472	7393275	804	7392721	5.37183	3.64979	2.36983	FBtr0100321	-	7389784	7392771	overlapStart	299	FBgn0037913	3772232	fabp
2R	20830172	20830820	649	20830280	5.36285	3.42213	2.36321	FBtr0072411	-	20828148	20829932	upstream	-240	FBgn0035083	37989	Tina-1
X	1944067	1944317	251	1944259	5.3579	2.4806	2.35835	FBtr0303045	-	1938325	1944153	overlapStart	86	FBgn0025631	31168	moody
3L	22902244	22902957	714	22902518	5.34426	2.85084	2.34575	FBtr0078560	+	22903591	22916632	upstream	-1347	FBgn0037206	40513	CG12768
3L	17994578	17994971	394	17994746	5.34426	2.85084	2.34575	FBtr0114357	-	17996078	17996178	downstream	1600	FBgn0086081	5740406	snoRNA:Me28S-A30
3L	16660543	16661348	806	16661150	5.34252	3.51796	2.34575	FBtr0075354	-	16655657	16661034	overlapStart	491	FBgn0010223	39861	Galpha73B
3L	17480517	17480892	376	17480715	5.33608	3.07205	2.34036	FBtr0302041	+	17480218	17504793	inside	299	FBgn0036732	39954	Oatp74D
X	10390414	10390682	269	10390552	5.32815	3.14519	2.33362	FBtr0112690	-	10384102	10387769	upstream	-2645	FBgn0085443	31987	spri
2R	12157873	12158503	631	12158040	5.31794	3.31438	2.32372	FBtr0087184	-	12154465	12159483	inside	1610	FBgn0001308	36810	Khc
2R	4332121	4332390	270	4332266	5.31046	3.2659	2.31686	FBtr0088745	+	4332217	4334676	overlapStart	-96	FBgn0014469	35822	Cyp4e2
2R	3264080	3264495	416	3264282	5.31046	3.2659	2.31686	FBtr0089016	-	3207059	3269374	inside	5294	FBgn0033159	35652	Dscam
2R	5571158	5571483	326	5571387	5.31046	3.35226	2.31686	FBtr0088501	-	5498644	5571356	overlapStart	198	FBgn0033438	35997	Mmp2
2R	6758500	6758695	196	6758594	5.31046	3.22272	2.31686	FBtr0088242	-	6726607	6762276	inside	3776	FBgn0050015	36147	CG30015
3L	17996357	17996544	188	17996485	5.31046	3.30908	2.31686	FBtr0114357	-	17996078	17996178	upstream	-179	FBgn0086081	5740406	snoRNA:Me28S-A30
3L	18784408	18784703	296	18784535	5.31046	3.22272	2.31686	FBtr0075086	-	18744849	18794409	inside	10001	FBgn0001078	40045	ftz-f1
3R	17767435	17767710	276	17767587	5.31046	3.35226	2.31686	FBtr0112874	+	17774836	17832525	upstream	-7401	FBgn0264490	44936	Eip93F
3R	10541370	10542299	930	10541824	5.31046	3.35226	2.31686	FBtr0100008	-	10524252	10549978	inside	8608	FBgn0262127	41783	kibra
3R	12031989	12032350	362	12032214	5.31046	3.39544	2.31686	FBtr0100152	-	12029912	12030973	upstream	-1016	FBgn0010438	41968	mtSSB
3R	19832178	19832496	319	19832347	5.31046	3.39544	2.31686	FBtr0301418	-	19824162	19832300	overlapStart	122	FBgn0020647	42843	KrT95D
3R	16654276	16654833	558	16654632	5.29351	3.30201	2.30967	FBtr0083991	-	16650389	16656337	inside	2061	FBgn0027493	42466	CG17273
2L	9613212	9613630	419	9613497	5.29169	3.49947	2.30817	FBtr0079840	+	9613379	9616047	overlapStart	-167	FBgn0040070	34281	Trx-2
2L	7914156	7914572	417	7914414	5.28566	2.94966	2.30259	FBtr0079557	-	7889288	7890594	upstream	-23562	FBgn0053121	326261	Spn28Db
3L	516806	517321	516	517099	5.28566	2.98051	2.30259	FBtr0112464	+	528339	528996	upstream	-11533	FBgn0085298	5740713	CG34269
3R	22061089	22061476	388	22061329	5.28566	2.91882	2.30259	FBtr0303214	+	22061047	22078654	inside	42	FBgn0261708	10178802	CR42745
3R	10549749	10550227	479	10549943	5.26923	3.4787	2.28936	FBtr0100008	-	10524252	10549978	overlapStart	229	FBgn0262127	41783	kibra
X	4833509	4833729	221	4833628	5.26923	3.43146	2.28936	FBtr0301794	+	4833449	4849458	inside	60	FBgn0004368	31425	Ptp4E
2L	21629781	21630025	245	21629922	5.26647	2.87968	2.28857	FBtr0085920	-	21626860	21629932	overlapStart	151	FBgn0022893	35418	Df31
2R	8847633	8847934	302	8847751	5.26629	3.04544	2.28842	FBtr0087792	+	8841061	8842675	downstream	6572	FBgn0033787	36430	CG13321
2R	12481767	12482380	614	12482003	5.26629	3.11741	2.28842	FBtr0087120	-	12477023	12482218	overlapStart	451	FBgn0034142	36857	CG8306
3L	21873382	21873941	560	21873738	5.26629	3.08143	2.28842	FBtr0304984	+	21872677	21917214	inside	705	FBgn0262737	40436	mub
3R	5919210	5919580	371	5919379	5.26629	3.08143	2.28842	FBtr0309196	+	5919484	5920347	overlapStart	-274	FBgn0263413	12798085	CR43459
3R	23396290	23396665	376	23396505	5.26629	3.1534	2.28842	FBtr0085210	-	23385101	23387041	upstream	-9249	FBgn0039525	43311	CG5646
X	2090363	2090692	330	2090566	5.26629	3.1534	2.28842	FBtr0070393	+	2088616	2099406	inside	1747	FBgn0023549	31198	Mct1
X	3570781	3571237	457	3571019	5.26629	3.1534	2.28842	FBtr0301821	+	3565834	3594813	inside	4947	FBgn0023215	31331	Mnt
3L	3193072	3193415	344	3193264	5.24509	3.41874	2.27501	FBtr0073040	+	3193216	3197059	overlapStart	-144	FBgn0001233	38389	Hsp83
3R	4646331	4646553	223	4646419	5.23917	3.52285	2.26965	FBtr0081932	-	4643369	4646378	overlapStart	47	FBgn0037636	41058	CG9821
3L	16640793	16641164	372	16641026	5.22937	3.13667	2.26016	FBtr0330136	-	16615470	16640982	overlapStart	189	FBgn0000017	45821	Abl
2R	3669868	3670257	390	3670127	5.21705	2.67602	2.24854	FBtr0088932	-	3626619	3670142	overlapStart	274	FBgn0050497	246653	CG30497
2R	17393435	17394109	675	17393623	5.18884	3.08507	2.22351	FBtr0089706	+	17393652	17402499	overlapStart	-217	FBgn0043070	37451	MESK2
3L	3432312	3432749	438	3432641	5.15112	2.92772	2.18903	FBtr0073145	-	3401137	3424935	upstream	-7377	FBgn0014388	38424	sty
3R	11847636	11848161	526	11847855	5.12814	2.91635	2.16782	FBtr0083220	+	11851819	11866638	upstream	-4183	FBgn0003117	44849	pnr
2R	20427134	20427790	657	20427410	5.12657	3.40275	2.16651	FBtr0290218	+	20427465	20443669	overlapStart	-331	FBgn0035023	37921	itp
2R	141086	141352	267	141241	5.12657	3.35654	2.16651	FBtr0111269	-	123284	130444	upstream	-10642	FBgn0262117	3355010	IntS3
2L	470903	471162	260	471038	5.11505	2.91273	2.15591	FBtr0310034	-	458876	472200	inside	1297	FBgn0031258	33222	CG4297
3R	12828287	12828693	407	12828554	5.11094	3.34998	2.15196	FBtr0083371	+	12828599	12832930	overlapStart	-312	FBgn0038465	42049	Irc
3R	14409040	14409537	498	14409272	5.11094	3.34998	2.15196	FBtr0083638	+	14410197	14415175	upstream	-1157	FBgn0023083	44233	fray
3R	25611831	25612407	577	25612263	5.07647	2.2995	2.12113	FBtr0290076	+	25614658	25619838	upstream	-2827	FBgn0001297	3772082	kay
2R	9222353	9222818	466	9222508	5.06283	2.56135	2.10784	FBtr0304272	-	9216907	9217006	upstream	-5347	FBgn0262391	12798434	mir-184
X	3267057	3267263	207	3267128	5.06283	2.51817	2.10784	FBtr0070525	+	3267192	3280049	overlapStart	-135	FBgn0262656	31310	dm
2L	485386	486132	747	485945	5.05207	2.36887	2.09894	FBtr0310027	+	490835	540532	upstream	-5449	FBgn0003963	33225	ush
2R	1670142	1670499	358	1670323	5.03838	3.05069	2.08567	FBtr0086056	-	1662279	1670360	overlapStart	218	FBgn0025693	35513	CG11163
2R	12037978	12038465	488	12038101	5.03427	3.26284	2.08202	FBtr0302084	+	12037628	12057024	inside	350	FBgn0034083	36788	lbk
3L	20533407	20533655	249	20533529	5.03427	3.26284	2.08202	FBtr0078213	-	20521072	20533517	overlapStart	110	FBgn0037012	40283	Rcd2
3R	3942052	3942425	374	3942201	5.03427	3.17174	2.08202	FBtr0113205	+	3948421	3950995	upstream	-6369	FBgn0037549	40959	CG7878
2R	14434434	14434915	482	14434760	5.01975	2.9382	2.06944	FBtr0112633	+	14427090	14436472	inside	7344	FBgn0085419	37132	Rgk2
2R	2902953	2903178	226	2903077	5.01138	3.39745	2.06127	FBtr0310091	+	2906265	2906895	upstream	-3312	FBgn0263655	14462556	CG43646
2R	6933644	6934092	449	6933840	5.01071	3.16174	2.06122	FBtr0306049	+	6973091	6975805	upstream	-39447	FBgn0262817	12798403	CG43188
3L	4221746	4222346	601	4221933	5.0012	3.03406	2.05215	FBtr0307363	-	4221704	4222734	inside	988	FBgn0052252	12798359	CR32252
2R	9336710	9337052	343	9336913	4.98892	3.2396	2.04116	FBtr0309893	-	9326819	9336905	overlapStart	195	FBgn0013765	36491	cnn
2L	13571857	13572181	325	13572071	4.98689	3.28399	2.03962	FBtr0301412	+	13550164	13638238	inside	21693	FBgn0259984	34772	kuz
3R	12145981	12146234	254	12146140	4.9737	2.94984	2.02723	FBtr0083267	+	12147125	12147197	upstream	-1144	FBgn0011858	3771844	tRNA:F2:89BC
2L	1989462	1989751	290	1989570	4.96257	3.2711	2.01794	FBtr0304139	+	1989450	1990764	inside	12	FBgn0262148	10178915	CR42874
3L	19072835	19073193	359	19073028	4.94366	2.60605	2.00031	FBtr0333220	-	19059255	19079526	inside	6691	FBgn0036844	40081	Mkp3
3R	25032428	25033046	619	25032578	4.94366	2.65403	2.00031	FBtr0085406	-	25028387	25029855	upstream	-2573	FBgn0039651	43457	CG14508
4	529017	529435	419	529260	4.94366	2.65403	2.00031	FBtr0332913	+	522436	558999	inside	6581	FBgn0004607	43795	zfh2
2R	6421711	6421964	254	6421834	4.93484	2.36591	1.99371	FBtr0089342	-	6407125	6421862	overlapStart	151	FBgn0005630	44548	lola
2R	7075752	7076036	285	7075873	4.91439	3.29508	1.97442	FBtr0088098	+	7070729	7104899	inside	5023	FBgn0003396	36171	shn
3R	19841730	19841987	258	19841836	4.9067	3.11121	1.96726	FBtr0301418	-	19824162	19832300	upstream	-9430	FBgn0020647	42843	KrT95D
2L	20800591	20800943	353	20800759	4.90067	3.38779	1.96169	FBtr0081415	+	20797717	20814030	inside	2874	FBgn0032886	35344	CG9328
2L	841961	842220	260	842070	4.90067	3.5527	1.96169	FBtr0302121	-	833584	842691	inside	730	FBgn0020304	33263	drongo
2R	11015811	11016022	212	11015917	4.90067	3.5527	1.96169	FBtr0087415	+	11016421	11032288	upstream	-610	FBgn0015371	36678	chn
2R	13023773	13024164	392	13023993	4.90067	3.38779	1.96169	FBtr0086986	+	13023962	13024408	overlapStart	-189	FBgn0034199	36936	Gbp
2R	14694779	14695049	271	14694898	4.90067	3.33282	1.96169	FBtr0086634	-	14684769	14691232	upstream	-3547	FBgn0010651	46085	l(2)08717
3L	10659000	10659308	309	10659135	4.90067	3.38779	1.96169	FBtr0331573	+	10657839	10682403	inside	1161	FBgn0010762	39212	simj
3L	15223863	15224753	891	15224385	4.90067	3.33282	1.96169	FBtr0075607	+	15228719	15235932	upstream	-4856	FBgn0029114	44497	Tollo
3L	3902420	3902687	268	3902621	4.90067	3.49773	1.96169	FBtr0333142	-	3899259	3902638	overlapStart	218	FBgn0003943	38456	Ubi-p63E
3L	8353807	8354131	325	8353973	4.90067	3.33282	1.96169	FBtr0114548	-	8349504	8354006	overlapStart	199	FBgn0001248	44291	Idh
3L	10651471	10651687	217	10651589	4.90067	3.49773	1.96169	FBtr0076278	-	10633386	10653081	inside	1610	FBgn0052066	39206	CG32066
3L	12836125	12836336	212	12836224	4.90067	3.38779	1.96169	FBtr0075941	-	12817980	12836206	overlapStart	81	FBgn0036316	39458	CG10960
3L	14543891	14544213	323	14544054	4.90067	3.38779	1.96169	FBtr0075723	-	14534637	14544075	overlapStart	184	FBgn0036428	39588	CG9238
3L	21017714	21018019	306	21017852	4.90067	3.5527	1.96169	FBtr0333284	-	20987231	21019304	inside	1590	FBgn0003415	43906	skd
3R	12110564	12111065	502	12110762	4.90067	3.5527	1.96169	FBtr0083264	+	12106630	12128094	inside	3934	FBgn0250823	49701	gish
3R	26427528	26427794	267	26427663	4.90067	3.44276	1.96169	FBtr0300983	+	26427928	26429763	upstream	-400	FBgn0051021	43638	CG31021
3R	4859300	4859569	270	4859433	4.90067	3.33282	1.96169	FBtr0082004	-	4846068	4859449	overlapStart	149	FBgn0002932	41085	neur
3R	8682925	8683553	629	8683448	4.90067	3.44276	1.96169	FBtr0082686	-	8681260	8683325	overlapStart	400	FBgn0038088	41579	CG10126
3R	16849754	16850040	287	16849913	4.90067	3.49773	1.96169	FBtr0084047	-	16846756	16849885	overlapStart	131	FBgn0046763	50050	CG17278
3R	17405865	17406111	247	17406001	4.90067	3.38779	1.96169	FBtr0290232	-	17398221	17415913	inside	10048	FBgn0013984	42549	InR
X	3614290	3614725	436	3614503	4.90067	3.49773	1.96169	FBtr0333752	+	3614040	3681002	inside	250	FBgn0086899	318206	tlk
X	14830201	14830664	464	14830443	4.90067	3.44276	1.96169	FBtr0300435	+	14824349	14827616	downstream	5852	FBgn0264078	32425	Flo-2
X	4830238	4830525	288	4830404	4.90067	3.44276	1.96169	FBtr0070729	-	4820697	4830183	upstream	-55	FBgn0029738	31424	CG4068
X	18140803	18141514	712	18141279	4.90067	3.44276	1.96169	FBtr0300182	-	18134790	18137317	upstream	-3486	FBgn0030904	32805	upd2
X	19191934	19192271	338	19192091	4.90067	3.44276	1.96169	FBtr0074684	-	19175416	19192195	overlapStart	261	FBgn0031011	32924	CG8034
2R	8878044	8878853	810	8878670	4.90017	2.35037	1.96169	FBtr0091802	+	8881402	8882127	upstream	-3358	FBgn0053798	3772108	CG33798
X	945316	945692	377	945476	4.90017	2.38635	1.96169	FBtr0070179	+	945557	946664	overlapStart	-241	FBgn0040398	31055	CG14629
2R	9221093	9221499	407	9221305	4.8998	3.28329	1.96169	FBtr0304272	-	9216907	9217006	upstream	-4087	FBgn0262391	12798434	mir-184
2R	19956404	19956644	241	19956515	4.89523	2.76403	1.96169	FBtr0072179	+	19956433	19960987	overlapStart	-29	FBgn0034971	37852	CG3209
2R	6429750	6430071	322	6429937	4.8919	2.42957	1.96169	FBtr0089345	-	6392364	6429184	upstream	-566	FBgn0005630	44548	lola
2L	19141286	19141825	540	19141668	4.89054	3.38082	1.96169	FBtr0332577	-	19133023	19135233	upstream	-6053	FBgn0086447	35196	l(2)37Cg
3L	3248378	3248782	405	3248625	4.88623	3.06082	1.96169	FBtr0308062	+	3248015	3249045	inside	363	FBgn0263246	12798574	CG43389
2R	7489997	7490277	281	7490174	4.87699	2.62801	1.96169	FBtr0333071	-	7466385	7492441	inside	2444	FBgn0033636	36241	tou
2L	17430368	17430637	270	17430498	4.86684	3.36776	1.95344	FBtr0081009	-	17413248	17428195	upstream	-2173	FBgn0011274	35045	Dif
3L	16691983	16692304	322	16692153	4.86684	3.31869	1.95344	FBtr0075317	+	16698073	16699528	upstream	-6090	FBgn0036654	39865	CG9692
2L	107957	108309	353	108089	4.83877	2.7159	1.92877	FBtr0089433	+	108089	114432	overlapStart	-132	FBgn0005278	48552	Sam-S
X	21595566	21595751	186	21595710	4.83877	2.68891	1.92877	FBtr0301292	-	21496177	21501185	upstream	-94381	FBgn0024807	43981	DIP1
2L	13554643	13554970	328	13554825	4.81272	3.23781	1.90707	FBtr0301412	+	13550164	13638238	inside	4479	FBgn0259984	34772	kuz
2L	9493915	9494280	366	9494083	4.81272	3.10589	1.90707	FBtr0306169	-	9491176	9494796	inside	881	FBgn0004868	34264	Gdi
2L	21623459	21623843	385	21623616	4.80778	2.26135	1.90327	FBtr0085921	-	21614766	21623627	overlapStart	168	FBgn0032955	35417	CG2201
3L	14048129	14048459	331	14048272	4.80376	3.49561	1.89965	FBtr0334053	+	14046796	14063469	inside	1333	FBgn0052138	39561	CG32138
2R	7539893	7540224	332	7540085	4.80337	2.84662	1.89943	FBtr0088087	-	7539872	7539944	overlapStart	51	FBgn0050254	3772498	tRNA:CR30254
2L	9449223	9449444	222	9449336	4.79185	3.38067	1.88868	FBtr0331292	+	9449830	9464184	upstream	-607	FBgn0002973	34263	numb
2L	11052750	11053156	407	11053057	4.79185	3.43465	1.88868	FBtr0331197	-	11013221	11056431	inside	3681	FBgn0032330	34530	Samuel
3L	8941203	8941624	422	8941485	4.79185	3.43465	1.88868	FBtr0331511	-	8935599	8937993	upstream	-3210	FBgn0264307	39018	orb2
3L	11343308	11343665	358	11343466	4.79185	3.43465	1.88868	FBtr0076181	-	11355086	11357985	downstream	14677	FBgn0036155	39274	CG6163
3R	17425298	17425799	502	17425523	4.79185	3.43465	1.88868	FBtr0310107	+	17418072	17420574	downstream	7226	FBgn0263662	14462499	CR43653
3R	10515794	10516196	403	10516008	4.79185	3.43465	1.88868	FBtr0301498	-	10491559	10523057	inside	7263	FBgn0051314	NA	NA
3R	19541724	19542021	298	19541858	4.79185	3.27272	1.88868	FBtr0084472	-	19538536	19544079	inside	2355	FBgn0002922	42799	nau
X	9185339	9185620	282	9185497	4.79185	3.32669	1.88868	FBtr0112814	+	9178682	9197669	inside	6657	FBgn0002576	31883	lz
X	7435154	7435504	351	7435298	4.79185	3.43465	1.88868	FBtr0304870	-	7429912	7430922	upstream	-4232	FBgn0052720	318170	CG32720
X	21465540	21465729	190	21465628	4.79185	3.43465	1.88868	FBtr0070062	-	21471627	21475716	downstream	10176	FBgn0027588	49953	CG14476
3R	20369470	20369713	244	20369579	4.78542	3.13233	1.88868	FBtr0089906	-	20361926	20369629	overlapStart	159	FBgn0039207	42928	CG5789
2L	8424754	8425137	384	8424856	4.77773	2.93576	1.88359	FBtr0079666	+	8426773	8430984	upstream	-2019	FBgn0027932	34170	Akap200
3L	6255660	6255880	221	6255788	4.76991	3.08454	1.8763	FBtr0077008	-	6252592	6255794	overlapStart	134	FBgn0001258	45880	ImpL3
3R	23106890	23107288	399	23107144	4.76731	2.79646	1.87379	FBtr0305972	-	23102971	23106752	upstream	-138	FBgn0039507	43291	mrt
3R	19360218	19360498	281	19360367	4.76104	2.63662	1.86763	FBtr0084420	-	19358667	19360489	overlapStart	271	FBgn0039085	42774	CG10170
2L	4333737	4334308	572	4333948	4.75456	2.73376	1.86138	FBtr0077427	+	4333926	4345411	overlapStart	-189	FBgn0020762	33636	Atet
2L	21250417	21250685	269	21250550	4.75456	2.73376	1.86138	FBtr0330677	+	21261168	21262411	upstream	-10751	FBgn0021856	35399	l(2)k14505
2R	3576482	3576824	343	3576625	4.75456	2.82629	1.86138	FBtr0088939	-	3564575	3582886	inside	6404	FBgn0033212	35715	CG1399
3R	8194991	8195348	358	8195070	4.75456	2.85713	1.86138	FBtr0082607	-	8193539	8194987	upstream	-4	FBgn0001149	41503	GstD1
X	13290059	13290386	328	13290223	4.75456	2.85713	1.86138	FBtr0073777	+	13290926	13295262	upstream	-867	FBgn0030482	32297	CG1673
X	14719936	14720293	358	14720125	4.75456	2.82629	1.86138	FBtr0333657	-	14683288	14719938	overlapStart	2	FBgn0003301	32406	rut
2R	5326714	5327018	305	5326859	4.75056	3.20765	1.86138	FBtr0088550	-	5322174	5328333	inside	1619	FBgn0029092	35971	ced-6
2R	4128697	4128920	224	4128807	4.74869	3.03044	1.86036	FBtr0088793	+	4125364	4127835	downstream	3333	FBgn0013726	35801	pnut
3L	1378217	1378497	281	1378353	4.72774	3.19554	1.84015	FBtr0072682	+	1379934	1380005	upstream	-1717	FBgn0052330	3772582	tRNA:CR32330
X	19056591	19056966	376	19056850	4.70594	2.52844	1.81958	FBtr0299622	-	19037484	19059362	inside	2771	FBgn0261461	32898	RhoGAP18B
2L	13215715	13216261	547	13215815	4.70182	2.97347	1.81785	FBtr0080443	+	13215839	13216030	includeFeature	-124	FBgn0004192	3771927	snRNA:U2:34ABb
2L	8541574	8541748	175	8541673	4.70182	2.86552	1.81785	FBtr0079694	-	8541552	8541623	overlapStart	49	FBgn0051604	3772683	tRNA:CR31604
2L	11155524	11155884	361	11155799	4.70182	2.9015	1.81785	FBtr0080222	-	11151506	11155716	overlapStart	192	FBgn0032350	34554	CG6287
2R	7073137	7073587	451	7073423	4.70182	2.86552	1.81785	FBtr0088098	+	7070729	7104899	inside	2408	FBgn0003396	36171	shn
2R	2021816	2022166	351	2022014	4.70182	2.86552	1.81785	FBtr0086011	-	1979782	2019427	upstream	-2389	FBgn0000546	35540	EcR
2R	2674253	2674586	334	2674417	4.70182	2.93749	1.81785	FBtr0112636	-	2649418	2676524	inside	2271	FBgn0085421	35588	Epac
2R	3503459	3503789	331	3503608	4.70182	2.93749	1.81785	FBtr0088949	-	3483240	3502040	upstream	-1419	FBgn0033196	35697	CG1358
3R	21930411	21930685	275	21930533	4.70182	2.9015	1.81785	FBtr0333925	+	21932590	21956396	upstream	-2179	FBgn0051324	43177	CG31324
X	17193653	17194379	727	17194106	4.70182	2.97347	1.81785	FBtr0074442	-	17179736	17194654	inside	1001	FBgn0024238	32721	Fim
2L	19935123	19935458	336	19935255	4.70046	3.09317	1.81785	FBtr0329844	+	19935253	19958424	overlapStart	-130	FBgn0263873	35277	sick
2R	4129165	4129419	255	4129266	4.70046	3.04999	1.81785	FBtr0088793	+	4125364	4127835	downstream	3801	FBgn0013726	35801	pnut
2R	14417863	14418104	242	14418006	4.70046	3.04999	1.81785	FBtr0113093	+	14419913	14423263	upstream	-2050	FBgn0034356	37130	CG10924
3L	20501588	20502162	575	20501801	4.70046	3.13635	1.81785	FBtr0078205	+	20502787	20507207	upstream	-1199	FBgn0052425	40273	CG32425
3L	4363736	4364148	413	4364049	4.70046	3.13635	1.81785	FBtr0306095	-	4323530	4363974	overlapStart	238	FBgn0035533	38534	Cip4
3L	7361376	7361942	567	7361587	4.70046	3.13635	1.81785	FBtr0302546	-	7359941	7361290	upstream	-86	FBgn0035772	38820	Sh3beta
3L	17610006	17610283	278	17610143	4.70046	3.13635	1.81785	FBtr0075202	-	17553258	17612425	inside	2419	FBgn0000567	39962	Eip74EF
3L	17983006	17983394	389	17983227	4.70046	3.04999	1.81785	FBtr0075149	-	17945262	17992921	inside	9915	FBgn0000568	39999	Eip75B
3R	5254599	5255223	625	5255015	4.70046	3.09317	1.81785	FBtr0302694	+	5254284	5274371	inside	315	FBgn0261552	44258	ps
3R	26292314	26292601	288	26292408	4.70046	3.04999	1.81785	FBtr0085650	+	26291772	26311521	inside	542	FBgn0039776	43620	PH4alphaEFB
3R	19118783	19119205	423	19119063	4.70046	3.04999	1.81785	FBtr0089715	-	19116826	19120960	inside	2177	FBgn0003118	42757	pnt
3R	22779509	22779793	285	22779669	4.70046	3.13635	1.81785	FBtr0085085	-	22775845	22778975	upstream	-534	FBgn0039464	43240	CG6330
X	10280930	10281242	313	10281115	4.70046	3.04999	1.81785	FBtr0071447	+	10279993	10302098	inside	937	FBgn0000711	44289	flw
X	18186151	18186506	356	18186328	4.70046	3.04999	1.81785	FBtr0113465	+	18171266	18178632	downstream	14885	FBgn0053542	3346149	upd3
2R	14558229	14558511	283	14558377	4.68253	3.21918	1.81463	FBtr0086652	-	14555026	14561037	inside	2808	FBgn0023214	37149	edl
3L	16053787	16053990	204	16053856	4.66782	2.91807	1.80094	FBtr0333616	+	16045059	16072689	inside	8728	FBgn0005536	49070	Mbs
2R	11735486	11735697	212	11735619	4.6676	2.9577	1.80094	FBtr0308814	+	11736111	11743150	upstream	-625	FBgn0034046	36743	tun
2R	20829736	20830017	282	20829863	4.66499	3.1612	1.79863	FBtr0072411	-	20828148	20829932	overlapStart	196	FBgn0035083	37989	Tina-1
3R	19614283	19614813	531	19614578	4.64558	2.28583	1.78034	FBtr0304729	+	19607488	19627356	inside	6795	FBgn0015513	42817	mbc
3R	19171855	19172317	463	19171921	4.64558	2.23601	1.78034	FBtr0089717	-	19116826	19171884	overlapStart	29	FBgn0003118	42757	pnt
3R	10531074	10531352	279	10531211	4.64435	2.9794	1.77954	FBtr0301499	-	10493575	10523057	upstream	-8017	FBgn0051314	NA	NA
3L	2867114	2867383	270	2867225	4.63973	2.68768	1.77506	FBtr0309117	-	2786206	2879158	inside	12044	FBgn0263392	38347	CG43444
3R	25922584	25922854	271	25922663	4.63788	3.10074	1.77344	FBtr0302312	-	25947745	25948985	downstream	26401	FBgn0040625	50098	CG18682
3L	4624553	4624797	245	4624651	4.60668	3.17124	1.74654	FBtr0304990	-	4592447	4626132	inside	1579	FBgn0262733	48973	Src64B
2R	7482685	7482945	261	7482849	4.60648	2.55639	1.74654	FBtr0333070	-	7464990	7480631	upstream	-2054	FBgn0033636	36241	tou
3R	25304872	25305229	358	25305022	4.60343	3.08696	1.74358	FBtr0303454	+	25305420	25312426	upstream	-548	FBgn0004369	43469	Ptp99A
3L	3438777	3439025	249	3438853	4.59586	2.81854	1.73748	FBtr0073145	-	3401137	3424935	upstream	-13842	FBgn0014388	38424	sty
3L	5180991	5181231	241	5181149	4.59586	2.92473	1.73748	FBtr0301599	-	5153786	5177897	upstream	-3094	FBgn0052423	38605	shep
3R	25608111	25608684	574	25608354	4.5702	2.0909	1.71481	FBtr0099990	+	25608333	25619838	overlapStart	-222	FBgn0001297	3772082	kay
3L	20511435	20511856	422	20511649	4.55911	3.19721	1.70422	FBtr0078219	-	20507698	20512493	inside	1058	FBgn0037007	40278	CG5059
X	2189402	2189800	399	2189494	4.53557	3.13253	1.68163	FBtr0333812	+	2189917	2237903	upstream	-515	FBgn0003079	31221	phl
X	7598397	7598658	262	7598572	4.53504	2.89479	1.68125	FBtr0112946	-	7577491	7598996	inside	599	FBgn0029504	31678	CHES-1-like
2R	8847004	8847547	544	8847131	4.48586	3.11414	1.63393	FBtr0087792	+	8841061	8842675	downstream	5943	FBgn0033787	36430	CG13321
3L	616736	617104	369	616872	4.4516	1.91993	1.60517	FBtr0303002	-	615627	616646	upstream	-90	FBgn0261636	10178854	CG42719
2R	9230331	9230674	344	9230493	4.4436	3.09173	1.59779	FBtr0302450	-	9241231	9241973	downstream	11642	FBgn0033828	36479	CG17048
2R	7079541	7079903	363	7079755	4.42266	3.08064	1.57826	FBtr0088099	+	7085781	7104899	upstream	-6240	FBgn0003396	36171	shn
3L	4103711	4104102	392	4103885	4.40539	2.86363	1.5642	FBtr0073209	+	4103564	4106682	inside	147	FBgn0035498	38488	Fit1
X	3574153	3574350	198	3574268	4.40539	2.90475	1.5642	FBtr0307277	+	3582270	3597318	upstream	-8117	FBgn0023215	31331	Mnt
X	19040676	19041057	382	19040897	4.39627	2.11363	1.55677	FBtr0310063	-	19030259	19040777	overlapStart	101	FBgn0261461	32898	RhoGAP18B
3L	648596	648934	339	648704	4.35763	1.85189	1.52004	FBtr0306917	+	648774	651311	overlapStart	-178	FBgn0035147	38076	Gale
3R	5530312	5530800	489	5530656	4.35319	2.77294	1.51575	FBtr0082092	-	5520444	5531165	inside	853	FBgn0051352	261629	Unc-115a
2R	19757728	19758105	378	19757865	4.35289	3.18391	1.51552	FBtr0072129	+	19757796	19764965	overlapStart	-68	FBgn0011236	37785	ken
3L	3447508	3447732	225	3447625	4.35259	2.55397	1.51552	FBtr0073144	-	3428665	3460569	inside	13061	FBgn0026259	44261	eIF5B
X	9364318	9364583	266	9364422	4.33337	2.52671	1.49935	FBtr0302154	-	9315766	9390221	inside	25903	FBgn0261260	8674055	mgl
3L	6972928	6973351	424	6973188	4.33107	2.68096	1.49707	FBtr0076934	-	6965850	6973153	overlapStart	225	FBgn0001104	38765	G-ialpha65A
3R	5055151	5055534	384	5055331	4.33073	3.22126	1.49707	FBtr0081993	-	4893300	5052562	upstream	-2589	FBgn0003165	41094	pum
2R	5984538	5984881	344	5984715	4.32913	2.90821	1.49607	FBtr0330606	+	5984442	5986061	inside	96	FBgn0001291	36057	Jra
2L	7976702	7977046	345	7976865	4.32837	2.34813	1.4955	FBtr0112717	-	7893747	7977065	inside	363	FBgn0085450	5740414	Snoo
3R	18414870	18415310	441	18415171	4.3216	2.766	1.48947	FBtr0113396	+	18413477	18434193	inside	1393	FBgn0051158	42665	Efa6
3R	5531014	5531272	259	5531177	4.31787	2.79375	1.48609	FBtr0082092	-	5520444	5531165	overlapStart	151	FBgn0051352	261629	Unc-115a
3L	1006227	1006640	414	1006396	4.30511	2.75864	1.47402	FBtr0072647	-	995982	1007775	inside	1548	FBgn0024277	43974	trio
2L	8699929	8700182	254	8700065	4.2996	2.97115	1.4688	FBtr0112846	-	8687281	8699300	upstream	-629	FBgn0004914	44544	Hnf4
3R	19121859	19122112	254	19122005	4.28686	3.04782	1.4569	FBtr0089715	-	19116826	19120960	upstream	-899	FBgn0003118	42757	pnt
3L	17943238	17943914	677	17943776	4.28678	2.57651	1.4569	FBtr0075151	-	17946458	17954914	downstream	11676	FBgn0000568	39999	Eip75B
3L	4232848	4233065	218	4232977	4.28289	2.74087	1.45326	FBtr0073248	-	4224710	4236147	inside	3299	FBgn0001257	38513	ImpL2
2L	430931	431358	428	431200	4.27951	2.91632	1.45004	FBtr0329832	+	431227	448701	overlapStart	-296	FBgn0004583	33218	ex
2L	2807978	2808508	531	2808183	4.26514	2.98674	1.43624	FBtr0077721	+	2808321	2812147	overlapStart	-343	FBgn0031461	33474	daw
3L	2191988	2192320	333	2192219	4.25447	2.8314	1.42658	FBtr0308231	-	2189160	2192221	overlapStart	233	FBgn0026593	48422	CG5707
2L	13091487	13091739	253	13091602	4.24488	3.22289	1.41761	FBtr0301366	+	13106871	13109468	upstream	-15384	FBgn0032470	34702	CG5142
2L	19865800	19866174	375	19865959	4.24488	3.27786	1.41761	FBtr0329841	+	19866181	19950600	upstream	-381	FBgn0263873	35277	sick
2L	20067978	20068305	328	20068126	4.24488	3.22289	1.41761	FBtr0331184	+	20066370	20073719	inside	1608	FBgn0045064	250736	bwa
2L	5977538	5977902	365	5977692	4.24488	3.22289	1.41761	FBtr0079235	-	5972900	5980101	inside	2563	FBgn0000308	33834	chic
2L	7150546	7150849	304	7150707	4.24488	3.05798	1.41761	FBtr0112611	-	7099692	7156701	inside	6155	FBgn0085407	33995	Pvf3
2L	7155167	7155541	375	7155409	4.24488	3.22289	1.41761	FBtr0112611	-	7099692	7156701	inside	1534	FBgn0085407	33995	Pvf3
2L	12532211	12532397	187	12532288	4.24488	3.16792	1.41761	FBtr0300521	-	12456887	12540570	inside	8359	FBgn0259176	34665	bun
2R	5439540	5439881	342	5439613	4.24488	3.22289	1.41761	FBtr0310105	+	5440355	5441330	upstream	-815	FBgn0263660	14462569	CR43651
2R	10372372	10372645	274	10372509	4.24488	3.27786	1.41761	FBtr0087492	+	10368716	10384817	inside	3656	FBgn0001332	44831	L
2R	17771480	17771728	249	17771622	4.24488	3.27786	1.41761	FBtr0330338	+	17770817	17833769	inside	663	FBgn0085397	5740472	Fili
2R	9318284	9318586	303	9318423	4.24488	3.22289	1.41761	FBtr0089303	-	9318200	9318320	overlapStart	36	FBgn0011909	3772242	tRNA:L3:49Fa
2R	11985590	11986149	560	11985998	4.24488	3.22289	1.41761	FBtr0087258	-	11969172	11986045	overlapStart	455	FBgn0034072	36773	Dg
3L	10378689	10378893	205	10378778	4.24488	3.27786	1.41761	FBtr0304433	+	10358381	10358402	downstream	20308	FBgn0262439	12798171	mir-276a
3L	14051502	14051813	312	14051629	4.24488	3.16792	1.41761	FBtr0334053	+	14046796	14063469	inside	4706	FBgn0052138	39561	CG32138
3L	15298400	15298630	231	15298517	4.24488	3.16792	1.41761	FBtr0334105	+	15298561	15304295	overlapStart	-161	FBgn0036493	39662	CG7255
3L	15590293	15590579	287	15590432	4.24488	3.16792	1.41761	FBtr0075568	+	15581960	15596219	inside	8333	FBgn0036518	39693	RhoGAP71E
3L	17872010	17872364	355	17872261	4.24488	3.27786	1.41761	FBtr0300282	+	17872196	17875782	overlapStart	-186	FBgn0036765	39991	CG7408
3L	15003155	15003922	768	15003445	4.24488	3.27786	1.41761	FBtr0075671	-	14994338	15007162	inside	4007	FBgn0036463	39629	Reck
3L	19892411	19892793	383	19892672	4.24488	3.22289	1.41761	FBtr0304110	-	19888316	19889491	upstream	-2920	FBgn0052218	10178829	CR32218
3R	26390003	26390342	340	26390199	4.24488	3.05798	1.41761	FBtr0085662	+	26388894	26404627	inside	1109	FBgn0082582	43633	tmod
3R	2222317	2222709	393	2222514	4.24488	3.16792	1.41761	FBtr0289939	-	2214884	2231613	inside	9296	FBgn0037443	40792	CG1021
3R	4636240	4636609	370	4636472	4.24488	3.11295	1.41761	FBtr0309099	-	4634670	4635533	upstream	-707	FBgn0037635	41057	CG9837
3R	14307015	14307255	241	14307167	4.24488	3.05798	1.41761	FBtr0083650	-	14244438	14306398	upstream	-617	FBgn0004652	42226	fru
3R	17479210	17479570	361	17479333	4.24488	3.27786	1.41761	FBtr0084117	-	17446026	17486127	inside	6917	FBgn0011766	42550	E2f
3R	27887067	27887295	229	27887164	4.24488	3.22289	1.41761	FBtr0085875	-	27882314	27894162	inside	7095	FBgn0002645	43765	Map205
X	2198890	2199594	705	2199356	4.24488	3.22289	1.41761	FBtr0333812	+	2189917	2237903	inside	8973	FBgn0003079	31221	phl
X	2555861	2556099	239	2555966	4.24488	3.11295	1.41761	FBtr0070471	+	2552799	2569654	inside	3062	FBgn0003371	31248	sgg
X	10615594	10615983	390	10615760	4.24488	3.05798	1.41761	FBtr0332294	+	10638535	10642848	upstream	-22941	FBgn0003204	43873	ras
X	13284350	13284550	201	13284470	4.24488	3.05798	1.41761	FBtr0073776	+	13281632	13282877	downstream	2718	FBgn0030481	32296	CG1662
X	13290784	13291050	267	13290915	4.24488	3.22289	1.41761	FBtr0073777	+	13290926	13295262	overlapStart	-142	FBgn0030482	32297	CG1673
X	18265079	18265403	325	18265279	4.24488	3.16792	1.41761	FBtr0074555	+	18265436	18270850	upstream	-357	FBgn0014467	32817	CrebB-17A
X	3308674	3308893	220	3308792	4.24488	3.11295	1.41761	FBtr0070533	-	3321485	3321556	downstream	12882	FBgn0052493	3772230	tRNA:CR32493
X	4830740	4831086	347	4830924	4.24488	3.11295	1.41761	FBtr0070729	-	4820697	4830183	upstream	-557	FBgn0029738	31424	CG4068
X	11452544	11452820	277	11452662	4.24488	3.27786	1.41761	FBtr0073544	-	11449318	11452679	overlapStart	135	FBgn0030309	32098	CG1572
X	16227420	16227848	429	16227588	4.24488	3.22289	1.41761	FBtr0333303	-	16225292	16227427	overlapStart	7	FBgn0030743	32599	CG9921
2R	18426890	18427531	642	18427365	4.24476	2.67207	1.41761	FBtr0112820	-	18384009	18434063	inside	7173	FBgn0003175	37573	px
3L	10732119	10732865	747	10732453	4.24476	2.67207	1.41761	FBtr0306304	+	10765092	10766499	upstream	-32973	FBgn0262890	12798172	CG43245
2R	6488247	6488445	199	6488329	4.24356	3.17148	1.41761	FBtr0088284	+	6505169	6528718	upstream	-16922	FBgn0033538	36121	CG11883
3L	16703710	16703969	260	16703861	4.24356	3.02427	1.41761	FBtr0100145	-	16669506	16704777	inside	1067	FBgn0063485	39864	Lasp
X	3612174	3612360	187	3612295	4.24356	3.02427	1.41761	FBtr0070582	-	3599017	3613665	inside	1491	FBgn0015286	31332	Rala
2L	8001461	8001758	298	8001621	4.23605	2.94238	1.41761	FBtr0079532	+	7998934	7999676	downstream	2527	FBgn0031971	34089	CG7224
3L	2573450	2573736	287	2573545	4.23605	2.78253	1.41761	FBtr0333362	-	2555774	2586254	inside	12804	FBgn0010909	44030	msn
3L	647220	647555	336	647364	4.22507	1.88423	1.41761	FBtr0072556	+	648555	651311	upstream	-1335	FBgn0035147	38076	Gale
3L	18807147	18807729	583	18807487	4.21995	2.97398	1.41761	FBtr0075084	-	18795365	18813775	inside	6628	FBgn0036814	40046	CG14073
3R	5910546	5910815	270	5910673	4.21994	2.97398	1.41761	FBtr0304217	+	5916848	5916939	upstream	-6302	FBgn0262378	12798084	mir-317
3L	17607092	17607369	278	17607228	4.21772	2.81364	1.41761	FBtr0075202	-	17553258	17612425	inside	5333	FBgn0000567	39962	Eip74EF
3L	5919637	5920132	496	5919781	4.20083	3.09846	1.40818	FBtr0091478	+	5919971	5923002	overlapStart	-334	FBgn0053523	38668	CG33523
2R	3551171	3551512	342	3551327	4.19691	2.77421	1.40477	FBtr0088922	+	3551292	3552774	overlapStart	-121	FBgn0033204	35707	CG2065
3L	20180940	20181405	466	20181170	4.18539	2.56463	1.39351	FBtr0074820	+	20181622	20182879	upstream	-682	FBgn0036945	40207	Ssk
2R	18081976	18082239	264	18082097	4.18017	3.13035	1.3887	FBtr0071785	-	18077326	18080661	upstream	-1315	FBgn0034709	37537	Swim
X	2403157	2403384	228	2403300	4.18017	3.07603	1.3887	FBtr0091965	-	2365041	2399583	upstream	-3574	FBgn0261451	45320	trol
3R	25080958	25081668	711	25081049	4.17504	2.34545	1.38403	FBtr0085397	-	25077540	25081502	overlapStart	544	FBgn0003525	43466	stg
2R	14300144	14300463	320	14300301	4.1611	2.82954	1.37171	FBtr0086680	+	14300502	14308629	upstream	-358	FBgn0027835	37116	Dp1
2R	12097805	12098159	355	12098022	4.1611	2.79355	1.37171	FBtr0306653	-	12090834	12097902	overlapStart	97	FBgn0034091	36797	mrj
2R	15452425	15452858	434	15452690	4.1611	2.6856	1.37171	FBtr0100843	-	15452378	15452449	overlapStart	24	FBgn0053535	3772259	tRNA:CR33535
3L	16794609	16794845	237	16794744	4.1611	2.79355	1.37171	FBtr0333609	-	16781349	16793289	upstream	-1320	FBgn0036663	39878	CG9674
3R	14740417	14740819	403	14740670	4.1611	2.79355	1.37171	FBtr0083700	+	14740690	14752523	overlapStart	-273	FBgn0261113	42267	Xrp1
3R	16079547	16079905	359	16079770	4.1611	2.75757	1.37171	FBtr0305029	+	16078492	16126676	inside	1055	FBgn0262582	53560	cic
3R	17013104	17013302	199	17013179	4.1611	2.75757	1.37171	FBtr0301586	+	17014588	17039991	upstream	-1484	FBgn0264357	42515	SNF4Agamma
X	3283448	3283689	242	3283591	4.1611	2.82954	1.37171	FBtr0070525	+	3267192	3280049	downstream	16256	FBgn0262656	31310	dm
X	10242026	10242440	415	10242177	4.1611	2.79355	1.37171	FBtr0091641	+	10242203	10242370	includeFeature	-177	FBgn0065046	3772408	snoRNA:U3:9B
X	10429661	10430003	343	10429820	4.1611	2.75757	1.37171	FBtr0310292	-	10384380	10440787	inside	11126	FBgn0085443	31987	spri
2L	10506579	10506934	356	10506781	4.14638	3.21874	1.36423	FBtr0304138	-	10491814	10506778	overlapStart	199	FBgn0086347	34445	Myo31DF
2R	147599	147996	398	147890	4.14638	3.11078	1.36423	FBtr0111269	-	123284	130444	upstream	-17155	FBgn0262117	3355010	IntS3
3L	3060081	3060438	358	3060279	4.14638	3.21874	1.36423	FBtr0072990	+	3055079	3055842	downstream	5002	FBgn0035393	38365	CG16753
3L	10848636	10848964	329	10848800	4.14638	3.11078	1.36423	FBtr0076267	+	10850989	10867746	upstream	-2353	FBgn0026160	39217	tna
3L	15589435	15589829	395	15589658	4.14638	3.00283	1.36423	FBtr0075568	+	15581960	15596219	inside	7475	FBgn0036518	39693	RhoGAP71E
3L	7849281	7849731	451	7849576	4.14638	3.11078	1.36423	FBtr0332082	-	7807437	7848648	upstream	-633	FBgn0016694	45588	Pdp1
3L	18793173	18793679	507	18793557	4.14638	3.11078	1.36423	FBtr0075086	-	18744849	18794409	inside	1236	FBgn0001078	40045	ftz-f1
X	21239479	21239903	425	21239584	4.14638	3.00283	1.36423	FBtr0331745	+	21239641	21244175	overlapStart	-162	FBgn0024251	3772670	bbx
X	3327816	3328229	414	3327908	4.13775	3.11137	1.3639	FBtr0332305	-	3328976	3329840	downstream	2024	FBgn0029658	31312	CG14269
2R	6980237	6980518	282	6980365	4.12273	1.7606	1.34974	FBtr0306050	-	6973968	6974144	upstream	-6093	FBgn0262818	12798404	CG43189
2L	13569996	13570435	440	13570242	4.11731	2.87726	1.34436	FBtr0301412	+	13550164	13638238	inside	19832	FBgn0259984	34772	kuz
2L	18630674	18631411	738	18630930	4.11731	2.96363	1.34436	FBtr0329972	+	18617257	18661776	inside	13417	FBgn0032694	35116	MESR3
2L	22483650	22484417	768	22483790	4.11731	2.83408	1.34436	FBtr0302387	+	22472482	22478575	downstream	11168	FBgn0040011	3355127	CG17494
2L	16287098	16287883	786	16287674	4.11731	2.92044	1.34436	FBtr0080854	-	16264061	16287728	overlapStart	630	FBgn0001994	34956	crp
2R	11991763	11992144	382	11991994	4.11731	2.92044	1.34436	FBtr0087214	+	11990898	11994734	inside	865	FBgn0014020	36775	Rho1
3L	1366796	1367208	413	1367039	4.11731	2.92044	1.34436	FBtr0072681	+	1370628	1387437	upstream	-3832	FBgn0003295	44856	ru
3L	16038812	16039091	280	16038951	4.11731	2.96363	1.34436	FBtr0075500	-	16031510	16039946	inside	1134	FBgn0260635	39753	th
3R	5243322	5243776	455	5243578	4.11731	2.87726	1.34436	FBtr0302695	+	5243664	5274371	overlapStart	-342	FBgn0261552	44258	ps
3R	16938504	16938796	293	16938660	4.11731	2.83408	1.34436	FBtr0084011	+	16937130	16941868	inside	1374	FBgn0015790	42501	Rab11
3R	17014410	17014707	298	17014531	4.11731	2.96363	1.34436	FBtr0084021	+	17014588	17038409	overlapStart	-178	FBgn0264357	42515	SNF4Agamma
3R	4952745	4952940	196	4952867	4.11731	2.83408	1.34436	FBtr0333668	-	4892065	4983672	inside	30927	FBgn0003165	41094	pum
3R	8224267	8224961	695	8224715	4.11731	2.87726	1.34436	FBtr0082602	-	8221729	8224651	overlapStart	384	FBgn0038034	3772405	Cyp9f3Psi
3R	15660666	15661030	365	15660813	4.11731	2.92044	1.34436	FBtr0083795	-	15619795	15662539	inside	1873	FBgn0014135	42356	bnl
X	2541698	2541958	261	2541840	4.11731	2.87726	1.34436	FBtr0331752	+	2540670	2571879	inside	1028	FBgn0003371	31248	sgg
X	9762842	9763121	280	9762993	4.11731	2.92044	1.34436	FBtr0299576	-	9762219	9765597	inside	2755	FBgn0259147	50410	CG42262
2L	10967277	10967978	702	10967483	4.11163	2.98344	1.34436	FBtr0080171	-	10964903	10968152	inside	875	FBgn0053129	34514	CG33129
2L	13140735	13141251	517	13141042	4.11163	3.09069	1.34436	FBtr0080496	-	13142494	13142902	downstream	2167	FBgn0032472	34704	CG9928
3L	11549439	11549658	220	11549537	4.11163	3.14432	1.34436	FBtr0089331	-	11517396	11551839	inside	2400	FBgn0259481	39293	Mob2
3L	12483608	12483942	335	12483770	4.10386	2.87037	1.34002	FBtr0332647	-	12479766	12483776	overlapStart	168	FBgn0036288	39422	CG10660
3L	20778216	20778570	355	20778319	4.10386	2.87037	1.34002	FBtr0078277	-	20773450	20779297	inside	1081	FBgn0037021	40295	CG11399
2R	3258020	3258349	330	3258253	4.09636	2.89685	1.33316	FBtr0089016	-	3207059	3269374	inside	11354	FBgn0033159	35652	Dscam
2R	15614632	15615054	423	15614715	4.06676	2.95845	1.30594	FBtr0091934	-	15614603	15614657	overlapStart	25	FBgn0065076	3771755	snoRNA:185
3R	5756770	5757055	286	5756916	4.06676	3.17117	1.30594	FBtr0114583	+	5754639	5770888	inside	2131	FBgn0263097	41217	Glut4EF
3R	4757547	4757760	214	4757643	4.06676	2.95845	1.30594	FBtr0305301	-	4653240	4757599	overlapStart	52	FBgn0262614	41062	pyd
3R	21298564	21298916	353	21298778	4.0635	2.74775	1.30481	FBtr0310618	-	21210363	21298778	overlapStart	214	FBgn0004509	47220	Fur1
3L	8089466	8089686	221	8089547	4.05703	2.81388	1.29888	FBtr0304999	+	8089622	8101606	overlapStart	-156	FBgn0262579	38895	Ect4
2R	7080494	7080782	289	7080651	4.0473	2.8841	1.29005	FBtr0088099	+	7085781	7104899	upstream	-5287	FBgn0003396	36171	shn
3R	16383296	16383516	221	16383405	4.0473	2.8841	1.29005	FBtr0089482	-	16378356	16383403	overlapStart	107	FBgn0067783	42429	att-ORFA
2L	13075346	13075879	534	13075450	4.04456	3.10499	1.28784	FBtr0089956	-	13022671	13060115	upstream	-15231	FBgn0262160	34701	CG9932
3R	20098154	20098639	486	20098578	4.04456	2.94612	1.28784	FBtr0084598	+	20098753	20101013	upstream	-599	FBgn0086365	42890	Orct2
3R	20392439	20392737	299	20392605	4.04456	2.99907	1.28784	FBtr0084675	-	20385511	20398217	inside	5778	FBgn0039209	42930	CG13624
3R	773621	773888	268	773772	4.03527	3.00626	1.27974	FBtr0078851	-	773655	773818	includeFeature	197	FBgn0004183	3771770	snRNA:U1:82Eb
2R	7518584	7518808	225	7518684	4.03092	2.69733	1.27685	FBtr0300945	-	7506984	7520017	inside	1433	FBgn0033638	36243	CG9005
3L	16793233	16793449	217	16793363	4.02866	2.91695	1.27469	FBtr0333609	-	16781349	16793289	overlapStart	56	FBgn0036663	39878	CG9674
2L	8000379	8001003	625	8000560	4.02702	2.39014	1.27381	FBtr0079532	+	7998934	7999676	downstream	1445	FBgn0031971	34089	CG7224
U	4022769	4023067	299	4022903	4.02702	2.34216	1.27381	FBtr0114141	-	4051664	4052829	downstream	30060	FBgn0085692	5740542	CG41561
X	18941623	18941999	377	18941890	4.02702	2.39014	1.27381	FBtr0112531	+	18944506	18945010	upstream	-2883	FBgn0085358	50358	Diedel3
X	19053828	19054036	209	19053928	4.02188	2.36431	1.27039	FBtr0299623	-	19030259	19052234	upstream	-1594	FBgn0261461	32898	RhoGAP18B
2R	6447129	6447433	305	6447292	3.99518	2.84337	1.24467	FBtr0088282	+	6445520	6503753	inside	1609	FBgn0263102	36118	psq
X	12473213	12473494	282	12473381	3.97891	2.90972	1.22924	FBtr0073662	-	12463784	12477215	inside	4002	FBgn0030400	32205	CG11138
2L	8422919	8423297	379	8423169	3.94491	2.59955	1.19695	FBtr0079665	+	8419874	8430977	inside	3045	FBgn0027932	34170	Akap200
2R	5599645	5599868	224	5599749	3.93592	3.09345	1.18856	FBtr0088469	+	5599829	5603607	overlapStart	-184	FBgn0010316	36001	dap
2R	3265746	3266010	265	3265911	3.93592	3.04158	1.18856	FBtr0089016	-	3207059	3269374	inside	3628	FBgn0033159	35652	Dscam
2R	7085704	7086058	355	7085816	3.92038	2.24999	1.17418	FBtr0088099	+	7085781	7104899	overlapStart	-77	FBgn0003396	36171	shn
3L	4221016	4221682	667	4221416	3.92038	2.24999	1.17418	FBtr0307363	-	4221704	4222734	downstream	1718	FBgn0052252	12798359	CR32252
X	3762631	3763070	440	3762825	3.92038	2.24999	1.17418	FBtr0070631	-	3756996	3762359	upstream	-272	FBgn0015565	31340	yin
3L	17661014	17661282	269	17661177	3.92028	2.67121	1.17418	FBtr0091663	-	17661688	17661830	downstream	816	FBgn0065088	3772709	snmRNA:641
3L	17658274	17658656	383	17658419	3.91926	2.64599	1.17391	FBtr0091663	-	17661688	17661830	downstream	3556	FBgn0065088	3772709	snmRNA:641
3R	8838758	8839079	322	8838901	3.91648	2.80198	1.17144	FBtr0082700	+	8837487	8847465	inside	1271	FBgn0020496	41602	CtBP
3R	21468982	21469300	319	21469124	3.91465	2.87421	1.16991	FBtr0304335	+	21472228	21472322	upstream	-3246	FBgn0262411	12798262	mir-92a
3R	19795466	19795675	210	19795593	3.90105	2.7256	1.15754	FBtr0113393	+	19788902	19799564	inside	6564	FBgn0051140	42836	CG31140
2L	17379120	17379381	262	17379233	3.89352	2.86256	1.15045	FBtr0080968	-	17367509	17384147	inside	5027	FBgn0032633	35041	Lrch
3L	10733098	10733503	406	10733335	3.88655	2.39204	1.14392	FBtr0306304	+	10765092	10766499	upstream	-31994	FBgn0262890	12798172	CG43245
3R	4495180	4495587	408	4495337	3.88655	2.41903	1.14392	FBtr0081882	+	4495354	4499453	overlapStart	-174	FBgn0037607	41027	CG8036
2R	12468914	12469165	252	12469069	3.87254	2.95351	1.13346	FBtr0087104	+	12467629	12472953	inside	1285	FBgn0016131	36854	Cdk4
2L	16533357	16533572	216	16533500	3.86712	2.05302	1.12919	FBtr0080874	-	16509120	16532877	upstream	-480	FBgn0032587	34985	CG5953
2L	13057381	13057769	389	13057541	3.85171	2.8906	1.1149	FBtr0310277	-	13021866	13060115	inside	2734	FBgn0262160	34701	CG9932
2R	11632076	11632676	601	11632331	3.84786	2.69912	1.11279	FBtr0087285	+	11614903	11649549	inside	17173	FBgn0050089	36736	CG30089
3L	22358990	22359269	280	22359125	3.83971	2.89844	1.10584	FBtr0078501	+	22322878	22323757	downstream	36112	FBgn0052450	318034	CG32450
3L	3090661	3090902	242	3090772	3.82127	2.73579	1.08969	FBtr0073017	+	3090801	3090923	overlapStart	-140	FBgn0003938	3771995	snRNA:U5:63BC
2L	497885	498192	308	498075	3.81949	2.3528	1.08817	FBtr0310027	+	490835	540532	inside	7050	FBgn0003963	33225	ush
2R	20427998	20428281	284	20428117	3.78335	2.86758	1.05435	FBtr0290218	+	20427465	20443669	inside	533	FBgn0035023	37921	itp
3L	16704607	16704832	226	16704730	3.7698	2.84486	1.04143	FBtr0333628	-	16670667	16704777	overlapStart	170	FBgn0264605	14462875	CG43954
2L	1426338	1426849	512	1426573	3.75727	2.51785	1.02999	FBtr0308744	+	1428510	1428981	upstream	-2172	FBgn0263320	12797875	CG43401
3L	16038181	16038480	300	16038372	3.75727	2.51785	1.02999	FBtr0075500	-	16031510	16039946	inside	1765	FBgn0260635	39753	th
3R	5754251	5754840	590	5754458	3.75727	2.51785	1.02999	FBtr0114583	+	5754639	5770888	overlapStart	-388	FBgn0263097	41217	Glut4EF
3R	10529028	10529823	796	10529430	3.75727	2.487	1.02999	FBtr0301499	-	10493575	10523057	upstream	-5971	FBgn0051314	NA	NA
3R	17438939	17439420	482	17439193	3.75727	2.54869	1.02999	FBtr0084121	-	17398221	17444758	inside	5819	FBgn0013984	42549	InR
X	10629865	10630112	248	10629901	3.75727	2.45616	1.02999	FBtr0332294	+	10638535	10642848	upstream	-8670	FBgn0003204	43873	ras
3L	3556743	3557132	390	3556831	3.75708	2.25908	1.02999	FBtr0110924	+	3545793	3610521	inside	10950	FBgn0005640	38433	Eip63E
X	7604044	7604269	226	7604124	3.75088	2.60269	1.02795	FBtr0310287	-	7576371	7603418	upstream	-626	FBgn0029504	31678	CHES-1-like
3R	25590198	25590485	288	25590358	3.74097	2.08132	1.01972	FBtr0099988	+	25592497	25619838	upstream	-2299	FBgn0001297	3772082	kay
2R	7538446	7538711	266	7538594	3.73599	2.49552	1.01486	FBtr0330634	-	7529356	7539127	inside	681	FBgn0033639	36244	CG9003
2R	17368312	17368658	347	17368381	3.72967	2.92222	1.0087	FBtr0273207	-	17280111	17368680	inside	368	FBgn0010415	37447	Sdc
3L	16625920	16626141	222	16626022	3.72801	2.79279	1.00778	FBtr0075357	-	16615470	16640982	inside	15062	FBgn0000017	45821	Abl
2R	3416730	3416926	197	3416845	3.72296	2.18658	1.00339	FBtr0088958	-	3413623	3416766	overlapStart	36	FBgn0033188	35687	CG1600
2L	19764011	19764259	249	19764140	3.70981	2.76186	0.99087	FBtr0081322	-	19761579	19764134	overlapStart	123	FBgn0032820	35265	fbp
X	2181133	2181356	224	2181222	3.70981	2.8115	0.99087	FBtr0332962	-	2172064	2187444	inside	6311	FBgn0023526	31217	CG2865
2R	9848167	9848413	247	9848277	3.69806	2.28324	0.98076	FBtr0087592	+	9848164	9855486	inside	3	FBgn0013770	36546	Cp1
2L	13514807	13515089	283	13514886	3.69376	2.60061	0.97649	FBtr0332506	+	13527841	13528537	upstream	-13034	FBgn0053640	3772680	CG33640
3R	26637418	26637870	453	26637501	3.6917	2.57549	0.97471	FBtr0310068	+	26634338	26652281	inside	3080	FBgn0027598	43654	cindr
2L	1657088	1657345	258	1657247	3.67049	2.83895	0.95551	FBtr0303935	+	1651258	1698617	inside	5830	FBgn0086758	33343	chinmo
X	3667739	3668036	298	3667814	3.67049	2.88821	0.95551	FBtr0299581	+	3666673	3682010	inside	1066	FBgn0086899	318206	tlk
2R	6931612	6931839	228	6931736	3.65575	2.84206	0.94174	FBtr0306049	+	6973091	6975805	upstream	-41479	FBgn0262817	12798403	CG43188
3R	25116246	25116677	432	25116531	3.65574	2.75411	0.94174	FBtr0085439	-	25121462	25122951	downstream	6705	FBgn0039659	43467	CG14506
2R	5932925	5933436	512	5933273	3.65103	2.92613	0.93823	FBtr0112413	-	5928701	5930995	upstream	-1930	FBgn0085249	5740467	CG34220
2L	4377813	4378087	275	4377937	3.6454	2.64961	0.93473	FBtr0290244	+	4378540	4380725	upstream	-727	FBgn0026319	33638	Traf4
2R	7087221	7087471	251	7087335	3.6454	2.50567	0.93473	FBtr0088099	+	7085781	7104899	inside	1440	FBgn0003396	36171	shn
2R	16885580	16885932	353	16885710	3.6454	2.50567	0.93473	FBtr0332593	+	16884146	16894146	inside	1434	FBgn0034570	37379	CG10543
2R	9337435	9337668	234	9337518	3.6454	2.57764	0.93473	FBtr0087703	-	9326819	9337980	inside	545	FBgn0013765	36491	cnn
2R	18480399	18480583	185	18480486	3.6454	2.54166	0.93473	FBtr0071837	-	18451016	18480473	overlapStart	74	FBgn0260866	37575	dnr1
3L	8820469	8820742	274	8820611	3.6454	2.50567	0.93473	FBtr0076583	+	8820605	8883253	overlapStart	-136	FBgn0263930	39013	dally
3L	2577309	2577546	238	2577438	3.6454	2.61363	0.93473	FBtr0333362	-	2555774	2586254	inside	8945	FBgn0010909	44030	msn
3R	14739557	14739866	310	14739768	3.6454	2.61363	0.93473	FBtr0083700	+	14740690	14752523	upstream	-1133	FBgn0261113	42267	Xrp1
3R	16890768	16891158	391	16890970	3.6454	2.64961	0.93473	FBtr0089519	+	16890963	16895476	overlapStart	-195	FBgn0000083	42492	AnnIX
3R	22778756	22779291	536	22778980	3.6454	2.50567	0.93473	FBtr0085085	-	22775845	22778975	overlapStart	219	FBgn0039464	43240	CG6330
U	5771382	5771674	293	5771492	3.6454	2.57764	0.93473	FBtr0300135	-	5758545	5760003	upstream	-11379	FBgn0259838	7354440	Su(Ste):CR42407
X	2091107	2091739	633	2091646	3.6454	2.54166	0.93473	FBtr0070393	+	2088616	2099406	inside	2491	FBgn0023549	31198	Mct1
2L	3413722	3413989	268	3413842	3.62234	2.89308	0.91923	FBtr0077591	+	3416693	3417869	upstream	-2971	FBgn0051952	326179	CG31952
2L	6508932	6509241	310	6509085	3.62234	2.83811	0.91923	FBtr0079287	+	6498642	6526996	inside	10290	FBgn0051637	33914	CG31637
2L	7424988	7425345	358	7425176	3.62234	3.00301	0.91923	FBtr0304472	+	7425795	7425892	upstream	-807	FBgn0262453	12798299	mir-275
2L	9387545	9387866	322	9387654	3.62234	2.83811	0.91923	FBtr0332597	+	9387559	9391567	overlapStart	-14	FBgn0012036	34256	Aldh
2L	248161	248422	262	248291	3.62234	2.89308	0.91923	FBtr0078144	-	210735	250823	inside	2662	FBgn0086902	33185	kis
2L	2228203	2228540	338	2228318	3.62234	2.94805	0.91923	FBtr0077841	-	2225545	2226840	upstream	-1363	FBgn0031403	33403	CG15387
2L	3896632	3896862	231	3896735	3.62234	3.00301	0.91923	FBtr0077511	-	3872658	3896108	upstream	-524	FBgn0000256	33611	capu
2L	7914759	7915198	440	7914896	3.62234	2.94805	0.91923	FBtr0079557	-	7889288	7890594	upstream	-24165	FBgn0053121	326261	Spn28Db
2L	13839527	13839808	282	13839674	3.62234	2.94805	0.91923	FBtr0080565	-	13840806	13841509	downstream	1982	FBgn0053307	2768914	CG33307
2L	13840051	13840309	259	13840165	3.62234	3.00301	0.91923	FBtr0080565	-	13840806	13841509	downstream	1458	FBgn0053307	2768914	CG33307
2L	18652906	18653675	770	18653352	3.62234	3.00301	0.91923	FBtr0081077	-	18651058	18652999	overlapStart	93	FBgn0032693	35115	Cyp310a1
2R	5598971	5599271	301	5599142	3.62234	2.94805	0.91923	FBtr0088469	+	5599829	5603607	upstream	-858	FBgn0010316	36001	dap
2R	14417251	14417537	287	14417413	3.62234	2.94805	0.91923	FBtr0086699	+	14414937	14423263	inside	2314	FBgn0034356	37130	CG10924
2R	2852725	2852977	253	2852808	3.62234	2.83811	0.91923	FBtr0332942	-	2812192	2859142	inside	6417	FBgn0053558	2768716	mim
2R	3502449	3502624	176	3502519	3.62234	2.89308	0.91923	FBtr0088949	-	3483240	3502040	upstream	-409	FBgn0033196	35697	CG1358
3L	10515515	10515799	285	10515651	3.62234	3.00301	0.91923	FBtr0305094	+	10509103	10584025	inside	6412	FBgn0052062	39198	A2bp1
3L	14637921	14638186	266	14638078	3.62234	2.94805	0.91923	FBtr0333032	+	14625701	14664709	inside	12220	FBgn0041604	39596	dlp
3L	15225161	15225471	311	15225331	3.62234	2.94805	0.91923	FBtr0075607	+	15228719	15235932	upstream	-3558	FBgn0029114	44497	Tollo
3L	18815747	18816069	323	18815907	3.62234	2.89308	0.91923	FBtr0075058	+	18815704	18821288	inside	43	FBgn0000261	40048	Cat
3L	6211574	6211840	267	6211689	3.62234	2.83811	0.91923	FBtr0077014	-	6196931	6211122	upstream	-452	FBgn0002526	38723	LanA
3L	9684575	9684822	248	9684680	3.62234	2.83811	0.91923	FBtr0076416	-	9676679	9688541	inside	3966	FBgn0036030	39132	CG6767
3L	12551105	12551311	207	12551185	3.62234	2.83811	0.91923	FBtr0300887	-	12530613	12565642	inside	14537	FBgn0036302	39438	sowah
3L	19079325	19079670	346	19079516	3.62234	2.89308	0.91923	FBtr0075035	-	19061468	19079526	overlapStart	201	FBgn0036844	40081	Mkp3
3R	3931563	3932101	539	3931684	3.62234	3.00301	0.91923	FBtr0081792	+	3931057	3948023	inside	506	FBgn0243512	40958	puc
3R	4349431	4349679	249	4349551	3.62234	3.00301	0.91923	FBtr0081871	+	4349668	4351844	overlapStart	-237	FBgn0051259	41010	CG31259
3R	5752673	5753064	392	5752985	3.62234	2.94805	0.91923	FBtr0305157	+	5754639	5821086	upstream	-1966	FBgn0263097	41217	Glut4EF
3R	7025864	7026174	311	7025977	3.62234	2.83811	0.91923	FBtr0113220	+	7026138	7034353	overlapStart	-274	FBgn0261808	41339	cu
3R	11119723	11120001	279	11119860	3.62234	2.83811	0.91923	FBtr0305656	+	11116668	11133958	inside	3055	FBgn0003721	41852	Tm1
3R	11520774	11521187	414	11521062	3.62234	2.94805	0.91923	FBtr0083164	+	11520963	11522287	overlapStart	-189	FBgn0038353	41900	CG5399
3R	16087024	16087306	283	16087168	3.62234	2.83811	0.91923	FBtr0305029	+	16078492	16126676	inside	8532	FBgn0262582	53560	cic
3R	22640019	22640236	218	22640143	3.62234	2.94805	0.91923	FBtr0114336	+	22630234	22630348	downstream	9785	FBgn0086060	5740228	snoRNA:Me28S-U1554
3R	10189945	10190228	284	10190082	3.62234	2.94805	0.91923	FBtr0082943	-	10184078	10187461	upstream	-2484	FBgn0051320	318680	CG31320
X	9033352	9033544	193	9033437	3.62234	2.94805	0.91923	FBtr0071299	+	9036585	9041763	upstream	-3233	FBgn0030091	31844	CG7065
X	21889983	21890230	248	21890126	3.62234	2.89308	0.91923	FBtr0299526	+	21889016	21906262	inside	967	FBgn0027279	33137	l(1)G0196
X	5639530	5639915	386	5639627	3.62234	2.83811	0.91923	FBtr0070842	-	5632696	5640408	inside	878	FBgn0261383	31496	IntS6
X	10787124	10787381	258	10787256	3.62234	2.94805	0.91923	FBtr0073405	-	10772087	10784957	upstream	-2167	FBgn0017561	32020	Ork1
X	12654456	12654799	344	12654675	3.62234	2.94805	0.91923	FBtr0333799	-	12651069	12654650	overlapStart	194	FBgn0020513	32228	ade5
X	20943917	20944156	240	20944014	3.62234	2.89308	0.91923	FBtr0077262	-	20933411	20938567	upstream	-5350	FBgn0052512	33085	CG32512
3R	17721916	17722603	688	17722057	3.60606	2.93821	0.91923	FBtr0332545	+	17715261	17715894	downstream	6655	FBgn0264426	14462503	CR43844
2R	5750041	5750280	240	5750172	3.60488	2.47042	0.91923	FBtr0332914	+	5751156	5752081	upstream	-1115	FBgn0050010	246389	CG30010
2L	1669192	1670020	829	1669523	3.5627	2.70454	0.88503	FBtr0077878	+	1667847	1697837	inside	1345	FBgn0086758	33343	chinmo
2L	1077560	1077922	363	1077755	3.5627	2.7909	0.88503	FBtr0077994	-	1051792	1077811	overlapStart	251	FBgn0003310	33281	S
2L	16535009	16535260	252	16535106	3.5627	2.74772	0.88503	FBtr0080874	-	16509120	16532877	upstream	-2132	FBgn0032587	34985	CG5953
2L	19142161	19142513	353	19142443	3.5627	2.70454	0.88503	FBtr0332577	-	19133023	19135233	upstream	-6928	FBgn0086447	35196	l(2)37Cg
2R	11240916	11241150	235	11240998	3.5627	2.66135	0.88503	FBtr0087382	+	11237659	11255807	inside	3257	FBgn0034013	36703	unc-5
3L	10781735	10782012	278	10781870	3.5627	2.66135	0.88503	FBtr0076266	+	10794290	10795201	upstream	-12555	FBgn0036102	39216	CG12523
3L	16703049	16703442	394	16703164	3.5627	2.74772	0.88503	FBtr0100145	-	16669506	16704777	inside	1728	FBgn0063485	39864	Lasp
3L	22816383	22816775	393	22816507	3.5627	2.7909	0.88503	FBtr0304985	-	22782333	22817935	inside	1552	FBgn0027339	43924	jim
3R	5243947	5244620	674	5244082	3.5627	2.74772	0.88503	FBtr0302695	+	5243664	5274371	inside	283	FBgn0261552	44258	ps
3R	17721335	17721562	228	17721472	3.5627	2.7909	0.88503	FBtr0332545	+	17715261	17715894	downstream	6074	FBgn0264426	14462503	CR43844
3R	26042046	26042215	170	26042108	3.5627	2.61817	0.88503	FBtr0085616	+	26042206	26042659	overlapStart	-160	FBgn0000279	43599	CecC
3R	16373587	16373995	409	16373893	3.5627	2.70454	0.88503	FBtr0089484	-	16361405	16376852	inside	3265	FBgn0016917	42428	Stat92E
X	3256869	3257291	423	3257107	3.5627	2.66135	0.88503	FBtr0331605	+	3267192	3285730	upstream	-10323	FBgn0262656	31310	dm
X	6756653	6757317	665	6757175	3.5627	2.7909	0.88503	FBtr0330266	+	6762541	6775258	upstream	-5888	FBgn0263993	3771905	CG43736
X	10638804	10639036	233	10638932	3.5627	2.70454	0.88503	FBtr0071503	-	10607148	10638938	overlapStart	134	FBgn0052676	32005	CG32676
X	21153945	21154229	285	21154117	3.5627	2.61817	0.88503	FBtr0310654	-	21078702	21152198	upstream	-1747	FBgn0052521	33098	CG32521
2L	494093	494456	364	494233	3.54449	2.33771	0.87726	FBtr0310027	+	490835	540532	inside	3258	FBgn0003963	33225	ush
2L	1666858	1667300	443	1666929	3.53692	2.668	0.87022	FBtr0303934	+	1667847	1698617	upstream	-989	FBgn0086758	33343	chinmo
2L	19155121	19155388	268	19155224	3.53412	2.78692	0.8679	FBtr0081160	+	19158540	19179758	upstream	-3419	FBgn0010300	35197	brat
2L	3302910	3303289	380	3303165	3.53412	2.94885	0.8679	FBtr0077604	-	3294926	3303129	overlapStart	219	FBgn0031516	33541	CG9663
2L	7219796	7220103	308	7219938	3.53412	2.8409	0.8679	FBtr0079414	-	7218651	7220029	overlapStart	233	FBgn0031897	34003	CG13784
3L	4623179	4623467	289	4623289	3.53412	2.8409	0.8679	FBtr0302941	+	4621265	4622962	downstream	1914	FBgn0052246	317936	CG32246
3L	18611268	18611569	302	18611430	3.53412	2.8409	0.8679	FBtr0075107	+	18611490	18611561	includeFeature	-222	FBgn0052200	3772479	tRNA:CR32200
3R	5168924	5169190	267	5169038	3.53412	2.8409	0.8679	FBtr0310401	+	5167595	5187089	inside	1329	FBgn0263749	41114	CG43674
3R	6218330	6218725	396	6218431	3.53412	2.94885	0.8679	FBtr0305152	+	6213985	6226072	inside	4345	FBgn0259938	44669	cwo
3R	16776202	16776611	410	16776361	3.53412	2.78692	0.8679	FBtr0089510	+	16774436	16800059	inside	1766	FBgn0002921	48971	Atpalpha
3R	4640079	4640294	216	4640197	3.53412	2.8409	0.8679	FBtr0309098	-	4634447	4639301	upstream	-778	FBgn0037635	41057	CG9837
3R	12528603	12528931	329	12528769	3.53412	2.78692	0.8679	FBtr0083347	-	12482345	12560348	inside	31745	FBgn0003944	42034	Ubx
X	7840868	7841220	353	7840994	3.53412	2.89488	0.8679	FBtr0071129	-	7835511	7841039	overlapStart	171	FBgn0027280	31712	l(1)G0193
2L	5305268	5305666	399	5305388	3.53255	2.30756	0.8679	FBtr0079071	+	5305708	5310996	upstream	-440	FBgn0016076	33759	vri
2R	7520835	7521293	459	7521111	3.5291	2.13222	0.8679	FBtr0088089	-	7507693	7520075	upstream	-760	FBgn0033638	36243	CG9005
2R	14229136	14229490	355	14229379	3.5291	2.09297	0.8679	FBtr0301550	-	14165703	14244801	inside	15665	FBgn0010575	44027	sbb
X	3588786	3589136	351	3588974	3.5291	2.13222	0.8679	FBtr0301825	+	3583398	3594813	inside	5388	FBgn0023215	31331	Mnt
2R	18533674	18533949	276	18533824	3.48238	2.57694	0.82824	FBtr0071933	-	18532448	18533851	overlapStart	177	FBgn0034753	37591	CG2852
3L	626236	626662	427	626512	3.47348	1.77615	0.82102	FBtr0306918	+	628435	643900	upstream	-2199	FBgn0263039	12798545	CR43334
2R	6990641	6990853	213	6990730	3.47203	2.18204	0.81968	FBtr0333066	-	6865461	6994321	inside	3680	FBgn0040765	2768719	luna
2R	3553029	3553827	799	3553279	3.46762	2.5285	0.81534	FBtr0088923	+	3553338	3554848	overlapStart	-309	FBgn0033205	35708	CG2064
2R	7551242	7551536	295	7551408	3.46519	2.40848	0.81343	FBtr0088073	+	7553259	7562287	upstream	-2017	FBgn0050035	36248	Tret1-1
2L	8204992	8205196	205	8205082	3.4633	2.81728	0.81186	FBtr0079637	-	8200465	8205128	overlapStart	136	FBgn0031998	34117	CG8451
2R	15794117	15794459	343	15794301	3.4633	2.72279	0.81186	FBtr0086341	-	15766333	15768425	upstream	-25692	FBgn0034477	37273	CG13872
3R	3938500	3938725	226	3938626	3.46284	2.90527	0.81186	FBtr0081792	+	3931057	3948023	inside	7443	FBgn0243512	40958	puc
3R	8196417	8196732	316	8196565	3.46284	2.85209	0.81186	FBtr0082569	+	8197693	8198426	upstream	-1276	FBgn0010038	48335	GstD2
3R	17440170	17440479	310	17440274	3.46284	2.74574	0.81186	FBtr0084121	-	17398221	17444758	inside	4588	FBgn0013984	42549	InR
2L	18675585	18676131	547	18675905	3.45156	2.37069	0.80392	FBtr0302267	-	18673363	18675094	upstream	-491	FBgn0261349	8673957	Mst36Fb
2L	18145485	18145745	261	18145619	3.44298	2.78724	0.79576	FBtr0081040	-	18138675	18152410	inside	6925	FBgn0041184	35085	Socs36E
2L	161350	161774	425	161502	3.44155	2.28408	0.79476	FBtr0330652	+	159032	201588	inside	2318	FBgn0016977	44205	spen
2R	8148715	8149485	771	8149224	3.44155	2.28408	0.79476	FBtr0332931	+	8146914	8148318	downstream	1801	FBgn0264501	14462580	CR43900
3L	3419892	3420163	272	3420014	3.44155	2.28408	0.79476	FBtr0073146	-	3402799	3417927	upstream	-1965	FBgn0014388	38424	sty
3L	16039773	16040089	317	16039985	3.44155	2.31107	0.79476	FBtr0333618	-	16031510	16039946	overlapStart	173	FBgn0260635	39753	th
3R	17444909	17445176	268	17445024	3.44155	2.33806	0.79476	FBtr0290230	-	17398221	17445043	overlapStart	134	FBgn0013984	42549	InR
3R	19495163	19495512	350	19495327	3.44155	2.28408	0.79476	FBtr0290057	-	19432953	19495378	overlapStart	215	FBgn0051145	42784	CG31145
X	3273430	3273971	542	3273890	3.4272	2.65578	0.78381	FBtr0070525	+	3267192	3280049	inside	6238	FBgn0262656	31310	dm
2L	2802229	2802880	652	2802734	3.42326	2.88115	0.78039	FBtr0332220	-	2780741	2799979	upstream	-2250	FBgn0004242	33473	Syt1
3R	17413176	17413530	355	17413452	3.40369	2.76419	0.76237	FBtr0290232	-	17398221	17415913	inside	2737	FBgn0013984	42549	InR
3L	22180752	22180991	240	22180868	3.39156	2.68287	0.75104	FBtr0301492	+	22129190	22235892	inside	51562	FBgn0037153	40453	olf413
2L	1420288	1420725	438	1420534	3.37836	1.88423	0.7388	FBtr0329985	-	1380086	1420449	overlapStart	161	FBgn0002543	44522	lea
3R	14272098	14272421	324	14272262	3.3739	2.5803	0.73463	FBtr0083651	-	14251681	14273051	inside	953	FBgn0004652	42226	fru
X	7591174	7591584	411	7591486	3.3739	2.5803	0.73463	FBtr0071079	-	7578920	7590737	upstream	-437	FBgn0029504	31678	CHES-1-like
2R	6934388	6934605	218	6934472	3.36685	2.68407	0.72816	FBtr0306049	+	6973091	6975805	upstream	-38703	FBgn0262817	12798403	CG43188
X	3566915	3567131	217	3566992	3.36685	2.51796	0.72816	FBtr0301821	+	3565834	3594813	inside	1081	FBgn0023215	31331	Mnt
2L	1424702	1425317	616	1424865	3.35729	2.17272	0.71965	FBtr0308744	+	1428510	1428981	upstream	-3808	FBgn0263320	12797875	CG43401
3L	224020	224266	247	224224	3.35729	2.10795	0.71965	FBtr0072499	+	224106	225605	overlapStart	-86	FBgn0053229	2768996	CG33229
3L	22856807	22857074	268	22856921	3.35636	2.70956	0.71965	FBtr0299876	+	22856964	22857359	overlapStart	-157	FBgn0053169	40504	CG33169
3L	629082	629349	268	629196	3.34456	1.76864	0.70932	FBtr0333725	+	628470	642303	inside	612	FBgn0263039	12798545	CR43334
2R	5762661	5762877	217	5762795	3.34284	2.32437	0.70767	FBtr0088377	+	5762789	5763747	overlapStart	-128	FBgn0033459	36024	CG12744
3L	2817991	2818323	333	2818132	3.33894	2.74578	0.70404	FBtr0309120	-	2786206	2821103	inside	3112	FBgn0263392	38347	CG43444
3R	27431559	27431845	287	27431722	3.33468	2.66663	0.70004	FBtr0085803	-	27424525	27435583	inside	4024	FBgn0039858	43724	CycG
2L	8416435	8417126	692	8416469	3.33362	2.00852	0.69927	FBtr0079667	+	8415690	8430977	inside	745	FBgn0027932	34170	Akap200
2R	8340567	8340993	427	8340799	3.33362	2.00852	0.69927	FBtr0087933	+	8340696	8353154	overlapStart	-129	FBgn0010238	36363	Lac
2R	15059449	15059672	224	15059566	3.3268	2.82254	0.69339	FBtr0290318	+	15057645	15064587	inside	1804	FBgn0034420	37202	CG10737
3L	5180364	5180556	193	5180429	3.31873	2.57575	0.68597	FBtr0301599	-	5153786	5177897	upstream	-2467	FBgn0052423	38605	shep
2L	8702227	8702692	466	8702383	3.2932	2.30194	0.66264	FBtr0079731	+	8705572	8707440	upstream	-3345	FBgn0032061	34198	CG9314
2L	21250718	21251215	498	21250880	3.2932	2.42532	0.66264	FBtr0330677	+	21261168	21262411	upstream	-10450	FBgn0021856	35399	l(2)k14505
2R	2516895	2518191	1297	2518072	3.2932	2.33278	0.66264	FBtr0086152	-	2512747	2519886	inside	2991	FBgn0262736	44307	Vha16-1
3L	16152403	16152664	262	16152552	3.2932	2.36363	0.66264	FBtr0307521	-	16130902	16157801	inside	5398	FBgn0036576	39772	CG5151
3R	19548926	19549301	376	19549067	3.2932	2.33278	0.66264	FBtr0084449	+	19549086	19557227	overlapStart	-160	FBgn0039109	42801	CG10365
3R	24674368	24674718	351	24674559	3.2932	2.30194	0.66264	FBtr0330305	+	24671022	24695340	inside	3346	FBgn0264324	43404	spg
3R	26212553	26212787	235	26212664	3.2932	2.33278	0.66264	FBtr0306587	-	26211524	26213322	inside	769	FBgn0015222	46415	Fer1HCH
X	2116103	2116440	338	2116271	3.2932	2.42532	0.66264	FBtr0070420	-	2108319	2116492	inside	389	FBgn0004397	31201	Vinc
X	10441622	10442066	445	10441721	3.2932	2.39447	0.66264	FBtr0112689	-	10384570	10440787	upstream	-835	FBgn0085443	31987	spri
3L	10733659	10733843	185	10733725	3.2873	2.53403	0.66119	FBtr0306304	+	10765092	10766499	upstream	-31433	FBgn0262890	12798172	CG43245
3R	4016723	4016937	215	4016813	3.2873	2.53403	0.66119	FBtr0306836	-	4023042	4023433	downstream	6710	FBgn0262994	12798065	CR43302
2R	11782924	11783111	188	11782974	3.28423	2.47512	0.65932	FBtr0087301	-	11783334	11783932	downstream	1008	FBgn0053463	2768844	CG33463
2R	3418338	3418586	249	3418476	3.28164	2.0966	0.65684	FBtr0088957	-	3413623	3416790	upstream	-1548	FBgn0033188	35687	CG1600
3R	12062054	12062497	444	12062236	3.27115	1.73346	0.64673	FBtr0083258	+	12068541	12085988	upstream	-6487	FBgn0040071	53562	tara
2R	12012469	12012794	326	12012566	3.27057	2.46858	0.64619	FBtr0089593	+	12012488	12025743	overlapStart	-19	FBgn0086676	45380	spin
3R	6217635	6218039	405	6217900	3.27056	2.63539	0.64619	FBtr0305152	+	6213985	6226072	inside	3650	FBgn0259938	44669	cwo
2R	6317426	6317672	247	6317546	3.25208	2.62484	0.6303	FBtr0330614	+	6317510	6323671	overlapStart	-84	FBgn0262114	36102	RanBPM
2R	15245206	15245405	200	15245263	3.23373	2.66501	0.61278	FBtr0086519	+	15245037	15249878	inside	169	FBgn0034436	37221	CG11961
2R	6505743	6506283	541	6506059	3.22488	2.48632	0.60468	FBtr0088283	+	6505169	6528495	inside	574	FBgn0033538	36121	CG11883
2R	2520405	2520709	305	2520555	3.22488	2.52666	0.60468	FBtr0086150	-	2512747	2520633	overlapStart	228	FBgn0262736	44307	Vha16-1
2L	11039775	11039986	212	11039862	3.2155	2.65443	0.59588	FBtr0080160	+	11034849	11035308	downstream	4926	FBgn0040967	50441	CG18666
X	17195790	17196023	234	17195914	3.21427	2.42602	0.59509	FBtr0074441	-	17179736	17196011	overlapStart	221	FBgn0024238	32721	Fim
2L	2167059	2167373	315	2167273	3.20337	2.53414	0.58491	FBtr0330659	-	2156792	2161522	upstream	-5537	FBgn0000097	33392	aop
3R	26636798	26637210	413	26637080	3.20324	2.30407	0.58491	FBtr0310068	+	26634338	26652281	inside	2460	FBgn0027598	43654	cindr
2R	9925015	9925323	309	9925105	3.18684	2.12625	0.56996	FBtr0087598	+	9919184	9946399	inside	5831	FBgn0002643	36555	mam
3R	27573858	27574384	527	27574098	3.18684	2.17423	0.56996	FBtr0085840	+	27574307	27576745	overlapStart	-449	FBgn0022349	43741	CG1910
3R	17444069	17444388	320	17444226	3.18684	2.12625	0.56996	FBtr0084121	-	17398221	17444758	inside	689	FBgn0013984	42549	InR
3L	2575528	2575731	204	2575626	3.16403	2.53479	0.55013	FBtr0333362	-	2555774	2586254	inside	10726	FBgn0010909	44030	msn
2R	8759352	8759549	198	8759465	3.15615	2.46969	0.54391	FBtr0309292	+	8760261	8762592	upstream	-909	FBgn0263446	12798426	CR43469
3L	17849605	17849951	347	17849878	3.15615	2.4337	0.54391	FBtr0273277	-	17845724	17849894	overlapStart	289	FBgn0036764	39990	CG5535
3R	13361283	13361499	217	13361360	3.15615	2.4337	0.54391	FBtr0083454	+	13361409	13362645	overlapStart	-126	FBgn0038516	42106	CG5840
2L	9915112	9915466	355	9915184	3.13806	2.49892	0.5328	FBtr0079876	+	9915253	9917220	overlapStart	-141	FBgn0040064	34313	yip2
2L	21652069	21652382	314	21652225	3.12199	2.62219	0.51809	FBtr0332965	+	21657556	21658249	upstream	-5487	FBgn0262620	12798035	CG43144
3L	3450199	3450466	268	3450362	3.11926	2.55063	0.5165	FBtr0073144	-	3428665	3460569	inside	10370	FBgn0026259	44261	eIF5B
3L	8673167	8673570	404	8673329	3.11804	2.18993	0.51538	FBtr0076569	+	8669055	8672353	downstream	4112	FBgn0001168	38995	h
2R	11804407	11804610	204	11804486	3.1045	2.54273	0.50294	FBtr0330732	-	11757559	11801470	upstream	-2937	FBgn0264089	36746	sli
3R	19159220	19159423	204	19159320	3.09587	1.82473	0.4947	FBtr0089717	-	19116826	19171884	inside	12664	FBgn0003118	42757	pnt
3R	19854857	19855090	234	19854966	3.08982	2.37799	0.4905	FBtr0084507	-	19824162	19857096	inside	2239	FBgn0020647	42843	KrT95D
3L	2823380	2823790	411	2823638	3.0876	2.15983	0.48871	FBtr0309119	-	2786487	2821103	upstream	-2277	FBgn0263392	38347	CG43444
3R	19016257	19016480	224	19016363	3.07522	2.44887	0.47689	FBtr0306745	-	19011302	19016141	upstream	-116	FBgn0262975	42743	cnc
3R	20391514	20391685	172	20391616	3.07515	2.4292	0.47689	FBtr0084675	-	20385511	20398217	inside	6703	FBgn0039209	42930	CG13624
3R	12879610	12879856	247	12879709	3.04005	2.55304	0.44445	FBtr0100160	+	12879729	12896135	overlapStart	-119	FBgn0020493	42059	Dad
2L	1427573	1428004	432	1427814	3.03847	2.40226	0.4431	FBtr0308744	+	1428510	1428981	upstream	-937	FBgn0263320	12797875	CG43401
