# Supplementary material for: The Groucho Co-repressor Is Primarily Recruited to Local Target Sites in Active Chromatin to Attenuate Transcription
Source: PLoS Genet. 2014 Aug 28;10(8):e1004595. doi: 10.1371/journal.pgen.1004595 (PMC4148212; doi:10.1371/journal.pgen.1004595)
Supplement: Table S4 — Comparison of gene expression by RNA-seq analysis of untreated and gro RNAi treated S2 cells. (XLSX) [file pgen.1004595.s015.xlsx]

## Sheet: s2_rna_seq_wtVSrnai.txt
flybase_id	gene_id	symbol		logFC	logCPM	PValue	Adjusted Pvalue
FBgn0000017	45821	Abl	FBgn0000017	-0.277777	8.49325	0.314656	0.722246
FBgn0000018	44793	abo	FBgn0000018	-0.223342	4.72815	0.40491	0.77494
FBgn0000032	48445	Acph-1	FBgn0000032	-0.0365794	4.20473	0.900092	0.984993
FBgn0000042	31521	Act5C	FBgn0000042	0.232649	12.4102	0.42177	0.785361
FBgn0000043	35526	Act42A	FBgn0000043	-0.197155	10.8678	0.475238	0.811817
FBgn0000052	33847	ade2	FBgn0000052	-0.393456	4.9947	0.207469	0.654259
FBgn0000053	33986	ade3	FBgn0000053	-0.157021	5.29523	0.569564	0.863417
FBgn0000054	47082	Adf1	FBgn0000054	-0.198052	5.87061	0.44123	0.800163
FBgn0000057	37073	adp	FBgn0000057	-0.467312	4.48163	0.121484	0.579432
FBgn0000063	42126	ald	FBgn0000063	0.189685	4.19448	0.496706	0.824705
FBgn0000064	43183	Ald	FBgn0000064	0.502686	8.77272	0.0810751	0.540823
FBgn0000071	40831	Ama	FBgn0000071	0.240551	6.59121	0.374125	0.76044
FBgn0000077	43869	amx	FBgn0000077	0.0669005	3.44843	0.833812	0.966694
FBgn0000083	42492	AnnIX	FBgn0000083	0.0864662	8.23821	0.744048	0.935235
FBgn0000084	33019	AnnX	FBgn0000084	-0.14885	7.3412	0.584837	0.867869
FBgn0000097	33392	aop	FBgn0000097	0.0184225	8.56777	0.945117	0.998013
FBgn0000099	35509	ap	FBgn0000099	-0.402342	6.19854	0.118218	0.5747
FBgn0000100	40451	RpLP0	FBgn0000100	0.422355	11.1499	0.153763	0.61236
FBgn0000109	48224	Aprt	FBgn0000109	0.397885	5.04235	0.154132	0.61337
FBgn0000115	39745	Arf72A	FBgn0000115	0.127531	5.16021	0.639421	0.892383
FBgn0000116	39041	Argk	FBgn0000116	0.415757	6.08564	0.148112	0.606617
FBgn0000117	31151	arm	FBgn0000117	-0.396395	8.63658	0.156262	0.614681
FBgn0000119	44279	arr	FBgn0000119	-0.251338	4.13631	0.37964	0.763409
FBgn0000121	38993	Arr2	FBgn0000121	0.260508	2.5888	0.553575	0.854956
FBgn0000139	42936	ash2	FBgn0000139	-0.2507	6.01361	0.313884	0.721883
FBgn0000140	42946	asp	FBgn0000140	-0.550702	4.93658	0.0784892	0.540823
FBgn0000146	34524	aub	FBgn0000146	-0.425531	5.50626	0.133254	0.591456
FBgn0000147	41446	aur	FBgn0000147	-0.049901	5.0979	0.84975	0.970337
FBgn0000150	43739	awd	FBgn0000150	0.607752	8.92324	0.0519628	0.540823
FBgn0000152	32645	Axs	FBgn0000152	-0.938777	2.4244	0.0109093	0.536359
FBgn0000163	32703	baz	FBgn0000163	0.0100783	4.51131	0.982075	1
FBgn0000173	32358	ben	FBgn0000173	0.774953	8.35633	0.0238476	0.536359
FBgn0000181	45827	bic	FBgn0000181	0.146948	10.7901	0.599162	0.874436
FBgn0000183	35051	BicD	FBgn0000183	-0.175087	5.94077	0.49864	0.825832
FBgn0000210	44505	br	FBgn0000210	-0.0381239	8.29073	0.890068	0.982014
FBgn0000212	39744	brm	FBgn0000212	-0.347495	6.74112	0.172736	0.629419
FBgn0000221	31358	brn	FBgn0000221	0.0433922	6.36436	0.859089	0.973551
FBgn0000228	33757	Bsg25D	FBgn0000228	-0.398909	5.65499	0.148335	0.606617
FBgn0000229	44801	bsk	FBgn0000229	0.103066	5.65731	0.678386	0.912759
FBgn0000239	45830	bur	FBgn0000239	-0.543597	5.48987	0.0685403	0.540823
FBgn0000242	32846	Bx	FBgn0000242	0.0870603	3.65818	0.778267	0.947773
FBgn0000244	41144	by	FBgn0000244	-0.472933	2.07261	0.26781	0.691706
FBgn0000246	47765	c(3)G	FBgn0000246	-0.833896	2.32426	0.0359271	0.540823
FBgn0000247	43518	ca	FBgn0000247	-0.521647	6.56847	0.0657359	0.540823
FBgn0000250	34969	cact	FBgn0000250	0.111059	6.25242	0.66664	0.906826
FBgn0000253	36329	Cam	FBgn0000253	0.767821	11.0489	0.0239537	0.536359
FBgn0000256	33611	capu	FBgn0000256	-0.0377085	6.8556	0.887779	0.981332
FBgn0000257	32947	car	FBgn0000257	0.0693103	5.02146	0.7907	0.952742
FBgn0000259	32132	CkIIbeta	FBgn0000259	0.530912	8.2452	0.0758719	0.540823
FBgn0000261	40048	Cat	FBgn0000261	-0.169481	6.32399	0.506734	0.829917
FBgn0000273	34284	Pka-C1	FBgn0000273	0.271451	7.2199	0.324099	0.728266
FBgn0000279	43599	CecC	FBgn0000279	0.980263	1.9857	0.03525	0.540823
FBgn0000283	41848	Cp190	FBgn0000283	-0.599531	6.50076	0.0406099	0.540823
FBgn0000286	33692	Cf2	FBgn0000286	0.058691	4.67312	0.828328	0.964149
FBgn0000289	36571	cg	FBgn0000289	-0.199976	7.59054	0.444017	0.80212
FBgn0000299	33727	Cg25C	FBgn0000299	0.166356	4.74273	0.783174	0.949423
FBgn0000307	34974	chif	FBgn0000307	-0.228158	5.71476	0.378643	0.763409
FBgn0000308	33834	chic	FBgn0000308	0.411533	10.5069	0.179069	0.633139
FBgn0000317	34882	ck	FBgn0000317	-0.477098	3.56076	0.157053	0.614681
FBgn0000318	43938	cl	FBgn0000318	0.669675	6.41391	0.0143933	0.536359
FBgn0000319	32537	Chc	FBgn0000319	-0.345841	8.41033	0.243258	0.677422
FBgn0000326	117300	clt	FBgn0000326	0.0403745	4.27495	0.892071	0.98252
FBgn0000330	31647	cm	FBgn0000330	0.0475561	3.81385	0.88311	0.981268
FBgn0000337	35724	cn	FBgn0000337	-0.119302	1.00371	0.800124	0.954624
FBgn0000339	34967	cni	FBgn0000339	0.670887	6.21865	0.0428447	0.540823
FBgn0000352	35653	cos	FBgn0000352	-0.81125	5.66327	0.00978469	0.536359
FBgn0000370	47767	crc	FBgn0000370	0.0312228	9.35119	0.906944	0.987379
FBgn0000376	31268	crm	FBgn0000376	-0.536678	4.2782	0.0796349	0.540823
FBgn0000377	31208	crn	FBgn0000377	-0.051619	6.48422	0.837259	0.966876
FBgn0000382	45278	csw	FBgn0000382	0.346574	6.73122	0.179909	0.63409
FBgn0000384	3355131	cta	FBgn0000384	-0.505748	4.4278	0.109049	0.560207
FBgn0000394	44510	cv	FBgn0000394	-0.0642608	4.9297	0.816101	0.961943
FBgn0000395	45280	cv-2	FBgn0000395	-0.207217	5.58289	0.41998	0.783202
FBgn0000404	39340	CycA	FBgn0000404	-0.199584	6.14092	0.446901	0.803967
FBgn0000405	37618	CycB	FBgn0000405	-0.447119	7.53396	0.138214	0.59625
FBgn0000409	34996	Cyt-c-p	FBgn0000409	0.397339	7.45073	0.169785	0.628305
FBgn0000412	41095	D1	FBgn0000412	0.397543	8.07927	0.173967	0.630683
FBgn0000413	34413	da	FBgn0000413	0.153091	7.0193	0.564448	0.85978
FBgn0000414	39866	Dab	FBgn0000414	-0.448909	5.41162	0.101522	0.552247
FBgn0000416	43662	Sap-r	FBgn0000416	-0.358639	9.12708	0.202296	0.649058
FBgn0000426	36314	SmF	FBgn0000426	0.423106	6.19798	0.126217	0.58418
FBgn0000447	41022	Dhod	FBgn0000447	0.151066	5.41073	0.553802	0.854956
FBgn0000454	48450	Dip-B	FBgn0000454	-0.0185789	5.91713	0.94205	0.997126
FBgn0000455	47769	Dip-C	FBgn0000455	0.139684	5.05514	0.584241	0.867646
FBgn0000464	35259	Lar	FBgn0000464	-0.421785	4.88853	0.178949	0.633139
FBgn0000479	31309	dnc	FBgn0000479	0.752193	6.20713	0.0129536	0.536359
FBgn0000482	31118	dor	FBgn0000482	-0.204179	6.35091	0.403526	0.774318
FBgn0000489	39733	Pka-C3	FBgn0000489	0.410375	2.11379	0.340117	0.738133
FBgn0000499	32078	dsh	FBgn0000499	0.194429	5.84269	0.446318	0.803883
FBgn0000520	31265	dwg	FBgn0000520	0.144791	4.70822	0.603354	0.87666
FBgn0000524	31589	dx	FBgn0000524	-0.676496	4.52282	0.0273521	0.540823
FBgn0000533	41858	ea	FBgn0000533	-0.0400722	3.20506	0.908134	0.987638
FBgn0000535	32428	eag	FBgn0000535	0.279972	6.07273	0.314806	0.722246
FBgn0000536	32585	eas	FBgn0000536	-0.19178	4.78834	0.460845	0.807146
FBgn0000541	44811	E(bx)	FBgn0000541	-0.440847	7.19234	0.11239	0.561871
FBgn0000543	38291	ecd	FBgn0000543	-0.0483393	5.79474	0.847975	0.969514
FBgn0000546	35540	EcR	FBgn0000546	-0.267837	5.25306	0.308436	0.715421
FBgn0000547	33619	ed	FBgn0000547	0.589309	2.13565	0.168771	0.627066
FBgn0000556	36271	Ef1alpha48D	FBgn0000556	-0.0121634	13.4789	0.964574	1
FBgn0000559	35422	Ef2b	FBgn0000559	-0.0494323	13.289	0.856788	0.973217
FBgn0000562	37757	egl	FBgn0000562	-0.512588	5.71594	0.0750454	0.540823
FBgn0000565	39675	Eip71CD	FBgn0000565	-0.0728487	3.85668	0.815395	0.961597
FBgn0000566	37143	Eip55E	FBgn0000566	0.202945	6.18624	0.415923	0.780904
FBgn0000567	39962	Eip74EF	FBgn0000567	-0.603084	5.55404	0.0452407	0.540823
FBgn0000568	39999	Eip75B	FBgn0000568	-0.203999	6.90041	0.427787	0.788152
FBgn0000575	38091	emc	FBgn0000575	-0.0544832	6.71225	0.824707	0.963383
FBgn0000578	37201	ena	FBgn0000578	-0.310473	8.74266	0.257492	0.686803
FBgn0000579	33351	Eno	FBgn0000579	0.0570382	9.02242	0.830767	0.964757
FBgn0000581	36238	E(Pc)	FBgn0000581	-0.606071	6.81888	0.0314426	0.540823
FBgn0000588	34595	esc	FBgn0000588	-0.177872	4.40957	0.542861	0.847673
FBgn0000611	32567	exd	FBgn0000611	-0.169629	5.61259	0.538061	0.84401
FBgn0000615	37345	exu	FBgn0000615	-0.49587	4.0643	0.101693	0.552247
FBgn0000617	32762	e(y)1	FBgn0000617	0.0234506	4.93214	0.933254	0.994102
FBgn0000618	45848	e(y)2	FBgn0000618	0.524762	4.31679	0.0674439	0.540823
FBgn0000629	39203	E(z)	FBgn0000629	-0.260004	4.65222	0.323221	0.728097
FBgn0000635	31364	Fas2	FBgn0000635	0.308468	2.3835	0.50169	0.82669
FBgn0000636	35097	Fas3	FBgn0000636	-0.149236	2.35132	0.721311	0.926987
FBgn0000662	36527	fl(2)d	FBgn0000662	-0.187378	6.9641	0.469088	0.809671
FBgn0000667	31166	Actn	FBgn0000667	-0.254064	6.79522	0.315067	0.722246
FBgn0000709	33110	fliI	FBgn0000709	-0.279421	6.71648	0.273403	0.693375
FBgn0000711	44289	flw	FBgn0000711	0.45946	7.76957	0.108085	0.560207
FBgn0000719	33148	fog	FBgn0000719	-0.200212	6.41621	0.409275	0.777787
FBgn0000721	44817	for	FBgn0000721	-0.072342	4.55891	0.78611	0.949977
FBgn0000723	41118	Fps85D	FBgn0000723	-0.0247728	6.31451	0.924263	0.992524
FBgn0000810	47781	fs(1)K10	FBgn0000810	-0.0788621	4.31748	0.787161	0.950445
FBgn0000826	31084	png	FBgn0000826	0.0300845	5.03848	0.915252	0.989957
FBgn0000927	31263	fs(1)Ya	FBgn0000927	0.243514	1.94366	0.578829	0.86628
FBgn0000928	31262	fs(1)Yb	FBgn0000928	-0.0337592	4.34854	0.903506	0.98619
FBgn0000996	47121	dup	FBgn0000996	-0.232642	5.61693	0.398279	0.769592
FBgn0001078	40045	ftz-f1	FBgn0001078	0.278825	6.84687	0.334361	0.734625
FBgn0001079	32855	fu	FBgn0001079	-0.426662	4.37461	0.128606	0.587179
FBgn0001084	34166	fy	FBgn0001084	-0.189871	2.4333	0.642077	0.893407
FBgn0001085	45307	fz	FBgn0001085	0.331549	5.2783	0.218283	0.664368
FBgn0001086	34968	fzy	FBgn0001086	-0.15991	5.73893	0.523873	0.839416
FBgn0001087	44819	g	FBgn0001087	0.322174	5.9671	0.240909	0.677309
FBgn0001091	35728	Gapdh1	FBgn0001091	0.142597	8.8933	0.593891	0.872517
FBgn0001092	32545	Gapdh2	FBgn0001092	-0.0217493	4.93191	0.939927	0.997126
FBgn0001098	42832	Gdh	FBgn0001098	0.347259	3.5375	0.257979	0.687001
FBgn0001104	38765	G-ialpha65A	FBgn0001104	0.638763	9.38866	0.0457135	0.540823
FBgn0001105	32544	Gbeta13F	FBgn0001105	0.840269	9.83775	0.0195866	0.536359
FBgn0001108	39536	Gl	FBgn0001108	-0.602607	5.08841	0.0613279	0.540823
FBgn0001114	34193	Glt	FBgn0001114	-0.224933	7.43824	0.422569	0.785811
FBgn0001122	36104	G-oalpha47A	FBgn0001122	0.311128	6.67717	0.228363	0.672401
FBgn0001123	37805	G-salpha60A	FBgn0001123	0.255378	6.59796	0.339746	0.738133
FBgn0001124	36782	Got1	FBgn0001124	-0.15585	6.28241	0.532011	0.843
FBgn0001125	33373	Got2	FBgn0001125	0.162093	5.57301	0.525448	0.840537
FBgn0001128	33824	Gpdh	FBgn0001128	-0.106968	4.05129	0.704563	0.92222
FBgn0001133	45871	grau	FBgn0001133	-0.103758	4.34602	0.700872	0.92222
FBgn0001137	34171	grk	FBgn0001137	0.365097	6.04161	0.158584	0.614681
FBgn0001139	43162	gro	FBgn0001139	2.43218	9.88617	0.000444766	0.536359
FBgn0001142	33172	Gs1	FBgn0001142	-0.521258	5.56779	0.0808334	0.540823
FBgn0001145	32087	Gs2	FBgn0001145	0.909132	5.3114	0.015527	0.536359
FBgn0001149	41503	GstD1	FBgn0001149	-0.0265972	5.77972	0.929336	0.99408
FBgn0001150	31227	gt	FBgn0001150	-0.184618	2.51989	0.677375	0.91176
FBgn0001168	38995	h	FBgn0001168	0.229527	8.09413	0.388235	0.763541
FBgn0001169	42445	H	FBgn0001169	-0.329053	5.80715	0.213817	0.661621
FBgn0001179	39202	hay	FBgn0001179	-0.134943	4.04875	0.638977	0.892265
FBgn0001185	34992	her	FBgn0001185	-0.104093	4.16756	0.701881	0.92222
FBgn0001186	45875	Hex-A	FBgn0001186	0.417436	9.84996	0.165413	0.622832
FBgn0001189	31120	hfw	FBgn0001189	-0.527109	5.8334	0.0488687	0.540823
FBgn0001197	43229	His2Av	FBgn0001197	0.329517	8.8246	0.234032	0.674237
FBgn0001202	35169	hk	FBgn0001202	-0.183724	5.23889	0.471129	0.810195
FBgn0001206	31988	Hmr	FBgn0001206	-0.589027	4.38892	0.0422038	0.540823
FBgn0001215	43385	Hrb98DE	FBgn0001215	-0.0426813	8.58853	0.87267	0.978595
FBgn0001218	32133	Hsc70-3	FBgn0001218	0.119244	11.0931	0.684157	0.914616
FBgn0001219	41840	Hsc70-4	FBgn0001219	-0.34775	10.9294	0.254913	0.686766
FBgn0001220	36583	Hsc70-5	FBgn0001220	0.0200528	8.47581	0.941988	0.997126
FBgn0001222	37068	Hsf	FBgn0001222	-0.499416	6.24386	0.0767967	0.540823
FBgn0001224	39077	Hsp23	FBgn0001224	-0.331081	6.74423	0.23446	0.674237
FBgn0001225	39075	Hsp26	FBgn0001225	0.0332072	7.51322	0.905783	0.987302
FBgn0001226	39078	Hsp27	FBgn0001226	0.167475	6.8593	0.52896	0.84237
FBgn0001230	42852	Hsp68	FBgn0001230	0.0378574	7.50622	0.88853	0.981393
FBgn0001233	38389	Hsp83	FBgn0001233	-0.22719	10.983	0.415121	0.780904
FBgn0001234	3772547	Hsromega	FBgn0001234	0.0228793	7.94643	0.935657	0.995238
FBgn0001247	40248	Ide	FBgn0001247	-0.208988	6.18109	0.424777	0.786728
FBgn0001248	44291	Idh	FBgn0001248	0.224004	7.02871	0.418187	0.782532
FBgn0001250	32661	if	FBgn0001250	-0.595517	3.40836	0.100523	0.552247
FBgn0001255	48239	ImpE3	FBgn0001255	0.174913	2.28141	0.631632	0.890048
FBgn0001257	38513	ImpL2	FBgn0001257	0.542445	11.4843	0.0815108	0.540823
FBgn0001258	45880	ImpL3	FBgn0001258	0.328435	10.8227	0.268149	0.691706
FBgn0001263	37629	inaD	FBgn0001263	-0.331057	1.86158	0.461579	0.807146
FBgn0001276	45881	ix	FBgn0001276	0.391463	4.25324	0.170158	0.628969
FBgn0001280	43569	janA	FBgn0001280	0.456307	5.89636	0.103225	0.553137
FBgn0001291	36057	Jra	FBgn0001291	-0.125497	7.02388	0.63199	0.890048
FBgn0001296	45883	kar	FBgn0001296	-0.673332	2.15432	0.0823973	0.540823
FBgn0001297	3772082	kay	FBgn0001297	-0.413706	8.99484	0.177663	0.633139
FBgn0001301	35084	kel	FBgn0001301	-0.478854	4.27201	0.13444	0.593195
FBgn0001308	36810	Khc	FBgn0001308	-0.315161	7.61593	0.255805	0.686803
FBgn0001311	45884	kkv	FBgn0001311	-0.195194	3.96779	0.511033	0.83251
FBgn0001316	38067	klar	FBgn0001316	-0.161202	7.60407	0.551333	0.853378
FBgn0001324	44830	kto	FBgn0001324	-0.566725	6.80328	0.04218	0.540823
FBgn0001330	31205	kz	FBgn0001330	0.0303037	3.92087	0.925219	0.992675
FBgn0001332	44831	L	FBgn0001332	-0.335208	3.92314	0.246088	0.678916
FBgn0001337	47141	Exp6	FBgn0001337	-0.268869	5.49344	0.288239	0.699525
FBgn0001341	31010	l(1)1Bi	FBgn0001341	-0.208696	4.53682	0.47779	0.811967
FBgn0001404	31239	egh	FBgn0001404	0.312665	6.53162	0.214723	0.662146
FBgn0001491	32069	l(1)10Bb	FBgn0001491	0.0982114	4.48288	0.720722	0.926737
FBgn0001565	33118	Hlc	FBgn0001565	0.0675669	7.93055	0.797864	0.954216
FBgn0001612	48481	l(1)dd4	FBgn0001612	-0.782347	3.80894	0.0295066	0.540823
FBgn0001624	32083	dlg1	FBgn0001624	0.20229	5.91991	0.436628	0.795089
FBgn0001941	33836	ifc	FBgn0001941	-0.0377558	7.47737	0.892548	0.98252
FBgn0001942	33835	eIF-4a	FBgn0001942	0.231328	11.166	0.412755	0.779751
FBgn0001961	34793	Arpc1	FBgn0001961	-0.217012	8.15375	0.432311	0.791241
FBgn0001965	34790	Sos	FBgn0001965	-0.72058	5.533	0.0151927	0.536359
FBgn0001974	34877	l(2)35Bd	FBgn0001974	-0.525703	3.96275	0.0677837	0.540823
FBgn0001977	49424	l(2)35Bg	FBgn0001977	-0.0162688	5.17577	0.955176	1
FBgn0001978	34888	stc	FBgn0001978	-0.171773	6.38336	0.511614	0.832879
FBgn0001986	48782	l(2)35Df	FBgn0001986	-0.506856	4.78499	0.0839274	0.540823
FBgn0001987	34927	Gli	FBgn0001987	-0.230016	1.9962	0.613199	0.880478
FBgn0001989	34925	l(2)35Di	FBgn0001989	0.400719	5.75909	0.154521	0.61337
FBgn0001990	48785	wek	FBgn0001990	0.0562405	4.14418	0.84565	0.969508
FBgn0001994	34956	crp	FBgn0001994	-0.100202	8.18854	0.705899	0.92222
FBgn0001995	49425	mRpL4	FBgn0001995	0.0716522	3.97559	0.830746	0.964757
FBgn0002021	49427	l(2)37Bb	FBgn0002021	-0.180946	3.70633	0.537591	0.84401
FBgn0002022	48805	Catsup	FBgn0002022	-0.133461	5.99756	0.593121	0.872239
FBgn0002031	49168	l(2)37Cc	FBgn0002031	0.385017	7.75703	0.174833	0.630683
FBgn0002036	35189	CG10561	FBgn0002036	0.0135442	1.07084	1	1
FBgn0002044	35235	swm	FBgn0002044	-0.271019	6.8905	0.304713	0.710762
FBgn0002069	36420	Aats-asp	FBgn0002069	0.108203	8.13079	0.688818	0.916891
FBgn0002121	33156	l(2)gl	FBgn0002121	-0.406868	5.79268	0.132727	0.590564
FBgn0002174	48844	l(2)tid	FBgn0002174	0.00520224	6.00889	0.985011	1
FBgn0002183	38248	dre4	FBgn0002183	-0.287232	7.90422	0.289882	0.699674
FBgn0002283	48903	l(3)73Ah	FBgn0002283	-0.211572	5.31258	0.40591	0.7752
FBgn0002284	39855	Pros26	FBgn0002284	0.423053	7.55795	0.136212	0.593195
FBgn0002354	49762	l(3)87Df	FBgn0002354	0.461015	4.08421	0.107433	0.560207
FBgn0002413	43673	dco	FBgn0002413	-0.0846332	7.00641	0.746074	0.936612
FBgn0002431	41181	hyd	FBgn0002431	-0.900839	6.63242	0.00683774	0.536359
FBgn0002441	43288	l(3)mbt	FBgn0002441	-0.21515	6.42815	0.392054	0.766683
FBgn0002466	39429	sti	FBgn0002466	-0.793723	6.93084	0.0194963	0.536359
FBgn0002521	43819	pho	FBgn0002521	-0.0324157	5.24212	0.901718	0.985758
FBgn0002524	34910	lace	FBgn0002524	-0.346038	7.04984	0.234971	0.674237
FBgn0002525	33782	Lam	FBgn0002525	0.0345085	7.80696	0.89618	0.984067
FBgn0002526	38723	LanA	FBgn0002526	-0.638672	10.0186	0.035143	0.540823
FBgn0002528	39118	LanB2	FBgn0002528	-0.256034	7.26985	0.346164	0.742378
FBgn0002542	45894	lds	FBgn0002542	-0.702564	4.92089	0.0282503	0.540823
FBgn0002543	44522	lea	FBgn0002543	-0.0950714	5.69894	0.73833	0.933268
FBgn0002552	45325	lin	FBgn0002552	-0.963843	4.7884	0.0113075	0.536359
FBgn0002566	3355130	lt	FBgn0002566	-0.169387	5.70838	0.531158	0.843
FBgn0002577	44835	m	FBgn0002577	-0.0621849	3.32267	0.852535	0.971284
FBgn0002579	31009	RpL36	FBgn0002579	0.761606	11.6876	0.0324344	0.540823
FBgn0002590	32700	RpS5a	FBgn0002590	0.563638	11.4322	0.0682203	0.540823
FBgn0002593	33214	RpLP1	FBgn0002593	0.605961	11.8865	0.056895	0.540823
FBgn0002607	37995	RpL19	FBgn0002607	0.557967	11.8039	0.0891214	0.547227
FBgn0002609	43156	E(spl)m3-HLH	FBgn0002609	0.32975	2.65447	0.363521	0.754412
FBgn0002622	42761	RpS3	FBgn0002622	0.494778	13.1214	0.124743	0.581557
FBgn0002626	43573	RpL32	FBgn0002626	0.611066	12.4051	0.0748127	0.540823
FBgn0002638	38669	Bj1	FBgn0002638	-0.215973	7.2474	0.4201	0.783202
FBgn0002641	33045	mal	FBgn0002641	0.0901783	3.66779	0.774738	0.947493
FBgn0002643	36555	mam	FBgn0002643	-0.177943	6.88152	0.49005	0.819435
FBgn0002645	43765	Map205	FBgn0002645	-0.348395	8.02337	0.273137	0.693375
FBgn0002652	2768920	squ	FBgn0002652	0.0548077	4.54913	0.835202	0.966876
FBgn0002673	34954	twe	FBgn0002673	0.357556	2.03393	0.391145	0.765459
FBgn0002707	31373	mei-9	FBgn0002707	-0.106465	3.68917	0.739532	0.933386
FBgn0002709	3772646	mei-218	FBgn0002709	0.999533	1.34777	0.0371248	0.540823
FBgn0002715	37523	mei-S332	FBgn0002715	-0.0443558	2.71796	0.918332	0.990718
FBgn0002716	2768853	mei-W68	FBgn0002716	-0.561629	1.07962	0.226814	0.672314
FBgn0002719	47173	Men	FBgn0002719	-0.0623102	7.99686	0.8186	0.961965
FBgn0002723	32114	Met	FBgn0002723	0.405027	6.22801	0.134876	0.593195
FBgn0002733	43152	E(spl)mbeta-HLH	FBgn0002733	0.706077	5.14864	0.0070059	0.536359
FBgn0002736	37402	mago	FBgn0002736	0.2728	5.85962	0.281983	0.69891
FBgn0002774	35523	mle	FBgn0002774	-0.371955	5.97902	0.161317	0.617628
FBgn0002775	38779	msl-3	FBgn0002775	-0.368882	3.62972	0.276661	0.695996
FBgn0002778	39625	mnd	FBgn0002778	0.543414	6.50145	0.0625638	0.540823
FBgn0002780	43764	mod	FBgn0002780	0.0210368	7.39414	0.93826	0.996283
FBgn0002781	49228	mod(mdg4)	FBgn0002781	-0.218432	8.40921	0.416152	0.780904
FBgn0002783	41942	mor	FBgn0002783	-0.45383	7.20595	0.134814	0.593195
FBgn0002787	37894	Mov34	FBgn0002787	0.142631	6.66479	0.576119	0.865563
FBgn0002791	45906	mr	FBgn0002791	-0.000984486	4.76872	1	1
FBgn0002868	41202	MtnA	FBgn0002868	0.624846	5.8455	0.0579329	0.540823
FBgn0002872	38257	mu2	FBgn0002872	-0.260612	4.23461	0.395253	0.767954
FBgn0002873	44839	mud	FBgn0002873	-0.331317	6.6268	0.178947	0.633139
FBgn0002878	48309	mus101	FBgn0002878	-0.849084	3.56249	0.0435149	0.540823
FBgn0002891	47186	mus205	FBgn0002891	-0.47935	5.42166	0.0842882	0.540823
FBgn0002899	38905	mus301	FBgn0002899	-0.378143	4.09399	0.201481	0.64851
FBgn0002901	40003	mus304	FBgn0002901	-0.316983	2.63887	0.39499	0.767692
FBgn0002905	41571	mus308	FBgn0002905	-0.620856	4.71775	0.0654198	0.540823
FBgn0002906	41366	Blm	FBgn0002906	-0.416759	3.61116	0.22807	0.672401
FBgn0002914	32543	Myb	FBgn0002914	-0.330582	6.3348	0.243572	0.677422
FBgn0002917	45338	na	FBgn0002917	-0.852718	1.93562	0.0647271	0.540823
FBgn0002921	48971	Atpalpha	FBgn0002921	-0.04737	8.88613	0.859236	0.973551
FBgn0002922	42799	nau	FBgn0002922	-0.177432	1.66572	0.723802	0.928529
FBgn0002924	43517	ncd	FBgn0002924	-0.254797	7.85703	0.359641	0.752481
FBgn0002932	41085	neur	FBgn0002932	-0.0843734	2.93761	0.82464	0.963383
FBgn0002945	44843	nkd	FBgn0002945	0.642602	3.53894	0.144067	0.601975
FBgn0002948	32107	nod	FBgn0002948	-0.188626	2.4681	0.612123	0.880478
FBgn0002968	NA	NA	FBgn0002968	0.782975	4.91148	0.0124062	0.536359
FBgn0002973	34263	numb	FBgn0002973	-0.528471	3.27501	0.104604	0.554984
FBgn0002989	33507	okr	FBgn0002989	-0.89251	2.44282	0.0302356	0.540823
FBgn0003008	43943	or	FBgn0003008	0.427835	4.861	0.129139	0.587289
FBgn0003015	41066	osk	FBgn0003015	-0.780139	1.5945	0.0813388	0.540823
FBgn0003016	34850	osp	FBgn0003016	-0.193372	3.00579	0.560786	0.858597
FBgn0003022	37090	Ote	FBgn0003022	0.018387	5.99701	0.943835	0.997785
FBgn0003041	38879	pbl	FBgn0003041	-0.4037	5.69767	0.123553	0.579843
FBgn0003042	40358	Pc	FBgn0003042	-0.253103	3.24022	0.461771	0.807146
FBgn0003044	37069	Pcl	FBgn0003044	-0.399466	5.70923	0.154567	0.61337
FBgn0003048	31204	pcx	FBgn0003048	-0.196791	7.67368	0.466453	0.808247
FBgn0003062	37662	Fib	FBgn0003062	0.554333	7.56983	0.0711759	0.540823
FBgn0003067	37131	Pepck	FBgn0003067	0.40443	9.05059	0.240177	0.677309
FBgn0003071	36060	Pfk	FBgn0003071	-0.10328	7.1216	0.693712	0.919169
FBgn0003074	35886	Pgi	FBgn0003074	0.0644111	7.17264	0.806174	0.957977
FBgn0003076	44010	Pgm	FBgn0003076	-0.0172169	6.01351	0.947282	0.998473
FBgn0003079	31221	phl	FBgn0003079	-0.189497	5.66475	0.4693	0.809816
FBgn0003082	35735	phr	FBgn0003082	-0.168867	5.36814	0.531048	0.843
FBgn0003087	34404	pim	FBgn0003087	0.364754	3.48505	0.240685	0.677309
FBgn0003093	43428	Pkc98E	FBgn0003093	0.44268	6.54048	0.117802	0.573544
FBgn0003116	31194	pn	FBgn0003116	0.0738809	3.63956	0.837338	0.966876
FBgn0003117	44849	pnr	FBgn0003117	-0.533159	7.42787	0.0957737	0.550473
FBgn0003118	42757	pnt	FBgn0003118	-0.236574	9.2704	0.377825	0.763219
FBgn0003124	40232	polo	FBgn0003124	-0.317453	6.8989	0.251902	0.684408
FBgn0003134	42922	Pp1alpha-96A	FBgn0003134	0.382027	7.51281	0.183179	0.634244
FBgn0003137	43872	Ppn	FBgn0003137	-0.616853	4.87223	0.0390667	0.540823
FBgn0003138	38160	Ptp61F	FBgn0003138	0.218182	7.27467	0.410359	0.777795
FBgn0003139	31582	PpV	FBgn0003139	0.157072	5.50452	0.54502	0.849402
FBgn0003141	35292	pr	FBgn0003141	0.41519	4.57361	0.124209	0.58086
FBgn0003159	44529	ptr	FBgn0003159	-0.18843	5.79273	0.473575	0.811817
FBgn0003165	41094	pum	FBgn0003165	0.520592	9.15804	0.102082	0.552247
FBgn0003169	41772	put	FBgn0003169	-0.779286	4.49385	0.0196367	0.536359
FBgn0003175	37573	px	FBgn0003175	-0.349078	6.49232	0.176638	0.631829
FBgn0003178	42620	PyK	FBgn0003178	0.0236467	9.52131	0.929922	0.99408
FBgn0003189	32640	r	FBgn0003189	0.0404411	4.98499	0.882372	0.981268
FBgn0003204	43873	ras	FBgn0003204	-0.194787	4.92809	0.461951	0.807146
FBgn0003205	41140	Ras85D	FBgn0003205	0.217305	7.34499	0.428999	0.789276
FBgn0003206	38494	Ras64B	FBgn0003206	0.164846	7.01383	0.532813	0.843552
FBgn0003209	44851	raw	FBgn0003209	-0.333417	6.66909	0.192275	0.640635
FBgn0003210	31381	rb	FBgn0003210	0.462258	6.30551	0.105202	0.555243
FBgn0003218	32340	rdgB	FBgn0003218	-0.023595	2.44896	0.979591	1
FBgn0003227	49241	rec	FBgn0003227	-0.590479	1.70183	0.282631	0.699132
FBgn0003231	35246	ref(2)P	FBgn0003231	-0.488384	7.1414	0.11277	0.562575
FBgn0003256	3354888	rl	FBgn0003256	0.227704	5.32082	0.374689	0.760709
FBgn0003257	42493	r-l	FBgn0003257	0.134381	4.3061	0.62462	0.885726
FBgn0003261	40739	Rm62	FBgn0003261	-0.00964207	9.66163	0.971963	1
FBgn0003267	43234	ro	FBgn0003267	0.578114	1.51205	0.244406	0.677548
FBgn0003268	43719	rod	FBgn0003268	-0.750498	5.21288	0.0200161	0.536359
FBgn0003274	36855	RpLP2	FBgn0003274	0.486334	12.2941	0.132119	0.590564
FBgn0003275	48312	RpII18	FBgn0003275	0.628759	6.38156	0.041253	0.540823
FBgn0003277	32100	RpII215	FBgn0003277	-0.638333	6.53981	0.0218793	0.536359
FBgn0003278	33210	RpI135	FBgn0003278	0.0195801	4.44442	0.952393	1
FBgn0003279	43349	RpL4	FBgn0003279	0.348628	12.1529	0.229262	0.6728
FBgn0003301	32406	rut	FBgn0003301	-0.557441	2.76285	0.127929	0.587179
FBgn0003302	31535	rux	FBgn0003302	-0.204	2.6904	0.576808	0.865925
FBgn0003310	33281	S	FBgn0003310	-0.257671	5.01472	0.338609	0.737844
FBgn0003317	35731	sax	FBgn0003317	-0.222396	6.38612	0.389451	0.763541
FBgn0003321	43944	sbr	FBgn0003321	-0.0932864	6.16189	0.70478	0.92222
FBgn0003328	36692	scb	FBgn0003328	-0.980898	1.76497	0.0207647	0.536359
FBgn0003330	43327	Sce	FBgn0003330	-0.0714002	5.04748	0.787833	0.950768
FBgn0003334	41168	Scm	FBgn0003334	-0.718014	4.98458	0.0514124	0.540823
FBgn0003345	32536	sd	FBgn0003345	0.375245	7.76201	0.195857	0.642676
FBgn0003346	35223	RanGap	FBgn0003346	-0.111033	5.70537	0.661213	0.90415
FBgn0003353	37843	sei	FBgn0003353	-0.155582	2.77429	0.674074	0.910549
FBgn0003360	32007	sesB	FBgn0003360	0.263418	9.41166	0.330973	0.732785
FBgn0003366	32039	sev	FBgn0003366	-0.798699	1.55651	0.078845	0.540823
FBgn0003371	31248	sgg	FBgn0003371	0.297028	7.38092	0.279788	0.69838
FBgn0003372	33701	Sgs1	FBgn0003372	-0.377863	3.89679	0.20592	0.652877
FBgn0003391	37386	shg	FBgn0003391	-0.832371	2.99526	0.0436937	0.540823
FBgn0003392	45928	shi	FBgn0003392	0.163629	6.85347	0.518468	0.8363
FBgn0003396	36171	shn	FBgn0003396	-0.449781	6.76942	0.119025	0.574911
FBgn0003401	45360	shu	FBgn0003401	0.0131811	4.18818	0.975897	1
FBgn0003410	39884	sina	FBgn0003410	0.510947	6.70537	0.0764865	0.540823
FBgn0003415	43906	skd	FBgn0003415	-0.0287571	7.17985	0.914292	0.989536
FBgn0003416	32601	sl	FBgn0003416	-0.488126	4.1957	0.104156	0.554946
FBgn0003423	33117	slgA	FBgn0003423	0.193867	5.57981	0.479006	0.813417
FBgn0003435	37254	sm	FBgn0003435	0.157367	5.27393	0.552231	0.853739
FBgn0003444	33196	smo	FBgn0003444	-0.622093	4.34348	0.0496059	0.540823
FBgn0003449	31442	snf	FBgn0003449	0.480618	5.8081	0.0986432	0.550473
FBgn0003459	39581	stwl	FBgn0003459	-0.361576	4.25503	0.232079	0.674237
FBgn0003462	39251	Sod	FBgn0003462	0.281892	6.59055	0.26686	0.691706
FBgn0003463	32498	sog	FBgn0003463	-0.113022	3.02597	0.758495	0.942502
FBgn0003464	44014	sol	FBgn0003464	-0.357366	6.77494	0.15975	0.614882
FBgn0003475	45931	spir	FBgn0003475	0.192307	5.99821	0.452974	0.805096
FBgn0003479	43577	spn-A	FBgn0003479	0.096541	5.24972	0.705853	0.92222
FBgn0003480	41746	spn-B	FBgn0003480	0.966225	1.44597	0.0585143	0.540823
FBgn0003482	318579	spn-D	FBgn0003482	0.270904	1.48365	0.640773	0.892684
FBgn0003483	41919	spn-E	FBgn0003483	-0.490199	3.39538	0.124272	0.58086
FBgn0003495	43256	spz	FBgn0003495	-0.349556	6.0496	0.191394	0.640635
FBgn0003502	34132	Btk29A	FBgn0003502	-0.0934777	4.04479	0.735101	0.932301
FBgn0003507	41944	srp	FBgn0003507	-0.589924	7.22974	0.0498318	0.540823
FBgn0003511	43570	Sry-beta	FBgn0003511	0.186026	4.75787	0.476388	0.811967
FBgn0003512	43572	Sry-delta	FBgn0003512	-0.218384	6.08477	0.379613	0.763409
FBgn0003514	31554	sqh	FBgn0003514	0.152741	8.8818	0.57465	0.865141
FBgn0003517	31106	sta	FBgn0003517	0.493647	12.7048	0.117859	0.573544
FBgn0003520	37065	stau	FBgn0003520	0.147539	6.61873	0.556322	0.855143
FBgn0003525	43466	stg	FBgn0003525	0.52422	7.59665	0.0639294	0.540823
FBgn0003545	44870	sub	FBgn0003545	-0.295021	4.0393	0.327192	0.7302
FBgn0003557	33379	Su(dx)	FBgn0003557	-0.165002	6.80644	0.503083	0.827852
FBgn0003559	3354994	su(f)	FBgn0003559	-0.0432828	5.56761	0.870049	0.977834
FBgn0003567	41740	su(Hw)	FBgn0003567	-0.464889	5.43244	0.101565	0.552247
FBgn0003575	31012	su(s)	FBgn0003575	-0.478376	5.84599	0.0802984	0.540823
FBgn0003598	41627	Su(var)3-7	FBgn0003598	-0.706695	4.6786	0.0203993	0.536359
FBgn0003607	34119	Su(var)205	FBgn0003607	0.0621104	7.94036	0.816612	0.961943
FBgn0003612	35927	Su(var)2-10	FBgn0003612	-0.307675	6.01028	0.234642	0.674237
FBgn0003638	31054	su(w[a])	FBgn0003638	-0.0877923	8.65973	0.748696	0.937664
FBgn0003654	44160	sw	FBgn0003654	-1.0015	4.81803	0.00574632	0.536359
FBgn0003656	31716	sws	FBgn0003656	-0.0282661	5.92547	0.911403	0.988222
FBgn0003660	36080	Syb	FBgn0003660	0.209065	8.49974	0.482586	0.815063
FBgn0003676	42649	T-cp1	FBgn0003676	-0.0121096	8.89735	0.964119	1
FBgn0003687	37476	Tbp	FBgn0003687	0.0930248	5.30016	0.715173	0.923983
FBgn0003701	37042	thr	FBgn0003701	-0.9164	3.98569	0.00695283	0.536359
FBgn0003714	31228	tko	FBgn0003714	0.667015	5.92353	0.0431377	0.540823
FBgn0003716	33753	tkv	FBgn0003716	-0.497583	4.19191	0.085442	0.541619
FBgn0003721	41852	Tm1	FBgn0003721	0.562284	9.02774	0.067413	0.540823
FBgn0003732	35225	Top2	FBgn0003732	-0.607498	6.84038	0.0394178	0.540823
FBgn0003741	39849	tra	FBgn0003741	0.15004	5.35534	0.561664	0.858613
FBgn0003742	36619	tra2	FBgn0003742	-0.0885426	4.82453	0.743694	0.935235
FBgn0003744	40165	trc	FBgn0003744	-0.398013	5.77365	0.151285	0.61037
FBgn0003747	44873	Gr5a	FBgn0003747	-0.185155	1.11291	0.704896	0.92222
FBgn0003748	45368	Treh	FBgn0003748	-0.456488	5.71018	0.0681963	0.540823
FBgn0003751	34376	trk	FBgn0003751	0.535347	2.68941	0.189946	0.640635
FBgn0003862	41737	trx	FBgn0003862	-0.199021	6.70428	0.426305	0.787559
FBgn0003866	35430	tsh	FBgn0003866	-0.107686	7.87028	0.683531	0.914616
FBgn0003870	48317	ttk	FBgn0003870	-0.0784211	6.43367	0.74752	0.937237
FBgn0003882	40554	tub	FBgn0003882	-0.374712	5.4004	0.175185	0.630683
FBgn0003884	40848	alphaTub84B	FBgn0003884	0.137061	10.6177	0.614125	0.880479
FBgn0003885	40904	alphaTub84D	FBgn0003885	0.240781	6.59451	0.343381	0.739985
FBgn0003887	37238	betaTub56D	FBgn0003887	0.0449633	10.627	0.868122	0.977385
FBgn0003888	37888	betaTub60D	FBgn0003888	0.0373042	9.06029	0.890983	0.982323
FBgn0003890	43359	betaTub97EF	FBgn0003890	0.709592	4.8872	0.0703719	0.540823
FBgn0003891	37417	tud	FBgn0003891	-0.446805	8.07928	0.139546	0.597243
FBgn0003892	35851	ptc	FBgn0003892	-0.241543	6.74563	0.351233	0.745672
FBgn0003930	3772712	snRNA:U4:39B	FBgn0003930	-0.402301	2.33542	0.349892	0.745672
FBgn0003941	33629	RpL40	FBgn0003941	0.704439	11.2872	0.0430007	0.540823
FBgn0003942	34420	RpS27A	FBgn0003942	0.551226	11.8762	0.0701476	0.540823
FBgn0003943	38456	Ubi-p63E	FBgn0003943	0.00591519	7.4154	0.983036	1
FBgn0003963	33225	ush	FBgn0003963	-0.788094	7.21724	0.0108302	0.536359
FBgn0003964	31165	usp	FBgn0003964	-0.308032	6.43498	0.217136	0.664318
FBgn0003969	32569	vap	FBgn0003969	-0.40751	6.21093	0.122923	0.579432
FBgn0003977	47869	vir	FBgn0003977	-0.403155	5.31541	0.135944	0.593195
FBgn0003978	35289	vls	FBgn0003978	0.0987414	3.74684	0.746778	0.936878
FBgn0003984	38657	vn	FBgn0003984	0.0418881	1.30377	0.961338	1
FBgn0003997	40009	W	FBgn0003997	0.693783	4.82636	0.0561616	0.540823
FBgn0004034	30980	y	FBgn0004034	-0.514447	2.32319	0.246249	0.678916
FBgn0004049	41656	yrt	FBgn0004049	-0.0362337	5.35168	0.901934	0.985758
FBgn0004050	31230	z	FBgn0004050	-0.12571	6.61673	0.613508	0.880478
FBgn0004055	38002	uzip	FBgn0004055	-0.479115	6.31437	0.0825373	0.540823
FBgn0004057	32974	Zw	FBgn0004057	-0.0917262	5.11006	0.7192	0.925962
FBgn0004066	32584	Pros28.1	FBgn0004066	0.108011	6.43204	0.660484	0.903364
FBgn0004087	42003	Dhfr	FBgn0004087	0.593098	4.7066	0.0642629	0.540823
FBgn0004101	37890	bs	FBgn0004101	-0.455821	4.35265	0.0942131	0.549541
FBgn0004103	49260	Pp1-87B	FBgn0004103	0.232373	8.64053	0.394902	0.767692
FBgn0004106	34411	cdc2	FBgn0004106	0.188856	4.26899	0.487734	0.817433
FBgn0004107	42453	cdc2c	FBgn0004107	0.29371	4.1326	0.328097	0.730954
FBgn0004132	48986	boca	FBgn0004132	0.50907	6.84739	0.0864888	0.543283
FBgn0004133	35694	blow	FBgn0004133	-0.14024	7.47421	0.595869	0.87324
FBgn0004167	38418	kst	FBgn0004167	-0.940143	8.27933	0.00316729	0.536359
FBgn0004177	45959	mts	FBgn0004177	0.470863	8.67672	0.116159	0.571397
FBgn0004179	40459	Csp	FBgn0004179	-0.105848	6.30036	0.663792	0.905361
FBgn0004191	3772392	snRNA:U2:34ABa	FBgn0004191	0.561672	5.55552	0.075493	0.540823
FBgn0004198	44540	ct	FBgn0004198	0.102451	7.43809	0.701544	0.92222
FBgn0004227	32603	nonA	FBgn0004227	-0.175422	6.4105	0.477148	0.811967
FBgn0004237	48535	Hrb87F	FBgn0004237	0.117278	8.29035	0.660456	0.903364
FBgn0004242	33473	Syt1	FBgn0004242	-0.138824	2.19849	0.779102	0.947858
FBgn0004359	43235	T48	FBgn0004359	0.51137	5.39128	0.0583045	0.540823
FBgn0004362	37481	HmgD	FBgn0004362	0.142599	9.39069	0.621936	0.883877
FBgn0004363	34500	porin	FBgn0004363	0.273718	9.09108	0.319346	0.724983
FBgn0004364	37277	18w	FBgn0004364	-0.263373	2.5676	0.490791	0.819781
FBgn0004367	32608	mei-41	FBgn0004367	-0.637583	3.94527	0.0525602	0.540823
FBgn0004368	31425	Ptp4E	FBgn0004368	-0.373962	5.88591	0.143694	0.601975
FBgn0004369	43469	Ptp99A	FBgn0004369	0.152559	5.45177	0.568717	0.862699
FBgn0004370	32115	Ptp10D	FBgn0004370	-0.508137	4.71039	0.0637587	0.540823
FBgn0004373	45374	fwd	FBgn0004373	-0.800541	6.31541	0.0104609	0.536359
FBgn0004374	35293	neb	FBgn0004374	-0.619425	3.75304	0.0821283	0.540823
FBgn0004378	38135	Klp61F	FBgn0004378	-0.577233	6.44758	0.034028	0.540823
FBgn0004379	39068	Klp67A	FBgn0004379	-0.269334	5.22012	0.303597	0.710185
FBgn0004380	38611	Klp64D	FBgn0004380	-0.261177	5.31335	0.331878	0.733357
FBgn0004381	39332	Klp68D	FBgn0004381	-0.582813	4.09522	0.0775378	0.540823
FBgn0004387	43310	Klp98A	FBgn0004387	-0.41703	6.07285	0.126687	0.58597
FBgn0004390	39158	Gap1	FBgn0004390	-0.207475	7.38987	0.43215	0.791241
FBgn0004391	32473	shtd	FBgn0004391	-0.520951	4.12139	0.182199	0.634244
FBgn0004395	42738	unk	FBgn0004395	0.0455877	6.48437	0.853223	0.97147
FBgn0004396	39682	CrebA	FBgn0004396	0.530859	6.69877	0.0547853	0.540823
FBgn0004397	31201	Vinc	FBgn0004397	-0.281745	8.54958	0.332603	0.733636
FBgn0004400	44879	rhi	FBgn0004400	0.13649	3.44788	0.680994	0.913652
FBgn0004401	45961	Pep	FBgn0004401	-0.137123	8.65955	0.615497	0.881478
FBgn0004403	47218	RpS14a	FBgn0004403	0.701285	11.0223	0.0494179	0.540823
FBgn0004404	47219	RpS14b	FBgn0004404	0.452209	8.83806	0.160129	0.615795
FBgn0004406	34792	tam	FBgn0004406	-0.447901	3.35997	0.203571	0.650596
FBgn0004419	34364	me31B	FBgn0004419	0.129172	6.51368	0.594963	0.873001
FBgn0004432	32595	Cyp1	FBgn0004432	0.423852	9.47173	0.14266	0.60061
FBgn0004435	36384	Galpha49B	FBgn0004435	0.0913178	7.25312	0.727753	0.930684
FBgn0004436	40610	UbcD6	FBgn0004436	6.41476e-05	7.60632	1	1
FBgn0004449	40464	Ten-m	FBgn0004449	-0.760384	8.51702	0.0214359	0.536359
FBgn0004456	32275	mew	FBgn0004456	0.0927019	4.61934	0.753101	0.939931
FBgn0004462	45970	Pk17E	FBgn0004462	-0.602814	3.56249	0.0642995	0.540823
FBgn0004463	36289	RpIII128	FBgn0004463	0.104665	4.86675	0.687087	0.915869
FBgn0004465	39856	Su(P)	FBgn0004465	0.173384	6.04532	0.485695	0.816884
FBgn0004507	33386	GlyP	FBgn0004507	-0.187077	6.76598	0.470949	0.810195
FBgn0004509	47220	Fur1	FBgn0004509	-0.277274	6.54366	0.268361	0.691706
FBgn0004510	43236	Ets97D	FBgn0004510	-0.412013	4.71432	0.157915	0.614681
FBgn0004556	39871	Dbp73D	FBgn0004556	0.275116	4.16124	0.361153	0.753187
FBgn0004569	39833	aos	FBgn0004569	-0.0746413	2.91329	0.855515	0.972951
FBgn0004574	38493	Rop	FBgn0004574	-0.323192	7.82018	0.263651	0.690113
FBgn0004583	33218	ex	FBgn0004583	-0.797966	6.24054	0.0194934	0.536359
FBgn0004584	33500	Rrp1	FBgn0004584	-0.35846	6.17389	0.180568	0.634149
FBgn0004587	41670	B52	FBgn0004587	0.0277508	8.37997	0.917678	0.990718
FBgn0004597	41801	CycC	FBgn0004597	0.234588	4.08004	0.410134	0.777787
FBgn0004598	32604	Fur2	FBgn0004598	-0.562326	6.94948	0.0503317	0.540823
FBgn0004603	NA	NA	FBgn0004603	-0.704007	6.10371	0.0240824	0.536359
FBgn0004606	43650	zfh1	FBgn0004606	-0.152983	8.88762	0.568728	0.862699
FBgn0004611	33204	Plc21C	FBgn0004611	-0.277071	6.05463	0.287744	0.699525
FBgn0004629	41767	Cys	FBgn0004629	-0.315449	1.45686	0.570599	0.863787
FBgn0004635	38168	rho	FBgn0004635	0.0625283	4.31855	0.835985	0.966876
FBgn0004636	38244	R	FBgn0004636	0.590737	10.7144	0.0597499	0.540823
FBgn0004638	36497	drk	FBgn0004638	0.170796	8.13505	0.538088	0.84401
FBgn0004643	47874	mit(1)15	FBgn0004643	-0.330335	4.88493	0.243034	0.677422
FBgn0004647	31293	N	FBgn0004647	-0.000522756	6.80748	1	1
FBgn0004648	30998	svr	FBgn0004648	-0.45414	6.10994	0.0914787	0.547601
FBgn0004650	45973	fs(1)N	FBgn0004650	-0.482402	1.91683	0.284956	0.699525
FBgn0004652	42226	fru	FBgn0004652	0.0346794	7.53967	0.899691	0.98491
FBgn0004654	31185	Pgd	FBgn0004654	-0.168183	7.03592	0.533787	0.843552
FBgn0004655	31187	wapl	FBgn0004655	-0.475148	6.61613	0.0783577	0.540823
FBgn0004656	31722	fs(1)h	FBgn0004656	0.319421	8.72959	0.276882	0.696278
FBgn0004657	44885	mys	FBgn0004657	-0.29177	5.68943	0.273159	0.693375
FBgn0004687	31474	Mlc-c	FBgn0004687	0.287599	8.22529	0.333088	0.73397
FBgn0004698	36697	mus210	FBgn0004698	0.0638083	7.05944	0.808967	0.959355
FBgn0004797	44887	mdy	FBgn0004797	-0.323799	3.37582	0.287909	0.699525
FBgn0004811	49505	fs(2)ltoPP43	FBgn0004811	0.2369	4.68948	0.370109	0.759081
FBgn0004828	31848	His3.3B	FBgn0004828	0.311099	10.088	0.271077	0.69283
FBgn0004832	31357	Xpac	FBgn0004832	0.217335	6.04046	0.377121	0.76301
FBgn0004837	34881	Su(H)	FBgn0004837	-0.227648	2.86468	0.532399	0.843344
FBgn0004838	33968	Hrb27C	FBgn0004838	0.544704	9.972	0.078721	0.540823
FBgn0004839	36283	otk	FBgn0004839	0.00902519	2.59315	1	1
FBgn0004852	40180	Ac76E	FBgn0004852	-0.385715	4.36426	0.169622	0.628305
FBgn0004855	41741	RpII15	FBgn0004855	0.446973	4.37713	0.218019	0.664368
FBgn0004856	31840	Bx42	FBgn0004856	0.0479787	6.60209	0.844813	0.969095
FBgn0004860	44889	ph-d	FBgn0004860	-0.93828	3.65136	0.0086607	0.536359
FBgn0004861	31181	ph-p	FBgn0004861	-0.328652	5.11965	0.2014	0.64851
FBgn0004864	32080	hop	FBgn0004864	-0.571856	4.76404	0.0407307	0.540823
FBgn0004865	40345	Eip78C	FBgn0004865	-0.608026	1.38632	0.207164	0.654259
FBgn0004867	34309	RpS2	FBgn0004867	0.530238	11.5626	0.0881758	0.544266
FBgn0004868	34264	Gdi	FBgn0004868	0.333956	7.93381	0.223759	0.668286
FBgn0004870	38116	bab1	FBgn0004870	0.4099	3.5018	0.257396	0.686803
FBgn0004872	34521	piwi	FBgn0004872	-0.77926	1.82238	0.0644849	0.540823
FBgn0004875	44543	enc	FBgn0004875	-0.361242	7.18519	0.192588	0.64096
FBgn0004876	42289	cdi	FBgn0004876	0.226732	6.93236	0.386756	0.763541
FBgn0004888	38447	Scsalpha	FBgn0004888	0.455374	7.9741	0.112231	0.561871
FBgn0004889	47877	tws	FBgn0004889	-0.171469	6.44164	0.490892	0.819781
FBgn0004901	40935	Prat	FBgn0004901	-0.154441	4.63156	0.563959	0.859758
FBgn0004903	43231	Rb97D	FBgn0004903	0.0796373	6.78149	0.749924	0.937938
FBgn0004907	36059	14-3-3zeta	FBgn0004907	0.626484	11.3085	0.0532391	0.540823
FBgn0004908	40993	Arf84F	FBgn0004908	0.0188908	3.86109	0.95282	1
FBgn0004913	40607	Gnf1	FBgn0004913	-0.389865	5.75925	0.178666	0.633139
FBgn0004914	44544	Hnf4	FBgn0004914	0.213088	7.00453	0.429618	0.789669
FBgn0004915	34430	TfIIB	FBgn0004915	-0.206842	5.08681	0.434676	0.792968
FBgn0004919	38006	gol	FBgn0004919	-0.186762	2.77899	0.601227	0.87563
FBgn0004921	35881	Ggamma1	FBgn0004921	0.746467	8.53624	0.0352948	0.540823
FBgn0004924	32458	Top1	FBgn0004924	0.417237	7.92096	0.18266	0.634244
FBgn0004926	39433	eIF-2beta	FBgn0004926	0.680835	10.4779	0.042682	0.540823
FBgn0004957	32818	por	FBgn0004957	-0.372109	3.48458	0.214237	0.661768
FBgn0005198	40201	gig	FBgn0005198	-0.409142	5.31673	0.144045	0.601975
FBgn0005278	48552	Sam-S	FBgn0005278	0.416829	8.18686	0.16543	0.622832
FBgn0005322	44021	nmd	FBgn0005322	0.0415988	5.75286	0.8722	0.978595
FBgn0005355	41565	Su(fu)	FBgn0005355	-0.00931157	5.1208	0.974011	1
FBgn0005386	40133	ash1	FBgn0005386	-0.549457	5.48866	0.0611293	0.540823
FBgn0005391	31938	Yp2	FBgn0005391	0.32826	1.32377	0.544082	0.848692
FBgn0005410	32273	sno	FBgn0005410	-0.216325	5.33994	0.416235	0.780904
FBgn0005411	32602	U2af50	FBgn0005411	0.198208	7.15802	0.449778	0.803967
FBgn0005427	30975	ewg	FBgn0005427	0.160265	5.39271	0.566433	0.861477
FBgn0005533	39088	RpS17	FBgn0005533	0.66178	10.813	0.0546176	0.540823
FBgn0005536	49070	Mbs	FBgn0005536	-0.407443	6.78981	0.115239	0.569312
FBgn0005585	41166	Crc	FBgn0005585	0.332918	10.9594	0.27434	0.693375
FBgn0005593	34352	RpL7	FBgn0005593	0.454812	12.315	0.134578	0.593195
FBgn0005596	43439	yemalpha	FBgn0005596	-0.570374	5.46347	0.0481195	0.540823
FBgn0005612	37822	Sox14	FBgn0005612	-0.466526	5.60621	0.0805928	0.540823
FBgn0005614	36003	trpl	FBgn0005614	0.471144	1.72572	0.282271	0.699132
FBgn0005616	33565	msl-2	FBgn0005616	-0.0189944	5.05352	0.947054	0.998473
FBgn0005617	35121	msl-1	FBgn0005617	-0.579583	5.2617	0.0486627	0.540823
FBgn0005624	36431	Psc	FBgn0005624	0.0408067	5.46177	0.874306	0.978894
FBgn0005630	44548	lola	FBgn0005630	-0.0178565	9.67916	0.947363	0.998473
FBgn0005631	37603	robo	FBgn0005631	-0.636395	5.57922	0.0312187	0.540823
FBgn0005632	43749	faf	FBgn0005632	-0.537316	7.69965	0.0633836	0.540823
FBgn0005634	38001	zip	FBgn0005634	0.115338	9.96921	0.667136	0.906826
FBgn0005640	38433	Eip63E	FBgn0005640	0.0831757	7.70108	0.752286	0.939506
FBgn0005642	43398	wdn	FBgn0005642	-0.531214	5.44268	0.076937	0.540823
FBgn0005648	35788	Pabp2	FBgn0005648	0.449929	7.49231	0.108766	0.560207
FBgn0005649	42848	Rox8	FBgn0005649	0.359257	8.39971	0.222026	0.667099
FBgn0005655	37290	mus209	FBgn0005655	0.431663	8.18941	0.121518	0.579432
FBgn0005660	33229	Ets21C	FBgn0005660	0.14421	4.36762	0.592458	0.872048
FBgn0005671	41550	Vha55	FBgn0005671	0.32599	8.93306	0.258115	0.687104
FBgn0005672	35253	spi	FBgn0005672	-0.251758	8.0718	0.346163	0.742378
FBgn0005674	42834	Aats-glupro	FBgn0005674	-0.380681	7.18759	0.170509	0.62918
FBgn0005683	44315	pie	FBgn0005683	0.0841977	3.79876	0.772605	0.947147
FBgn0005694	40370	Aef1	FBgn0005694	-0.0314521	6.20274	0.899476	0.984841
FBgn0005695	35864	gcl	FBgn0005695	-0.335171	4.22749	0.228134	0.672401
FBgn0005696	43278	DNApol-alpha73	FBgn0005696	-0.332712	4.55638	0.238831	0.676656
FBgn0005775	38590	Con	FBgn0005775	0.239421	3.00878	0.518657	0.8363
FBgn0005777	49779	PpD3	FBgn0005777	0.00455969	6.52325	0.986812	1
FBgn0008635	32820	betaCop	FBgn0008635	0.0260508	7.59535	0.922692	0.992164
FBgn0008654	36432	Su(z)2	FBgn0008654	-0.723489	4.82629	0.01067	0.536359
FBgn0010038	48335	GstD2	FBgn0010038	0.635455	1.39893	0.160891	0.617041
FBgn0010039	48336	GstD3	FBgn0010039	-0.04738	4.39758	0.866957	0.97734
FBgn0010041	48338	GstD5	FBgn0010041	-0.358935	2.2224	0.368136	0.757884
FBgn0010051	40664	Itp-r83A	FBgn0010051	-1.13789	5.94037	0.00559918	0.536359
FBgn0010053	251984	Jheh1	FBgn0010053	0.00930016	4.357	0.978221	1
FBgn0010078	37628	RpL23	FBgn0010078	0.551498	12.7027	0.0888421	0.546942
FBgn0010097	35199	gammaTub37C	FBgn0010097	0.0203582	3.85193	0.953286	1
FBgn0010100	44149	Acon	FBgn0010100	-0.16278	7.21332	0.535991	0.843552
FBgn0010113	43604	hdc	FBgn0010113	0.341781	8.78631	0.220152	0.667069
FBgn0010173	40972	RpA-70	FBgn0010173	-0.280413	6.21625	0.30712	0.71368
FBgn0010194	32838	Wnt5	FBgn0010194	-0.352362	4.26923	0.233087	0.674237
FBgn0010198	44150	RpS15Aa	FBgn0010198	0.665586	10.8164	0.0512815	0.540823
FBgn0010213	36878	Sod2	FBgn0010213	0.286973	6.36388	0.261187	0.689531
FBgn0010215	40517	alpha-Cat	FBgn0010215	0.0758999	6.66216	0.757502	0.942066
FBgn0010217	43829	ATPsyn-beta	FBgn0010217	-0.0762465	8.53567	0.781391	0.94885
FBgn0010220	35917	Dbp45A	FBgn0010220	0.142135	5.47281	0.57725	0.865925
FBgn0010222	47895	Nmdmc	FBgn0010222	0.438491	6.22564	0.146894	0.605528
FBgn0010225	46008	Gel	FBgn0010225	-0.434956	7.34945	0.116517	0.571954
FBgn0010228	37480	HmgZ	FBgn0010228	0.611511	8.46062	0.0841287	0.540823
FBgn0010235	39445	Klc	FBgn0010235	-0.421993	5.76966	0.108523	0.560207
FBgn0010238	36363	Lac	FBgn0010238	0.11669	6.88039	0.650163	0.897588
FBgn0010241	36582	Mdr50	FBgn0010241	0.394413	2.26656	0.300832	0.708035
FBgn0010246	38153	Myo61F	FBgn0010246	-0.576637	6.27002	0.0604931	0.540823
FBgn0010247	3355109	Parp	FBgn0010247	-0.236298	4.6906	0.440372	0.799377
FBgn0010265	34149	RpS13	FBgn0010265	0.572956	11.7955	0.0760722	0.540823
FBgn0010269	31872	Dsor1	FBgn0010269	-0.00944448	4.42458	0.979656	1
FBgn0010278	37767	Ssrp	FBgn0010278	0.684217	8.09348	0.0466354	0.540823
FBgn0010280	39765	Taf4	FBgn0010280	-0.585487	6.98529	0.0427227	0.540823
FBgn0010282	40790	TfIIFalpha	FBgn0010282	0.656346	6.85125	0.0501309	0.540823
FBgn0010287	34102	Trf	FBgn0010287	0.487868	2.85794	0.158183	0.614681
FBgn0010288	33397	Uch	FBgn0010288	0.346565	7.05143	0.224144	0.668354
FBgn0010292	31701	bys	FBgn0010292	0.308355	4.79046	0.278298	0.69783
FBgn0010300	35197	brat	FBgn0010300	0.0105047	6.87303	0.968523	1
FBgn0010303	32256	hep	FBgn0010303	0.224843	7.62898	0.419249	0.783065
FBgn0010309	35200	pigeon	FBgn0010309	-0.650255	3.47037	0.0686001	0.540823
FBgn0010314	34250	Cks30A	FBgn0010314	0.706599	6.18906	0.0350852	0.540823
FBgn0010315	32551	CycD	FBgn0010315	-0.0840623	5.10535	0.748775	0.937664
FBgn0010316	36001	dap	FBgn0010316	0.107744	4.74482	0.691944	0.918207
FBgn0010328	47249	woc	FBgn0010328	-0.470292	7.59594	0.105811	0.555723
FBgn0010333	38146	Rac1	FBgn0010333	0.643571	8.77985	0.0432923	0.540823
FBgn0010339	36288	128up	FBgn0010339	0.194165	5.53644	0.441663	0.800741
FBgn0010340	41720	140up	FBgn0010340	0.292116	2.61648	0.434818	0.793022
FBgn0010341	32981	Cdc42	FBgn0010341	0.236677	8.74955	0.387957	0.763541
FBgn0010342	35991	Map60	FBgn0010342	-0.202431	5.99859	0.454098	0.805673
FBgn0010348	40506	Arf79F	FBgn0010348	0.179827	9.80818	0.515486	0.834941
FBgn0010350	43950	CdsA	FBgn0010350	-0.485542	4.78012	0.105957	0.555723
FBgn0010352	39899	Nc73EF	FBgn0010352	-0.179486	7.83645	0.509915	0.832493
FBgn0010355	40813	Taf1	FBgn0010355	-0.428449	5.96835	0.120202	0.577182
FBgn0010356	47900	Taf5	FBgn0010356	0.038843	4.85167	0.886377	0.981268
FBgn0010379	41957	Akt1	FBgn0010379	-0.231036	6.32335	0.380845	0.763409
FBgn0010380	32987	Bap	FBgn0010380	-0.377044	6.72758	0.178194	0.633139
FBgn0010382	34924	CycE	FBgn0010382	-0.468363	4.55376	0.140703	0.59933
FBgn0010391	47251	Gtp-bp	FBgn0010391	-0.109015	6.8885	0.668788	0.907392
FBgn0010395	35368	betaInt-nu	FBgn0010395	-0.0881573	4.41919	0.786504	0.949977
FBgn0010397	36615	LamC	FBgn0010397	-0.0892255	3.6425	0.79349	0.952955
FBgn0010398	34449	Lrr47	FBgn0010398	-0.297227	2.67875	0.449294	0.803967
FBgn0010406	38885	RNaseX25	FBgn0010406	0.216206	5.632	0.432268	0.791241
FBgn0010408	39108	RpS9	FBgn0010408	0.57591	11.7591	0.0683076	0.540823
FBgn0010409	36985	RpL18A	FBgn0010409	0.668389	12.1744	0.0543926	0.540823
FBgn0010411	37292	RpS18	FBgn0010411	0.700941	12.2464	0.0474398	0.540823
FBgn0010412	32635	RpS19a	FBgn0010412	0.4984	11.3687	0.111045	0.561006
FBgn0010415	37447	Sdc	FBgn0010415	0.474691	7.46227	0.117233	0.572282
FBgn0010416	32607	TH1	FBgn0010416	-0.13603	6.40556	0.57949	0.86628
FBgn0010417	40134	Taf6	FBgn0010417	-0.0107626	5.17303	0.970022	1
FBgn0010421	41290	TfIIFbeta	FBgn0010421	0.0143544	4.14946	0.967464	1
FBgn0010422	34883	TfIIS	FBgn0010422	-0.0483217	5.57768	0.850687	0.970935
FBgn0010434	37205	cora	FBgn0010434	-0.60704	8.08885	0.0416881	0.540823
FBgn0010438	41968	mtSSB	FBgn0010438	0.193919	5.50373	0.472796	0.811676
FBgn0010441	43283	pll	FBgn0010441	-0.0893838	5.59725	0.723661	0.928529
FBgn0010470	37449	Fkbp13	FBgn0010470	0.15729	8.90345	0.565758	0.860973
FBgn0010473	46015	tutl	FBgn0010473	-0.218572	2.48893	0.578728	0.86628
FBgn0010482	46017	l(2)01289	FBgn0010482	-0.0864295	1.66227	0.85363	0.971776
FBgn0010488	46020	NAT1	FBgn0010488	-0.156703	9.05085	0.56473	0.85978
FBgn0010497	47253	dmGlut	FBgn0010497	0.163905	3.81834	0.667072	0.906826
FBgn0010501	37729	Dcp-1	FBgn0010501	0.0838497	3.81833	0.802353	0.955369
FBgn0010504	46027	kermit	FBgn0010504	-0.260024	4.61033	0.408275	0.777624
FBgn0010516	36252	wal	FBgn0010516	0.137134	6.8602	0.586146	0.868195
FBgn0010520	46032	Bka	FBgn0010520	0.718379	4.25222	0.0204331	0.536359
FBgn0010531	46035	CCS	FBgn0010531	0.240747	4.59001	0.405854	0.7752
FBgn0010548	45398	Aldh-III	FBgn0010548	-0.0910754	5.9249	0.715757	0.924278
FBgn0010551	46038	l(2)03709	FBgn0010551	0.518438	8.30032	0.0773064	0.540823
FBgn0010575	44027	sbb	FBgn0010575	0.562142	8.26357	0.0779271	0.540823
FBgn0010583	33262	dock	FBgn0010583	-0.331513	5.03199	0.255174	0.686796
FBgn0010590	46058	Prosbeta1	FBgn0010590	0.300653	6.24914	0.265177	0.691706
FBgn0010591	46059	Sply	FBgn0010591	-0.0961142	5.44042	0.703417	0.92222
FBgn0010602	33226	lwr	FBgn0010602	0.133478	6.93359	0.612891	0.880478
FBgn0010607	46066	l(2)05714	FBgn0010607	0.147864	4.56732	0.579662	0.86628
FBgn0010611	44154	Hmgs	FBgn0010611	0.152402	7.47931	0.559048	0.856867
FBgn0010612	46069	l(2)06225	FBgn0010612	0.388322	5.92504	0.153388	0.61225
FBgn0010621	36308	Cct5	FBgn0010621	-0.054893	8.82066	0.838719	0.966876
FBgn0010622	46074	l(2)06496	FBgn0010622	0.116871	4.39902	0.676213	0.911064
FBgn0010638	46080	Sec61beta	FBgn0010638	0.550423	8.00634	0.080745	0.540823
FBgn0010651	46085	l(2)08717	FBgn0010651	0.332409	5.87305	0.232771	0.674237
FBgn0010660	46091	Nup214	FBgn0010660	-0.387442	6.68091	0.160428	0.61627
FBgn0010704	33402	l(2)s5379	FBgn0010704	0.242432	7.25361	0.365248	0.755689
FBgn0010741	46121	l(3)01239	FBgn0010741	0.220097	6.46485	0.387243	0.763541
FBgn0010747	38593	Srp54k	FBgn0010747	-0.0112569	7.36241	0.96653	1
FBgn0010750	40593	atms	FBgn0010750	-0.00812861	5.74841	0.976479	1
FBgn0010762	39212	simj	FBgn0010762	-0.0863755	6.14913	0.725111	0.929266
FBgn0010768	42300	sqz	FBgn0010768	-0.471391	5.40609	0.107004	0.559546
FBgn0010770	42502	ppan	FBgn0010770	0.493538	5.43704	0.0658861	0.540823
FBgn0010772	40699	Xe7	FBgn0010772	0.23837	7.67748	0.394462	0.767692
FBgn0010774	44029	Ref1	FBgn0010774	0.125625	7.08047	0.637943	0.891703
FBgn0010786	46140	l(3)02640	FBgn0010786	0.201753	7.59543	0.469101	0.809671
FBgn0010803	45399	Aats-trp	FBgn0010803	0.0368978	6.23676	0.882776	0.981268
FBgn0010808	43672	l(3)03670	FBgn0010808	0.252468	6.22581	0.310508	0.71763
FBgn0010812	44910	unc-45	FBgn0010812	-0.141088	5.31548	0.589246	0.869844
FBgn0010825	46156	Gug	FBgn0010825	0.269929	7.46455	0.346304	0.742378
FBgn0010830	46158	l(3)04053	FBgn0010830	-0.169171	4.97942	0.52162	0.838332
FBgn0010877	47260	l(3)05822	FBgn0010877	-0.451597	5.93519	0.118837	0.574911
FBgn0010894	46187	sinu	FBgn0010894	-0.377198	3.46174	0.229108	0.672628
FBgn0010905	46194	Spn	FBgn0010905	0.0788851	6.98928	0.78861	0.951228
FBgn0010909	44030	msn	FBgn0010909	-0.433658	8.60101	0.128958	0.587179
FBgn0010926	46201	l(3)07882	FBgn0010926	-0.0247117	4.21465	0.930426	0.99408
FBgn0011016	39768	SsRbeta	FBgn0011016	0.433246	6.97364	0.101545	0.552247
FBgn0011020	40859	Sas-4	FBgn0011020	-0.0818917	3.81393	0.786184	0.949977
FBgn0011202	35340	dia	FBgn0011202	-0.383474	5.2874	0.158229	0.614681
FBgn0011204	38174	cue	FBgn0011204	-0.509207	5.88852	0.0793513	0.540823
FBgn0011205	46234	fbl	FBgn0011205	0.0148104	4.09326	0.966605	1
FBgn0011206	39049	bol	FBgn0011206	0.307737	2.45038	0.459936	0.807146
FBgn0011207	34286	pelo	FBgn0011207	-0.0898749	5.19026	0.729402	0.930959
FBgn0011211	37617	blw	FBgn0011211	0.119918	9.46362	0.654103	0.899488
FBgn0011217	41785	eff	FBgn0011217	0.055109	8.7435	0.839385	0.966876
FBgn0011224	48571	heph	FBgn0011224	0.150913	5.44325	0.564206	0.859758
FBgn0011225	42889	jar	FBgn0011225	-0.741856	5.38172	0.0181546	0.536359
FBgn0011227	45401	ox	FBgn0011227	0.570232	6.04697	0.0753142	0.540823
FBgn0011230	46243	poe	FBgn0011230	-0.638083	7.88381	0.0411337	0.540823
FBgn0011232	47942	scat	FBgn0011232	-0.190825	4.8832	0.481275	0.814415
FBgn0011236	37785	ken	FBgn0011236	-0.350655	5.99223	0.164958	0.622831
FBgn0011241	47272	cbx	FBgn0011241	0.292709	5.34957	0.276464	0.695992
FBgn0011259	34192	Sema-1a	FBgn0011259	-0.226008	1.66866	0.606689	0.877784
FBgn0011272	34329	RpL13	FBgn0011272	0.665237	12.1107	0.0523205	0.540823
FBgn0011274	35045	Dif	FBgn0011274	-0.528134	2.83934	0.177728	0.633139
FBgn0011280	33040	Obp19d	FBgn0011280	0.867287	2.62993	0.153246	0.61225
FBgn0011284	39484	RpS4	FBgn0011284	0.32149	11.3825	0.256245	0.686803
FBgn0011289	43284	TfIIA-L	FBgn0011289	-0.0295535	6.88085	0.908073	0.987638
FBgn0011290	41406	Taf12	FBgn0011290	0.257073	5.62654	0.333875	0.734625
FBgn0011291	34293	Taf11	FBgn0011291	0.425953	4.98356	0.137464	0.594865
FBgn0011297	37754	l(2)not	FBgn0011297	-0.171715	4.71243	0.525171	0.840537
FBgn0011300	35900	babo	FBgn0011300	-0.123871	7.05255	0.651048	0.897588
FBgn0011305	34370	Rsf1	FBgn0011305	0.441951	6.30689	0.0989263	0.550473
FBgn0011327	39102	Uch-L3	FBgn0011327	0.152646	5.81236	0.540066	0.846171
FBgn0011335	39374	l(3)j2D3	FBgn0011335	0.0432238	3.56675	0.89901	0.984841
FBgn0011336	43005	OstStt3	FBgn0011336	-0.0518867	8.22513	0.846154	0.969514
FBgn0011361	38154	mtacp1	FBgn0011361	0.504818	8.09185	0.0892557	0.547575
FBgn0011455	46260	l(3)neo18	FBgn0011455	0.100005	5.73769	0.69063	0.917845
FBgn0011474	41743	pr-set7	FBgn0011474	-0.257213	4.77009	0.349215	0.745267
FBgn0011476	41851	l(3)neo43	FBgn0011476	0.611951	2.61944	0.157347	0.614681
FBgn0011481	42177	Ssdp	FBgn0011481	0.192094	6.74335	0.487474	0.817433
FBgn0011509	47283	SrpRbeta	FBgn0011509	0.280374	5.97022	0.280458	0.69891
FBgn0011566	44554	Bzd	FBgn0011566	-0.166494	2.80992	0.651087	0.897588
FBgn0011570	33346	cpb	FBgn0011570	0.641006	9.80386	0.0524033	0.540823
FBgn0011571	32587	caz	FBgn0011571	-0.0218688	7.11546	0.937211	0.996112
FBgn0011573	38232	Cdc37	FBgn0011573	0.205829	8.01502	0.448322	0.803967
FBgn0011576	31192	Cyp4d2	FBgn0011576	-0.0475936	3.61009	0.882534	0.981268
FBgn0011582	41726	DopR	FBgn0011582	-0.157977	3.04132	0.668548	0.907315
FBgn0011584	34333	Trp1	FBgn0011584	0.50518	7.3469	0.0951046	0.550403
FBgn0011586	43951	e(r)	FBgn0011586	0.206935	6.73761	0.408887	0.777787
FBgn0011592	36377	fra	FBgn0011592	-0.760106	6.05219	0.00981093	0.536359
FBgn0011603	33659	ine	FBgn0011603	-0.200885	2.18839	0.654902	0.900059
FBgn0011604	36390	Iswi	FBgn0011604	-0.0887963	7.55411	0.74343	0.935235
FBgn0011606	31240	Klp3A	FBgn0011606	-0.226864	5.89095	0.366153	0.756048
FBgn0011638	35305	La	FBgn0011638	0.025572	6.85515	0.922662	0.992164
FBgn0011640	38811	lark	FBgn0011640	0.0332733	6.80099	0.893814	0.98252
FBgn0011642	317824	Zyx	FBgn0011642	0.158206	5.17062	0.535541	0.843552
FBgn0011648	33529	Mad	FBgn0011648	-0.171025	4.36469	0.524896	0.840334
FBgn0011655	43725	Med	FBgn0011655	-0.0921984	6.31691	0.710018	0.922945
FBgn0011656	36032	Mef2	FBgn0011656	-0.219907	5.32391	0.436269	0.794764
FBgn0011659	35796	Mlh1	FBgn0011659	-0.207169	3.10393	0.560043	0.857833
FBgn0011660	36705	Pms2	FBgn0011660	-0.421247	3.82896	0.170968	0.629323
FBgn0011661	31816	Moe	FBgn0011661	0.615546	11.0778	0.0604183	0.540823
FBgn0011666	43087	msi	FBgn0011666	0.363321	7.85217	0.219832	0.667067
FBgn0011672	42490	Mvl	FBgn0011672	-0.174334	4.8948	0.499028	0.825892
FBgn0011674	37355	insc	FBgn0011674	-0.379335	2.49486	0.323683	0.728266
FBgn0011676	34495	Nos	FBgn0011676	0.414986	2.75483	0.250976	0.684118
FBgn0011692	38515	pav	FBgn0011692	-0.378577	6.38284	0.165519	0.622832
FBgn0011703	34392	RnrL	FBgn0011703	-0.281906	6.45544	0.289795	0.699674
FBgn0011704	36280	RnrS	FBgn0011704	0.0439078	7.09649	0.868124	0.977385
FBgn0011705	34222	rost	FBgn0011705	0.208796	3.24109	0.576388	0.865749
FBgn0011706	40015	rpr	FBgn0011706	0.333158	4.9366	0.224273	0.668457
FBgn0011708	34966	Syx5	FBgn0011708	-0.0427378	6.63131	0.862356	0.975409
FBgn0011710	33114	2001-09-01	FBgn0011710	0.0622907	7.79908	0.818065	0.961965
FBgn0011715	40657	Snr1	FBgn0011715	0.0528799	5.71382	0.839537	0.966876
FBgn0011722	33896	Tig	FBgn0011722	-0.515213	5.94201	0.0599806	0.540823
FBgn0011725	42880	twin	FBgn0011725	0.178825	6.07463	0.491633	0.820436
FBgn0011726	37841	tsr	FBgn0011726	0.116281	10.1822	0.669853	0.908037
FBgn0011737	33965	wee	FBgn0011737	-0.0765337	4.84119	0.792802	0.952937
FBgn0011739	43651	wts	FBgn0011739	-0.0735325	6.74624	0.764711	0.944709
FBgn0011740	41126	alpha-Man-II	FBgn0011740	-0.389511	3.88168	0.231203	0.674118
FBgn0011741	32514	Arp6	FBgn0011741	0.231795	5.80118	0.363013	0.754412
FBgn0011742	32623	Arp2	FBgn0011742	-0.0775054	7.12104	0.767338	0.945159
FBgn0011745	41566	Arp1	FBgn0011745	-0.0638077	6.3597	0.795885	0.953952
FBgn0011754	32120	PhKgamma	FBgn0011754	0.44371	6.66011	0.144409	0.602687
FBgn0011760	31405	ctp	FBgn0011760	0.310817	9.11278	0.272467	0.693375
FBgn0011762	38942	DNApol-alpha50	FBgn0011762	0.186237	2.53053	0.63838	0.891948
FBgn0011763	36461	Dp	FBgn0011763	0.0622165	7.22679	0.815632	0.961597
FBgn0011764	117294	Dsp1	FBgn0011764	0.0412864	6.99217	0.875501	0.978992
FBgn0011766	42550	E2f	FBgn0011766	0.159868	9.00208	0.555742	0.855143
FBgn0011768	41311	Fdh	FBgn0011768	0.218924	5.9269	0.405213	0.77494
FBgn0011769	39070	Fdxh	FBgn0011769	0.374316	4.1766	0.181506	0.634244
FBgn0011770	31960	Gip	FBgn0011770	0.28366	3.57083	0.346492	0.742378
FBgn0011771	40462	Hem	FBgn0011771	-0.302316	5.83305	0.300718	0.708035
FBgn0011774	117419	Irbp	FBgn0011774	-0.343808	4.75131	0.213301	0.661566
FBgn0011785	42898	BRWD3	FBgn0011785	-0.504964	6.39979	0.073631	0.540823
FBgn0011787	44326	mRpL12	FBgn0011787	0.450908	6.03277	0.102191	0.552316
FBgn0011802	39195	Gem3	FBgn0011802	-0.273869	3.42621	0.431086	0.790717
FBgn0011817	38890	nmo	FBgn0011817	0.621045	5.77624	0.0412445	0.540823
FBgn0011818	33435	oaf	FBgn0011818	0.0129476	4.22165	0.978391	1
FBgn0011823	34338	Pen	FBgn0011823	0.395791	9.58592	0.168834	0.627066
FBgn0011824	37397	CG4038	FBgn0011824	0.337254	6.29338	0.199661	0.646789
FBgn0011826	32624	Pp2B-14D	FBgn0011826	0.36168	6.28004	0.177492	0.633139
FBgn0011828	38326	Pxn	FBgn0011828	-0.204837	6.28689	0.423702	0.786119
FBgn0011829	43875	Ret	FBgn0011829	-0.62716	3.9864	0.0580677	0.540823
FBgn0011836	39164	Taf2	FBgn0011836	0.165206	4.44634	0.555061	0.855143
FBgn0011837	32222	Tis11	FBgn0011837	0.402378	9.02204	0.191385	0.640635
FBgn0012034	40348	AcCoAS	FBgn0012034	-0.284687	4.91585	0.281426	0.69891
FBgn0012036	34256	Aldh	FBgn0012036	-0.148418	6.9038	0.593221	0.872239
FBgn0012051	37232	CalpA	FBgn0012051	-0.174735	6.27666	0.513481	0.833564
FBgn0012058	38798	Cdc27	FBgn0012058	-0.232209	5.41813	0.369688	0.759081
FBgn0013263	2768981	Trl	FBgn0013263	0.019387	4.07341	0.945229	0.998013
FBgn0013269	41860	FK506-bp1	FBgn0013269	0.125939	7.26438	0.633693	0.89082
FBgn0013272	37549	Gp150	FBgn0013272	-0.0140312	9.8502	0.958687	1
FBgn0013277	44921	Hsp70Ba	FBgn0013277	-0.204694	1.68262	0.622992	0.884675
FBgn0013278	48582	Hsp70Bb	FBgn0013278	-1.34638	2.0893	0.00551526	0.536359
FBgn0013279	48583	Hsp70Bc	FBgn0013279	0.0982468	3.15747	0.766939	0.945159
FBgn0013303	40186	Nca	FBgn0013303	0.459927	4.59378	0.109821	0.560207
FBgn0013305	36419	Nmda1	FBgn0013305	0.151884	8.4353	0.567738	0.862124
FBgn0013323	33238	Ptth	FBgn0013323	0.710739	1.34989	0.147216	0.605796
FBgn0013325	37235	RpL11	FBgn0013325	0.486987	11.8358	0.110204	0.560423
FBgn0013334	41938	Sap47	FBgn0013334	0.544295	7.70538	0.0839713	0.540823
FBgn0013343	42854	Syx1A	FBgn0013343	0.635917	9.24952	0.0587916	0.540823
FBgn0013347	42822	TfIIA-S	FBgn0013347	0.297117	6.48437	0.266118	0.691706
FBgn0013432	31186	bcn92	FBgn0013432	0.282705	6.31285	0.280609	0.69891
FBgn0013435	36051	cdc2rk	FBgn0013435	0.361969	3.01831	0.283836	0.699132
FBgn0013531	43952	MED20	FBgn0013531	0.137393	3.94504	0.636391	0.891166
FBgn0013548	46326	l(2)dtl	FBgn0013548	-0.482004	4.93142	0.083576	0.540823
FBgn0013563	45460	Pex1	FBgn0013563	-0.55969	2.67238	0.178694	0.633139
FBgn0013576	45467	mtd	FBgn0013576	-0.410986	8.56674	0.176201	0.631438
FBgn0013672	192467	ATP6	FBgn0013672	0.819009	10.2376	0.0350283	0.540823
FBgn0013673	192468	ATP8	FBgn0013673	0.473022	2.38302	0.549212	0.852355
FBgn0013674	192469	COX1	FBgn0013674	1.0475	12.0296	0.00611159	0.536359
FBgn0013675	192470	COX2	FBgn0013675	1.04674	10.4625	0.00930569	0.536359
FBgn0013676	192471	COX3	FBgn0013676	1.15106	11.6699	0.00248144	0.536359
FBgn0013678	192472	CYTB	FBgn0013678	1.01748	10.7332	0.00989579	0.536359
FBgn0013679	192473	ND1	FBgn0013679	0.670024	7.58332	0.0380946	0.540823
FBgn0013680	192474	ND2	FBgn0013680	0.126147	5.17217	0.768044	0.945159
FBgn0013681	192475	ND3	FBgn0013681	0.471709	6.48931	0.15914	0.614855
FBgn0013683	192477	ND4L	FBgn0013683	-0.565533	3.09058	0.179608	0.633664
FBgn0013684	192478	ND5	FBgn0013684	0.735901	9.42208	0.0629542	0.540823
FBgn0013685	192479	ND6	FBgn0013685	-1.02398	1.45168	0.146158	0.604225
FBgn0013686	261002	lrRNA	FBgn0013686	1.18138	15.0816	0.00376674	0.536359
FBgn0013688	261003	srRNA	FBgn0013688	-0.57428	6.61616	0.110955	0.561006
FBgn0013697	261012	trnK	FBgn0013697	1.28519	1.95511	0.0299558	0.540823
FBgn0013717	40030	not	FBgn0013717	-0.0259495	4.45606	0.93302	0.994102
FBgn0013718	39572	nuf	FBgn0013718	0.1649	6.40016	0.497336	0.824705
FBgn0013720	31101	pck	FBgn0013720	0.0924275	5.82736	0.712839	0.923983
FBgn0013726	35801	pnut	FBgn0013726	0.0656504	7.31918	0.801844	0.955358
FBgn0013732	35564	sced	FBgn0013732	-0.348378	3.5767	0.26243	0.689531
FBgn0013733	36542	shot	FBgn0013733	-0.313398	8.36931	0.2518	0.684408
FBgn0013746	34225	alien	FBgn0013746	-0.206656	5.70833	0.433825	0.792237
FBgn0013749	43823	Arf102F	FBgn0013749	0.54982	6.05389	0.0354916	0.540823
FBgn0013750	36699	Arf51F	FBgn0013750	0.375384	6.20905	0.148825	0.606617
FBgn0013753	38198	Bgb	FBgn0013753	-0.0838712	5.40668	0.742903	0.935235
FBgn0013756	36264	Mtor	FBgn0013756	-0.578759	7.50465	0.0496563	0.540823
FBgn0013759	42567	CASK	FBgn0013759	-0.0698965	6.85026	0.780753	0.94885
FBgn0013762	36727	Cdk5	FBgn0013762	0.0436569	4.78162	0.879333	0.980243
FBgn0013763	36868	CG5210	FBgn0013763	-0.425901	6.14205	0.0851655	0.541013
FBgn0013764	37837	Chi	FBgn0013764	-0.0940438	6.31867	0.702431	0.92222
FBgn0013765	36491	cnn	FBgn0013765	-0.139129	7.58274	0.595388	0.873078
FBgn0013770	36546	Cp1	FBgn0013770	0.358365	10.8003	0.248804	0.681094
FBgn0013773	49847	Cyp6a22	FBgn0013773	-0.692431	1.83809	0.107849	0.560207
FBgn0013799	40164	Deaf1	FBgn0013799	-0.0906133	6.42478	0.713064	0.923983
FBgn0013810	35061	Dhc36C	FBgn0013810	-0.673022	1.11854	0.152796	0.61225
FBgn0013811	38226	Dhc62B	FBgn0013811	-0.0627486	1.36202	0.933802	0.994166
FBgn0013954	37214	FK506-bp2	FBgn0013954	0.539982	8.91079	0.0769332	0.540823
FBgn0013981	41773	His4r	FBgn0013981	0.360857	7.19714	0.220779	0.667069
FBgn0013983	44339	imd	FBgn0013983	0.0705625	5.90525	0.78229	0.949116
FBgn0013984	42549	InR	FBgn0013984	0.167783	7.36887	0.548432	0.851761
FBgn0013987	44573	MAPk-Ak2	FBgn0013987	0.261686	7.57274	0.327373	0.7302
FBgn0013988	NA	NA	FBgn0013988	-0.31014	5.5464	0.234844	0.674237
FBgn0013995	42481	Calx	FBgn0013995	-0.0387753	1.93046	0.973329	1
FBgn0013997	39387	Nrx-IV	FBgn0013997	-0.288421	5.51548	0.299725	0.707654
FBgn0013998	41694	Nsf2	FBgn0013998	-0.232822	4.56411	0.412829	0.779751
FBgn0014001	44039	Pak	FBgn0014001	-0.280993	6.4187	0.254989	0.686766
FBgn0014002	39651	Pdi	FBgn0014002	-0.0583189	9.27517	0.827345	0.964088
FBgn0014006	42366	Pk92B	FBgn0014006	-0.387052	5.12468	0.165582	0.622832
FBgn0014007	39443	Ptp69D	FBgn0014007	-0.922501	3.9508	0.034414	0.540823
FBgn0014009	35577	Rab2	FBgn0014009	0.184495	7.75679	0.488005	0.817433
FBgn0014010	33418	Rab5	FBgn0014010	0.423618	8.47049	0.157775	0.614681
FBgn0014011	38831	Rac2	FBgn0014011	0.433421	6.97751	0.135851	0.593195
FBgn0014018	41087	Rel	FBgn0014018	-0.277979	6.12686	0.290134	0.699674
FBgn0014020	36775	Rho1	FBgn0014020	0.171213	9.44845	0.526969	0.84155
FBgn0014022	41139	Rlb1	FBgn0014022	0.492564	4.16245	0.0956509	0.550403
FBgn0014023	41141	mRpL47	FBgn0014023	0.415292	4.81955	0.173931	0.630683
FBgn0014024	31448	Rnp4F	FBgn0014024	-0.0216026	5.97422	0.937038	0.996112
FBgn0014026	31588	RpL7A	FBgn0014026	0.353732	12.2972	0.229569	0.673419
FBgn0014028	35590	SdhB	FBgn0014028	-0.101814	7.0713	0.701767	0.92222
FBgn0014029	42438	2002-09-01	FBgn0014029	-0.0658005	7.70854	0.803305	0.956111
FBgn0014032	31781	Sptr	FBgn0014032	0.436375	2.95822	0.192357	0.640635
FBgn0014033	33621	Sr-CI	FBgn0014033	0.0898723	6.03422	0.716499	0.924342
FBgn0014037	40171	Su(Tpl)	FBgn0014037	0.0402398	9.03704	0.880941	0.980374
FBgn0014075	40055	Ugt	FBgn0014075	-0.0391327	6.39723	0.872993	0.978595
FBgn0014092	34970	CG4278	FBgn0014092	-0.297813	3.3057	0.342047	0.738918
FBgn0014127	35287	barr	FBgn0014127	0.00174839	5.41135	0.99981	1
FBgn0014133	32119	bif	FBgn0014133	-0.282883	7.36688	0.307587	0.714392
FBgn0014135	42356	bnl	FBgn0014135	0.553003	7.42315	0.0906626	0.547601
FBgn0014141	42066	cher	FBgn0014141	-0.875937	7.42317	0.0223964	0.536359
FBgn0014163	39826	fax	FBgn0014163	0.792443	11.9813	0.028194	0.540823
FBgn0014184	36307	Oda	FBgn0014184	0.211394	7.89237	0.433284	0.791945
FBgn0014189	33781	Hel25E	FBgn0014189	-0.0624373	7.07388	0.811778	0.960749
FBgn0014269	37187	prod	FBgn0014269	-0.171767	4.97839	0.513244	0.833564
FBgn0014340	31518	mof	FBgn0014340	-0.244225	4.40496	0.419237	0.783065
FBgn0014342	40667	mia	FBgn0014342	-0.0053363	3.59693	0.98974	1
FBgn0014366	40678	noi	FBgn0014366	-0.454921	5.62364	0.0894504	0.547598
FBgn0014380	41136	RhoL	FBgn0014380	0.152301	5.48621	0.567378	0.862124
FBgn0014388	38424	sty	FBgn0014388	0.239421	10.3459	0.39584	0.768286
FBgn0014391	44046	sun	FBgn0014391	0.807514	5.61726	0.0164026	0.536359
FBgn0014395	33130	tilB	FBgn0014395	0.127442	1.37059	0.801291	0.95504
FBgn0014411	31144	Vps26	FBgn0014411	-0.22058	6.74341	0.380961	0.763409
FBgn0014417	46386	CG13397	FBgn0014417	-0.475504	6.10469	0.0821917	0.540823
FBgn0014427	46391	CG11899	FBgn0014427	0.159346	3.89486	0.635155	0.891166
FBgn0014455	32471	Ahcy13	FBgn0014455	0.254548	6.85656	0.321253	0.726969
FBgn0014467	32817	CrebB-17A	FBgn0014467	0.0814868	6.08908	0.743692	0.935235
FBgn0014469	35822	Cyp4e2	FBgn0014469	0.194483	3.48084	0.541806	0.847014
FBgn0014857	33736	His3.3A	FBgn0014857	0.455382	7.32485	0.129678	0.587552
FBgn0014861	40973	Mcm2	FBgn0014861	-0.571105	5.11061	0.0374357	0.540823
FBgn0014868	31849	Ost48	FBgn0014868	0.051871	7.52712	0.843302	0.968159
FBgn0014869	43447	Pglym78	FBgn0014869	0.10714	7.74802	0.681928	0.913976
FBgn0014870	36889	Psi	FBgn0014870	0.0414863	6.47569	0.869246	0.977709
FBgn0014877	36508	Roe1	FBgn0014877	0.154497	6.15328	0.550371	0.853027
FBgn0014879	41844	Set	FBgn0014879	-0.0567182	5.83912	0.824768	0.963383
FBgn0014903	44620	CG14630	FBgn0014903	0.257957	3.84221	0.40534	0.77494
FBgn0014906	33532	Hydr2	FBgn0014906	-0.421178	6.10314	0.110765	0.560911
FBgn0014930	40936	CG2846	FBgn0014930	0.180082	4.36244	0.51781	0.836013
FBgn0014931	40937	CG2678	FBgn0014931	0.015537	3.27062	0.974266	1
FBgn0015000	33704	betaggt-I	FBgn0015000	-0.108035	5.27494	0.682439	0.914372
FBgn0015019	42029	Cctgamma	FBgn0015019	0.0631966	8.22434	0.811333	0.960707
FBgn0015024	32221	CkIalpha	FBgn0015024	0.458267	9.19407	0.122436	0.579432
FBgn0015025	39721	CkIIalpha-i1	FBgn0015025	0.373792	2.62939	0.314852	0.722246
FBgn0015031	46040	cype	FBgn0015031	0.725765	7.56627	0.0278204	0.540823
FBgn0015036	31193	Cyp4ae1	FBgn0015036	-0.186691	3.16555	0.59789	0.874307
FBgn0015075	40457	Ddx1	FBgn0015075	-0.14331	4.63848	0.580797	0.866462
FBgn0015218	45525	eIF-4E	FBgn0015218	0.0822245	7.65225	0.753928	0.939992
FBgn0015221	44965	Fer2LCH	FBgn0015221	0.205696	3.58078	0.495007	0.823493
FBgn0015222	46415	Fer1HCH	FBgn0015222	0.42271	9.9639	0.154626	0.61337
FBgn0015229	42571	glec	FBgn0015229	-0.0514152	5.45479	0.853799	0.971812
FBgn0015239	40378	Hr78	FBgn0015239	-0.21892	5.74695	0.396976	0.768746
FBgn0015240	42993	Hr96	FBgn0015240	-0.228433	4.49651	0.4192	0.783065
FBgn0015245	32045	Hsp60	FBgn0015245	0.183842	8.62029	0.494793	0.823493
FBgn0015247	36748	Iap2	FBgn0015247	-0.049997	6.41081	0.83848	0.966876
FBgn0015268	37798	Nap1	FBgn0015268	0.104539	8.79013	0.697945	0.921178
FBgn0015269	43149	Nf1	FBgn0015269	-0.219929	5.63138	0.398247	0.769592
FBgn0015270	41703	Orc2	FBgn0015270	-0.0983933	2.59245	0.796771	0.954152
FBgn0015271	34794	Orc5	FBgn0015271	-0.0820379	2.03517	0.86363	0.97591
FBgn0015277	37733	Pi3K59F	FBgn0015277	-0.176783	5.70187	0.48445	0.816178
FBgn0015278	39329	Pi3K68D	FBgn0015278	-0.347338	5.81148	0.193039	0.64125
FBgn0015279	42446	Pi3K92E	FBgn0015279	-0.452197	6.91778	0.0937841	0.548498
FBgn0015282	42828	Pros26.4	FBgn0015282	0.15453	7.23064	0.556832	0.855143
FBgn0015283	40388	Pros54	FBgn0015283	0.149856	6.53088	0.536273	0.843793
FBgn0015286	31332	Rala	FBgn0015286	0.2732	7.74827	0.334139	0.734625
FBgn0015288	31022	RpL22	FBgn0015288	-0.30464	10.3225	0.312165	0.720277
FBgn0015295	44353	shark	FBgn0015295	-0.605735	5.12946	0.0480042	0.540823
FBgn0015296	44052	Shc	FBgn0015296	-0.290272	6.4251	0.273771	0.693375
FBgn0015298	38815	Srp19	FBgn0015298	0.512591	5.36118	0.123124	0.579432
FBgn0015299	34120	Ssb-c31a	FBgn0015299	0.475905	6.07066	0.0790294	0.540823
FBgn0015320	34487	UbcD2	FBgn0015320	0.497907	7.20008	0.0763244	0.540823
FBgn0015321	39133	UbcD4	FBgn0015321	0.17477	5.60094	0.500815	0.826228
FBgn0015324	40679	Vha26	FBgn0015324	0.715553	9.47458	0.0348621	0.540823
FBgn0015331	40530	abs	FBgn0015331	-0.179281	5.48231	0.49347	0.822139
FBgn0015338	34965	CG5861	FBgn0015338	0.361427	5.80578	0.170809	0.62918
FBgn0015359	38287	CG2034	FBgn0015359	0.243156	5.54121	0.346189	0.742378
FBgn0015360	38288	oxt	FBgn0015360	-0.329215	5.24631	0.208146	0.654259
FBgn0015371	36678	chn	FBgn0015371	0.0882167	4.16312	0.752378	0.939506
FBgn0015372	44172	RabX1	FBgn0015372	0.425797	6.35685	0.101803	0.552247
FBgn0015374	44054	crl	FBgn0015374	0.308181	5.85248	0.238166	0.676403
FBgn0015376	44637	cutlet	FBgn0015376	-0.0414215	2.65551	0.913779	0.989474
FBgn0015379	33111	dod	FBgn0015379	0.475517	6.12945	0.100389	0.552247
FBgn0015391	35001	glu	FBgn0015391	-0.225013	5.88396	0.404586	0.77494
FBgn0015393	44173	hoip	FBgn0015393	0.586516	6.29096	0.0401187	0.540823
FBgn0015396	41265	jumu	FBgn0015396	-0.410613	5.34157	0.145216	0.603581
FBgn0015399	34688	kek1	FBgn0015399	0.1847	7.91296	0.499681	0.826045
FBgn0015402	40660	ksr	FBgn0015402	-0.739926	4.62391	0.0117482	0.536359
FBgn0015477	35939	Rme-8	FBgn0015477	-0.426947	6.15898	0.105316	0.555253
FBgn0015509	35742	lin19	FBgn0015509	-0.322987	7.37551	0.244203	0.677548
FBgn0015513	42817	mbc	FBgn0015513	-0.702083	7.18422	0.0273019	0.540823
FBgn0015520	42026	nonA-l	FBgn0015520	-0.28069	3.3949	0.366287	0.756048
FBgn0015521	33487	RpS21	FBgn0015521	0.764763	10.783	0.0267676	0.540823
FBgn0015527	33112	pen	FBgn0015527	0.0299148	6.24662	0.906071	0.987379
FBgn0015541	44359	sda	FBgn0015541	-0.813008	3.75381	0.132857	0.590564
FBgn0015542	43580	sima	FBgn0015542	-0.414416	7.76779	0.130481	0.588094
FBgn0015544	43958	spag	FBgn0015544	-0.25391	3.78406	0.40617	0.775295
FBgn0015546	34842	spel1	FBgn0015546	-0.736439	3.53859	0.0631412	0.540823
FBgn0015553	35119	tos	FBgn0015553	-0.749082	2.85226	0.0687071	0.540823
FBgn0015562	44057	veg	FBgn0015562	-0.120004	5.50668	0.635757	0.891166
FBgn0015569	40896	alpha-Est10	FBgn0015569	-0.10785	3.97981	0.706493	0.922309
FBgn0015571	40907	alpha-Est3	FBgn0015571	0.120682	2.8058	0.724634	0.929055
FBgn0015575	40901	alpha-Est7	FBgn0015575	-0.175578	5.51614	0.485912	0.816884
FBgn0015577	40897	alpha-Est9	FBgn0015577	-0.118525	4.59892	0.655168	0.900144
FBgn0015582	36203	dare	FBgn0015582	0.192497	4.81201	0.462108	0.807146
FBgn0015589	44642	Apc	FBgn0015589	-0.70618	6.80415	0.0240307	0.536359
FBgn0015600	33526	toc	FBgn0015600	-0.685104	1.27641	0.142524	0.60061
FBgn0015602	36645	BEAF-32	FBgn0015602	0.0135463	5.12835	0.964035	1
FBgn0015614	46456	CanB2	FBgn0015614	0.49751	8.11803	0.0963558	0.550473
FBgn0015615	32627	Cap	FBgn0015615	-0.522486	5.5176	0.0831678	0.540823
FBgn0015618	39157	Cdk8	FBgn0015618	-0.0930808	3.69676	0.763886	0.944399
FBgn0015621	33259	Clp	FBgn0015621	0.275862	3.99651	0.356138	0.749154
FBgn0015622	44643	Cnx99A	FBgn0015622	0.345564	8.74202	0.244257	0.677548
FBgn0015623	33883	Cpr	FBgn0015623	-0.317052	6.19761	0.223665	0.668286
FBgn0015625	42971	CycB3	FBgn0015625	-0.566717	4.65089	0.0576559	0.540823
FBgn0015663	44058	Dot	FBgn0015663	-0.468141	1.65632	0.309124	0.716546
FBgn0015664	34328	Dref	FBgn0015664	-0.475529	5.57968	0.080446	0.540823
FBgn0015714	45556	Cyp6a17	FBgn0015714	-0.266467	4.82706	0.322802	0.727549
FBgn0015737	43294	Hmu	FBgn0015737	0.00358022	8.18753	0.989701	1
FBgn0015754	36791	Lis-1	FBgn0015754	-0.29312	6.56486	0.257008	0.686803
FBgn0015756	34526	RpL9	FBgn0015756	0.529106	11.5908	0.0838598	0.540823
FBgn0015765	42866	Mpk2	FBgn0015765	0.259859	5.17161	0.322815	0.727549
FBgn0015772	35154	Nak	FBgn0015772	-0.339577	4.78424	0.269627	0.692066
FBgn0015774	32400	NetB	FBgn0015774	-0.126759	2.93289	0.713376	0.923983
FBgn0015776	33952	nrv1	FBgn0015776	0.00502625	6.82233	0.985409	1
FBgn0015777	33953	nrv2	FBgn0015777	0.166332	5.38575	0.53748	0.84401
FBgn0015778	47998	rin	FBgn0015778	0.629775	9.94808	0.0533195	0.540823
FBgn0015781	42284	P5cr	FBgn0015781	-0.415141	3.28749	0.213641	0.661566
FBgn0015789	33025	Rab10	FBgn0015789	-0.184822	7.89406	0.483916	0.815864
FBgn0015790	42501	Rab11	FBgn0015790	0.00999882	9.06944	0.970654	1
FBgn0015791	34840	Rab14	FBgn0015791	0.3115	6.27448	0.270901	0.69283
FBgn0015793	38930	Rab19	FBgn0015793	0.239331	4.08425	0.393629	0.767692
FBgn0015794	44360	Rab18	FBgn0015794	0.543985	5.74117	0.0500426	0.540823
FBgn0015795	42841	Rab7	FBgn0015795	0.1532	7.80269	0.5821	0.867106
FBgn0015797	34636	Rab6	FBgn0015797	0.255031	7.53372	0.339963	0.738133
FBgn0015799	31027	Rbf	FBgn0015799	-0.411363	5.75491	0.116897	0.572046
FBgn0015801	37968	Reg-5	FBgn0015801	-0.0518698	5.44838	0.839622	0.966876
FBgn0015803	35306	rtGEF	FBgn0015803	-0.320044	6.10347	0.218705	0.665079
FBgn0015805	38565	Rpd3	FBgn0015805	-0.305119	6.68416	0.237742	0.676403
FBgn0015806	38654	S6k	FBgn0015806	0.636253	9.32907	0.0530984	0.540823
FBgn0015808	44183	ScpX	FBgn0015808	0.0266918	4.7572	0.922527	0.992164
FBgn0015816	NA	NA	FBgn0015816	0.197654	5.75667	0.425082	0.786728
FBgn0015818	31558	Spx	FBgn0015818	0.0910894	5.6119	0.717178	0.924879
FBgn0015828	39313	TfIIEalpha	FBgn0015828	-0.105597	5.89157	0.680384	0.913384
FBgn0015829	38527	TfIIEbeta	FBgn0015829	0.436427	5.2423	0.0877202	0.544266
FBgn0015834	33710	Trip1	FBgn0015834	0.0841033	7.95632	0.750516	0.938178
FBgn0015838	35922	Vang	FBgn0015838	0.338301	7.24134	0.252201	0.684408
FBgn0015903	37734	apt	FBgn0015903	-0.671286	3.0245	0.0633747	0.540823
FBgn0015905	33282	ast	FBgn0015905	-0.169105	4.45771	0.524805	0.840334
FBgn0015907	43862	bl	FBgn0015907	-0.0381876	7.12363	0.885054	0.981268
FBgn0015924	33219	crq	FBgn0015924	-0.168094	6.84093	0.509015	0.831721
FBgn0015925	36809	csul	FBgn0015925	0.0180781	4.96241	0.950292	0.999186
FBgn0015926	32459	dah	FBgn0015926	-0.203573	4.07145	0.458144	0.807146
FBgn0015929	35679	dpa	FBgn0015929	-0.234602	6.28776	0.375672	0.762265
FBgn0015949	49636	hrg	FBgn0015949	-0.191387	7.94239	0.475312	0.811817
FBgn0016031	38610	lama	FBgn0016031	-0.0244308	5.90812	0.928796	0.99408
FBgn0016032	35623	lbm	FBgn0016032	-0.280786	2.86194	0.427357	0.787772
FBgn0016034	40489	mael	FBgn0016034	-0.318208	4.89785	0.222088	0.667099
FBgn0016038	31006	mod(r)	FBgn0016038	-0.00851856	5.18286	0.977008	1
FBgn0016041	44978	Tom40	FBgn0016041	0.494179	6.31404	0.0709314	0.540823
FBgn0016054	35322	phr6-4	FBgn0016054	-0.0885884	3.27295	0.792515	0.952937
FBgn0016059	37007	Sema-1b	FBgn0016059	-0.139556	6.25971	0.589144	0.869844
FBgn0016070	39034	smg	FBgn0016070	-0.751184	4.14224	0.0330825	0.540823
FBgn0016075	33726	vkg	FBgn0016075	-0.0861331	4.24198	0.838746	0.966876
FBgn0016076	33759	vri	FBgn0016076	-0.352789	6.75062	0.209332	0.65465
FBgn0016078	35966	wun	FBgn0016078	0.0102558	2.84663	0.983754	1
FBgn0016080	44660	xmas-1	FBgn0016080	-0.0620568	2.6335	0.873105	0.978595
FBgn0016081	39122	fry	FBgn0016081	-0.257935	7.08613	0.335852	0.735449
FBgn0016119	42759	ATPsyn-Cf6	FBgn0016119	0.4921	8.37411	0.116241	0.571397
FBgn0016120	42291	ATPsyn-d	FBgn0016120	0.46968	7.55522	0.118798	0.574911
FBgn0016122	34189	Acer	FBgn0016122	0.0917057	2.0779	0.839877	0.966876
FBgn0016126	43792	CaMKI	FBgn0016126	-0.202252	5.02613	0.429743	0.789691
FBgn0016131	36854	Cdk4	FBgn0016131	0.117181	5.68434	0.646507	0.895753
FBgn0016641	37461	PTP-ER	FBgn0016641	-0.294062	4.74405	0.298983	0.707225
FBgn0016672	41701	Ipp	FBgn0016672	0.362578	3.92741	0.217445	0.664368
FBgn0016685	43560	Nlp	FBgn0016685	0.523979	8.59653	0.113759	0.565503
FBgn0016687	37922	Nurf-38	FBgn0016687	0.285252	6.89821	0.272792	0.693375
FBgn0016691	41845	Oscp	FBgn0016691	0.311016	6.49384	0.220591	0.667069
FBgn0016693	41569	Past1	FBgn0016693	0.127423	7.80268	0.640924	0.892684
FBgn0016694	45588	Pdp1	FBgn0016694	0.554257	7.72928	0.0626845	0.540823
FBgn0016696	40292	Pitslre	FBgn0016696	0.184321	7.30485	0.496144	0.824447
FBgn0016697	36951	Prosalpha5	FBgn0016697	0.401934	6.08351	0.114067	0.56624
FBgn0016698	33555	Ptpa	FBgn0016698	-0.124499	4.27718	0.652952	0.898782
FBgn0016700	42524	Rab1	FBgn0016700	0.289351	9.00373	0.296769	0.70567
FBgn0016701	36992	Rab4	FBgn0016701	0.126828	6.08761	0.604712	0.877496
FBgn0016715	38075	Reg-2	FBgn0016715	0.159837	1.00969	0.775426	0.947493
FBgn0016726	37430	RpL29	FBgn0016726	0.800462	11.399	0.021566	0.536359
FBgn0016754	42824	sba	FBgn0016754	-0.206708	6.62661	0.403036	0.774318
FBgn0016756	38644	Ubp64E	FBgn0016756	-0.316943	8.18359	0.241931	0.677422
FBgn0016762	37748	angel	FBgn0016762	0.00649622	4.26411	0.992543	1
FBgn0016792	41180	dmt	FBgn0016792	-0.60904	5.41517	0.0406966	0.540823
FBgn0016794	38321	dos	FBgn0016794	-0.417053	6.83299	0.164963	0.622831
FBgn0016797	40090	fz2	FBgn0016797	-0.0141643	3.98007	0.964104	1
FBgn0016917	42428	Stat92E	FBgn0016917	-0.807479	6.63172	0.00912014	0.536359
FBgn0016920	33768	nompC	FBgn0016920	-0.664534	2.86853	0.0654455	0.540823
FBgn0016926	33288	Pino	FBgn0016926	-0.334816	4.94869	0.202876	0.650324
FBgn0016930	34831	smi35A	FBgn0016930	-0.137793	5.00437	0.593294	0.872239
FBgn0016970	48373	l(2)k10201	FBgn0016970	0.250581	2.08512	0.612688	0.880478
FBgn0016977	44205	spen	FBgn0016977	0.409333	9.83652	0.179727	0.633766
FBgn0016978	33982	snRNP-U1-70K	FBgn0016978	-0.273269	5.87725	0.319029	0.72473
FBgn0016983	38824	smid	FBgn0016983	-0.494406	6.09907	0.0652032	0.540823
FBgn0016984	37356	sktl	FBgn0016984	-0.430786	7.16081	0.135149	0.593195
FBgn0017414	36157	cag	FBgn0017414	0.217045	2.65703	0.578341	0.86628
FBgn0017418	32796	ari-1	FBgn0017418	0.0432138	5.79218	0.865503	0.97693
FBgn0017429	38984	CG5989	FBgn0017429	0.208277	5.02844	0.46224	0.807146
FBgn0017430	38982	Nelf-E	FBgn0017430	0.0868697	4.55058	0.749345	0.937758
FBgn0017457	33201	U2af38	FBgn0017457	-0.0721154	6.20329	0.770082	0.945541
FBgn0017482	37551	T3dh	FBgn0017482	-0.771561	1.14672	0.0932952	0.548498
FBgn0017545	43768	RpS3A	FBgn0017545	0.395212	10.1685	0.157246	0.614681
FBgn0017549	36776	Ric	FBgn0017549	0.376378	5.6321	0.184595	0.634244
FBgn0017550	40683	Rga	FBgn0017550	-0.1882	5.79739	0.45443	0.805972
FBgn0017551	33959	Rca1	FBgn0017551	-0.21783	3.88901	0.443307	0.801866
FBgn0017558	35970	Pdk	FBgn0017558	0.232036	5.21838	0.380013	0.763409
FBgn0017566	31762	ND75	FBgn0017566	0.0789912	6.56744	0.746437	0.936878
FBgn0017567	44207	ND23	FBgn0017567	0.246627	6.01221	0.325196	0.72925
FBgn0017572	39858	Mo25	FBgn0017572	0.125509	7.35184	0.635833	0.891166
FBgn0017577	41296	Mcm5	FBgn0017577	-0.166246	4.70399	0.528012	0.842197
FBgn0017578	40095	Max	FBgn0017578	0.241246	5.50981	0.380424	0.763409
FBgn0017579	38983	RpL14	FBgn0017579	0.750273	12.0106	0.0249422	0.536359
FBgn0017581	44672	Lk6	FBgn0017581	0.287268	10.238	0.327382	0.7302
FBgn0019624	41432	CoVa	FBgn0019624	0.377674	7.47897	0.20007	0.647446
FBgn0019637	40684	Atu	FBgn0019637	0.0242571	6.54622	0.921291	0.992164
FBgn0019644	39143	ATPsyn-b	FBgn0019644	0.166837	6.71178	0.507651	0.830455
FBgn0019660	3772415	roX2	FBgn0019660	0.65379	6.08526	0.0553712	0.540823
FBgn0019662	38816	qm	FBgn0019662	-0.0636927	4.77514	0.821829	0.963003
FBgn0019686	35288	lok	FBgn0019686	-0.417749	4.86526	0.13745	0.594865
FBgn0019830	33470	colt	FBgn0019830	-0.0358361	5.53851	0.889561	0.981907
FBgn0019886	37912	Letm1	FBgn0019886	-0.190747	6.47515	0.452754	0.804909
FBgn0019890	34804	Smg5	FBgn0019890	-0.0391024	6.62066	0.878851	0.980243
FBgn0019925	41864	Surf4	FBgn0019925	0.417807	6.43358	0.156894	0.614681
FBgn0019929	31917	Ser7	FBgn0019929	0.405401	2.1676	0.384093	0.763541
FBgn0019932	34396	SamDC	FBgn0019932	0.120279	4.01305	0.670806	0.908834
FBgn0019936	42464	RpS20	FBgn0019936	0.662033	11.0506	0.0485569	0.540823
FBgn0019938	36617	RpI1	FBgn0019938	-0.155072	5.24468	0.551058	0.853378
FBgn0019947	40260	Psn	FBgn0019947	-0.320931	6.70114	0.21593	0.662146
FBgn0019948	37823	Phm	FBgn0019948	-0.124991	7.17133	0.631622	0.890048
FBgn0019949	37586	Cdk9	FBgn0019949	0.282344	5.33788	0.274607	0.693633
FBgn0019952	42891	Orct	FBgn0019952	-0.953645	5.44908	0.0235417	0.536359
FBgn0019957	42591	ND42	FBgn0019957	0.225398	6.56286	0.386705	0.763541
FBgn0019960	42587	CG6455	FBgn0019960	-0.240165	6.04552	0.373232	0.760158
FBgn0019968	36718	Khc-73	FBgn0019968	-0.474792	5.87227	0.12037	0.577595
FBgn0019972	43514	Ice	FBgn0019972	0.0629522	5.90037	0.801399	0.95504
FBgn0019982	33653	Gs1l	FBgn0019982	0.246483	4.81165	0.348356	0.744109
FBgn0019990	43709	Gcn2	FBgn0019990	-0.875114	5.04365	0.0100368	0.536359
FBgn0020018	42939	Ppox	FBgn0020018	-0.15363	4.23213	0.578668	0.86628
FBgn0020224	38961	Cbl	FBgn0020224	-0.230093	5.45004	0.365247	0.755689
FBgn0020235	43507	ATPsyn-gamma	FBgn0020235	0.1589	9.4552	0.551661	0.853378
FBgn0020236	36760	ATPCL	FBgn0020236	-0.121164	7.01975	0.64949	0.897449
FBgn0020238	42186	14-3-3epsilon	FBgn0020238	0.405132	10.6746	0.163364	0.620767
FBgn0020240	NA	NA	FBgn0020240	-0.398134	5.18229	0.152655	0.61225
FBgn0020245	36614	ttv	FBgn0020245	-0.216421	5.84021	0.421362	0.784932
FBgn0020249	40999	stck	FBgn0020249	0.314415	6.56332	0.215974	0.662146
FBgn0020251	38736	sfl	FBgn0020251	-0.194341	4.01759	0.506051	0.829377
FBgn0020255	44072	ran	FBgn0020255	0.46164	9.24072	0.116941	0.572046
FBgn0020257	37602	ppa	FBgn0020257	0.0880459	4.79543	0.797669	0.954152
FBgn0020261	32935	pcm	FBgn0020261	-0.190337	5.33695	0.52001	0.836883
FBgn0020269	36632	mspo	FBgn0020269	-0.446444	2.63754	0.274116	0.693375
FBgn0020270	34565	mre11	FBgn0020270	0.00269474	5.42413	0.994879	1
FBgn0020272	33119	mst	FBgn0020272	-0.0875848	5.50181	0.732377	0.931106
FBgn0020278	42672	loco	FBgn0020278	-0.310629	7.48304	0.26073	0.689379
FBgn0020279	35771	lig	FBgn0020279	-0.280015	8.61649	0.308377	0.715421
FBgn0020304	33263	drongo	FBgn0020304	-0.00698189	7.55516	0.982491	1
FBgn0020305	33269	dbe	FBgn0020305	0.417204	5.15503	0.144862	0.603148
FBgn0020306	45655	dom	FBgn0020306	-0.625017	7.67001	0.0371931	0.540823
FBgn0020309	34592	crol	FBgn0020309	0.0242319	8.59166	0.929654	0.99408
FBgn0020312	37401	CG4050	FBgn0020312	-0.479874	5.92969	0.127695	0.587179
FBgn0020368	45668	Vha68-1	FBgn0020368	0.258589	2.26328	0.500302	0.826228
FBgn0020369	33105	Pros45	FBgn0020369	0.162213	7.43557	0.535786	0.843552
FBgn0020370	36444	TppII	FBgn0020370	-0.337302	6.3991	0.18398	0.634244
FBgn0020379	41266	Rfx	FBgn0020379	-0.892257	2.55195	0.0678125	0.540823
FBgn0020381	31011	Dredd	FBgn0020381	0.284275	5.21915	0.35425	0.747414
FBgn0020385	41279	pug	FBgn0020385	-0.187903	2.74967	0.589242	0.869844
FBgn0020386	38017	Pdk1	FBgn0020386	-0.243812	6.77366	0.356957	0.749327
FBgn0020388	39431	Pcaf	FBgn0020388	-0.453741	5.54278	0.148635	0.606617
FBgn0020389	40167	Papss	FBgn0020389	-0.126864	5.80445	0.620584	0.883781
FBgn0020391	36445	Nrk	FBgn0020391	0.0258747	3.81618	0.954138	1
FBgn0020392	38909	Nmt	FBgn0020392	-0.0197145	5.47286	0.940939	0.997126
FBgn0020407	41971	asun	FBgn0020407	-0.0579349	3.08843	0.875487	0.978992
FBgn0020412	39241	JIL-1	FBgn0020412	0.189799	6.40623	0.465507	0.808247
FBgn0020414	34981	Idgf3	FBgn0020414	-0.0472226	7.10613	0.859356	0.973551
FBgn0020415	34979	Idgf2	FBgn0020415	-0.104101	2.38195	0.791912	0.952937
FBgn0020416	34978	Idgf1	FBgn0020416	-0.742812	4.18956	0.0277889	0.540823
FBgn0020440	37233	Fak	FBgn0020440	-0.0963116	5.64875	0.726564	0.930176
FBgn0020443	34658	Elf	FBgn0020443	-0.289554	6.99996	0.298724	0.707225
FBgn0020493	42059	Dad	FBgn0020493	0.0979386	3.97217	0.725133	0.929266
FBgn0020496	41602	CtBP	FBgn0020496	0.487953	7.2584	0.0955717	0.550403
FBgn0020497	34167	emb	FBgn0020497	0.210636	8.51048	0.444339	0.80212
FBgn0020503	35042	CLIP-190	FBgn0020503	0.22772	6.8335	0.374602	0.760709
FBgn0020510	41718	Abi	FBgn0020510	0.0867666	5.92432	0.729927	0.930959
FBgn0020513	32228	ade5	FBgn0020513	-0.0979135	6.52546	0.69437	0.919494
FBgn0020545	33265	kraken	FBgn0020545	0.220842	5.31721	0.38538	0.763541
FBgn0020616	33974	SA	FBgn0020616	-0.259611	4.66653	0.343129	0.739985
FBgn0020618	34070	Rack1	FBgn0020618	0.223807	10.7933	0.417606	0.781652
FBgn0020620	36554	RN-tre	FBgn0020620	-0.0986731	7.18542	0.705904	0.92222
FBgn0020621	35950	Pkn	FBgn0020621	-0.452939	5.68696	0.129838	0.587552
FBgn0020622	33203	Pi3K21B	FBgn0020622	0.11226	6.08762	0.661645	0.904314
FBgn0020626	42985	Osbp	FBgn0020626	-0.495721	6.39637	0.0550114	0.540823
FBgn0020633	39014	Mcm7	FBgn0020633	-0.452179	4.81942	0.143889	0.601975
FBgn0020647	42843	KrT95D	FBgn0020647	-0.0171215	8.11839	0.949519	0.999186
FBgn0020653	31760	Trxr-1	FBgn0020653	-0.0422755	8.13816	0.873225	0.978595
FBgn0020655	39417	Gap69C	FBgn0020655	-0.0927534	5.55297	0.71427	0.923983
FBgn0020660	3355041	eIF-4B	FBgn0020660	0.136061	6.64862	0.576718	0.865925
FBgn0020762	33636	Atet	FBgn0020762	-0.180171	3.72294	0.55315	0.854702
FBgn0020764	37815	Alas	FBgn0020764	0.126912	6.17537	0.620622	0.883781
FBgn0020766	36547	Aats-phe	FBgn0020766	0.198954	5.6896	0.451087	0.803967
FBgn0020767	36643	Spred	FBgn0020767	-0.00216754	6.76084	0.994657	1
FBgn0020887	48071	Su(z)12	FBgn0020887	-0.658805	5.66944	0.0376666	0.540823
FBgn0020909	32338	Rtc1	FBgn0020909	0.392172	3.496	0.195189	0.642676
FBgn0020910	41347	RpL3	FBgn0020910	0.404831	12.3652	0.187113	0.638979
FBgn0020930	36408	Dgkepsilon	FBgn0020930	-0.0295672	4.96441	0.91213	0.988713
FBgn0021750	41862	Aats-ser	FBgn0021750	0.247962	3.93301	0.373607	0.760158
FBgn0021760	43901	chb	FBgn0021760	-0.339462	6.40642	0.19674	0.642938
FBgn0021761	34527	Nup154	FBgn0021761	-0.558834	5.88263	0.0534693	0.540823
FBgn0021764	31017	sdk	FBgn0021764	-0.246892	4.22264	0.387999	0.763541
FBgn0021765	32789	scu	FBgn0021765	0.310744	5.95324	0.23113	0.674118
FBgn0021768	39879	nudC	FBgn0021768	0.234673	5.55946	0.351165	0.745672
FBgn0021795	45680	Tapdelta	FBgn0021795	0.491627	7.44199	0.0915012	0.547601
FBgn0021796	47396	Tor	FBgn0021796	-0.474603	6.2225	0.0894926	0.547598
FBgn0021800	47399	Reph	FBgn0021800	-0.0419229	2.07421	0.959189	1
FBgn0021814	47408	Vps28	FBgn0021814	0.43561	6.83368	0.113919	0.5659
FBgn0021818	36952	cnk	FBgn0021818	-0.771355	5.88768	0.0117233	0.536359
FBgn0021825	44086	Dmn	FBgn0021825	-0.0408081	6.43038	0.870553	0.977932
FBgn0021847	48387	l(2)k14710	FBgn0021847	-0.600599	4.23459	0.0592012	0.540823
FBgn0021856	35399	l(2)k14505	FBgn0021856	0.198736	5.38315	0.431293	0.790761
FBgn0021872	44226	Xbp1	FBgn0021872	-0.45805	9.19437	0.12255	0.579432
FBgn0021873	33881	Gef26	FBgn0021873	-0.665071	5.67542	0.0219496	0.536359
FBgn0021874	33234	Nle	FBgn0021874	0.313307	4.77969	0.250067	0.682962
FBgn0021875	45021	Zfrp8	FBgn0021875	0.312896	5.14779	0.218141	0.664368
FBgn0021895	47457	ytr	FBgn0021895	0.147612	6.81557	0.572018	0.863787
FBgn0021906	44390	RFeSP	FBgn0021906	0.375696	7.16214	0.168843	0.627066
FBgn0021944	44701	Coprox	FBgn0021944	0.0442504	6.67723	0.860288	0.97432
FBgn0021953	44227	Fatp	FBgn0021953	-0.225823	6.61202	0.35654	0.749293
FBgn0021967	44228	Pdsw	FBgn0021967	0.665735	5.83127	0.0316413	0.540823
FBgn0021979	37661	l(2)k09913	FBgn0021979	-0.0543287	6.7961	0.826279	0.963992
FBgn0021995	44087	Rs1	FBgn0021995	0.723155	6.11988	0.0184358	0.536359
FBgn0022023	45682	eIF-3p40	FBgn0022023	0.272552	8.93218	0.336191	0.735449
FBgn0022027	35847	Vps25	FBgn0022027	0.535632	5.89364	0.0781328	0.540823
FBgn0022029	36953	l(2)k01209	FBgn0022029	-0.10164	6.127	0.679353	0.913269
FBgn0022063	NA	NA	FBgn0022063	-0.288092	6.75318	0.247765	0.680823
FBgn0022069	44391	Nnp-1	FBgn0022069	0.163086	5.70566	0.509474	0.832086
FBgn0022097	44702	Vha36-1	FBgn0022097	0.374864	7.20529	0.187012	0.638979
FBgn0022153	33644	l(2)k05819	FBgn0022153	-0.607981	5.67544	0.0407921	0.540823
FBgn0022160	47611	Gpo-1	FBgn0022160	0.369006	7.35523	0.174186	0.630683
FBgn0022213	35016	Cas	FBgn0022213	-0.256731	5.64268	0.359819	0.752524
FBgn0022224	35592	ubl	FBgn0022224	0.833875	4.48991	0.0116588	0.536359
FBgn0022238	44703	lolal	FBgn0022238	0.468295	6.94979	0.096397	0.550473
FBgn0022246	44392	Rpp30	FBgn0022246	0.379967	4.32866	0.212527	0.661226
FBgn0022268	34427	KdelR	FBgn0022268	0.358056	7.7224	0.186907	0.638946
FBgn0022288	46662	l(2)09851	FBgn0022288	-0.0285685	6.85611	0.912488	0.98895
FBgn0022338	42273	dnk	FBgn0022338	0.143624	6.44522	0.557094	0.85536
FBgn0022343	37987	CG3760	FBgn0022343	0.198237	6.08498	0.430032	0.789812
FBgn0022344	42020	CG10340	FBgn0022344	0.213433	4.56669	0.418533	0.782972
FBgn0022349	43741	CG1910	FBgn0022349	-0.569253	6.57852	0.0307252	0.540823
FBgn0022359	41313	Sodh-2	FBgn0022359	-0.0944645	3.98333	0.735758	0.932546
FBgn0022361	43797	Pur-alpha	FBgn0022361	-0.0371826	3.22583	0.908146	0.987638
FBgn0022382	36041	Pka-R2	FBgn0022382	0.263781	6.73835	0.305268	0.711115
FBgn0022699	38717	D19B	FBgn0022699	-0.216665	4.81895	0.424944	0.786728
FBgn0022702	38223	Cht2	FBgn0022702	0.260772	4.62543	0.342484	0.739408
FBgn0022708	37834	Adk2	FBgn0022708	0.0245811	7.11241	0.925726	0.992916
FBgn0022709	39396	Adk1	FBgn0022709	0.135284	3.23494	0.674046	0.910549
FBgn0022720	34292	zf30C	FBgn0022720	-0.271577	6.26419	0.282663	0.699132
FBgn0022724	32792	Taf8	FBgn0022724	-0.214828	4.06828	0.466184	0.808247
FBgn0022764	36382	Sin3A	FBgn0022764	-0.615334	7.46849	0.0640661	0.540823
FBgn0022768	31404	Pp2C1	FBgn0022768	-0.28936	6.2559	0.241556	0.677422
FBgn0022772	35686	Orc1	FBgn0022772	-0.503027	4.98573	0.0912703	0.547601
FBgn0022774	40145	Oat	FBgn0022774	0.453766	4.9399	0.199199	0.646074
FBgn0022786	31680	Hira	FBgn0022786	-0.148871	4.20739	0.592354	0.872048
FBgn0022787	41943	Hel89B	FBgn0022787	-0.344705	6.61795	0.175494	0.631228
FBgn0022893	35418	Df31	FBgn0022893	0.404237	12.1697	0.195876	0.642676
FBgn0022935	38718	D19A	FBgn0022935	-0.71568	4.97149	0.0126183	0.536359
FBgn0022936	40429	CycH	FBgn0022936	0.146481	4.44929	0.594745	0.872863
FBgn0022942	44409	Cbp80	FBgn0022942	-0.126595	5.77612	0.617713	0.883309
FBgn0022943	42166	Cbp20	FBgn0022943	0.50335	4.47454	0.0759632	0.540823
FBgn0022959	39377	yps	FBgn0022959	0.272926	8.71221	0.332578	0.733636
FBgn0022960	35609	vimar	FBgn0022960	-0.381771	6.02073	0.149249	0.60722
FBgn0022984	37559	qkr58E-3	FBgn0022984	-0.145021	5.44956	0.5667	0.861477
FBgn0022985	37562	qkr58E-2	FBgn0022985	-0.0386908	6.55445	0.874434	0.978894
FBgn0022986	37561	qkr58E-1	FBgn0022986	0.0501001	4.97933	0.848342	0.969514
FBgn0022987	36966	qkr54B	FBgn0022987	0.0875283	6.49369	0.731734	0.931106
FBgn0023000	38058	mth	FBgn0023000	-0.0657834	4.61339	0.811768	0.960749
FBgn0023023	40675	CRMP	FBgn0023023	-0.273423	5.37091	0.301198	0.708659
FBgn0023081	37858	gek	FBgn0023081	-0.493373	5.291	0.0848051	0.541013
FBgn0023083	44233	fray	FBgn0023083	-0.14911	5.9622	0.555332	0.855143
FBgn0023094	40162	cyc	FBgn0023094	-0.163293	4.97411	0.529394	0.84237
FBgn0023095	39493	caps	FBgn0023095	-0.237062	4.77646	0.394762	0.767692
FBgn0023097	44235	bon	FBgn0023097	-1.10356	4.55783	0.00155192	0.536359
FBgn0023129	39085	aay	FBgn0023129	0.370866	4.14057	0.243674	0.677422
FBgn0023130	31127	a6	FBgn0023130	-0.350435	4.60987	0.202048	0.649058
FBgn0023143	35998	Uba1	FBgn0023143	-0.370575	8.18462	0.204395	0.651713
FBgn0023167	36306	SmD3	FBgn0023167	0.578137	6.99231	0.0881177	0.544266
FBgn0023169	43904	SNF1A	FBgn0023169	-0.426184	6.56757	0.142306	0.60061
FBgn0023170	37849	RpL39	FBgn0023170	0.486638	11.5952	0.109752	0.560207
FBgn0023171	35746	rnh1	FBgn0023171	0.0685319	5.90447	0.78564	0.949977
FBgn0023172	36915	RhoGEF2	FBgn0023172	-0.300375	7.56959	0.263134	0.689531
FBgn0023174	39628	Prosbeta2	FBgn0023174	0.0770706	6.02247	0.755806	0.941188
FBgn0023175	36018	Prosalpha7	FBgn0023175	0.27871	6.96641	0.300068	0.707654
FBgn0023177	45031	Pp4-19C	FBgn0023177	-0.0831833	6.39842	0.733505	0.931365
FBgn0023180	36017	Orc6	FBgn0023180	-0.0681765	3.46944	0.825424	0.963719
FBgn0023181	37970	Orc4	FBgn0023181	-0.536328	3.18841	0.158881	0.614681
FBgn0023211	37237	Elongin-C	FBgn0023211	0.314463	6.52672	0.267213	0.691706
FBgn0023212	42435	Elongin-B	FBgn0023212	-0.00912436	6.64993	0.971716	1
FBgn0023213	43839	eIF4G	FBgn0023213	0.24663	7.56813	0.381615	0.763409
FBgn0023214	37149	edl	FBgn0023214	0.494964	7.63794	0.104769	0.554984
FBgn0023215	31331	Mnt	FBgn0023215	0.387888	8.94976	0.204445	0.651713
FBgn0023216	31329	Parg	FBgn0023216	-0.493899	5.42155	0.108773	0.560207
FBgn0023388	35378	Dap160	FBgn0023388	-0.224482	5.8969	0.372443	0.760158
FBgn0023395	40111	Chd3	FBgn0023395	-0.25266	3.67334	0.445878	0.80363
FBgn0023407	34767	B4	FBgn0023407	-0.00232893	6.09008	0.993721	1
FBgn0023416	35419	Ac3	FBgn0023416	-0.258665	6.14122	0.325409	0.72925
FBgn0023423	42504	slmb	FBgn0023423	-0.12158	5.83649	0.636592	0.891166
FBgn0023458	31557	Rbcn-3A	FBgn0023458	-0.960083	6.01237	0.0132784	0.536359
FBgn0023477	37804	Tal	FBgn0023477	0.202286	7.62229	0.444375	0.80212
FBgn0023479	39048	Tequila	FBgn0023479	0.0426879	3.55827	0.89521	0.983531
FBgn0023506	31780	Es2	FBgn0023506	-0.143673	3.72956	0.621033	0.883781
FBgn0023507	31184	CG3835	FBgn0023507	0.164928	5.40504	0.608132	0.878247
FBgn0023508	31157	Ocrl	FBgn0023508	-0.111	6.83441	0.658139	0.901537
FBgn0023509	31153	mip130	FBgn0023509	-0.273441	5.95146	0.269218	0.692066
FBgn0023510	31155	Rbcn-3B	FBgn0023510	-0.368023	7.05239	0.178839	0.633139
FBgn0023511	31154	Edem1	FBgn0023511	-0.730057	5.5961	0.0160819	0.536359
FBgn0023512	31156	eIF2B-epsilon	FBgn0023512	-0.200629	6.21582	0.423896	0.786119
FBgn0023513	31142	CG14803	FBgn0023513	-0.323196	3.85188	0.293343	0.70292
FBgn0023514	31146	CG14805	FBgn0023514	0.116119	6.34743	0.63185	0.890048
FBgn0023515	31139	CG14814	FBgn0023515	-0.383054	3.52273	0.27351	0.693375
FBgn0023516	31141	Pex5	FBgn0023516	-0.237023	3.51002	0.450662	0.803967
FBgn0023517	31143	Pgam5	FBgn0023517	0.17009	5.55458	0.500669	0.826228
FBgn0023518	31149	trr	FBgn0023518	-0.787542	6.17551	0.019573	0.536359
FBgn0023519	31150	mRpL16	FBgn0023519	0.480903	6.31777	0.0751458	0.540823
FBgn0023520	2768908	CG3857	FBgn0023520	-0.33922	4.66242	0.191028	0.640635
FBgn0023521	31160	CG3587	FBgn0023521	0.226152	3.5599	0.510947	0.83251
FBgn0023522	31158	CG11596	FBgn0023522	0.00877411	5.74687	0.974738	1
FBgn0023524	31211	CG3078	FBgn0023524	-0.307132	1.52005	0.540341	0.846226
FBgn0023525	31209	CG3191	FBgn0023525	0.759925	3.79052	0.0244397	0.536359
FBgn0023526	31217	CG2865	FBgn0023526	0.499851	8.85244	0.105029	0.554984
FBgn0023527	31213	CG3071	FBgn0023527	0.233858	5.42847	0.357137	0.749467
FBgn0023528	31214	CG2924	FBgn0023528	-0.0197862	7.57023	0.941468	0.997126
FBgn0023529	31215	CG2918	FBgn0023529	0.208494	9.63404	0.450435	0.803967
FBgn0023530	31119	CG3740	FBgn0023530	0.48436	6.52521	0.0597431	0.540823
FBgn0023531	31121	CG32809	FBgn0023531	-0.364229	5.1355	0.175127	0.630683
FBgn0023535	46717	arg	FBgn0023535	0.491612	1.89975	0.299384	0.707225
FBgn0023536	30994	CG3156	FBgn0023536	-0.108689	3.07568	0.753404	0.939931
FBgn0023537	30995	CG17896	FBgn0023537	-0.255442	5.8199	0.363741	0.754412
FBgn0023540	31189	CG3630	FBgn0023540	0.051608	3.88898	0.868123	0.977385
FBgn0023541	45706	Cyp4d14	FBgn0023541	-0.191847	2.44068	0.628746	0.889014
FBgn0023542	31195	Nmd3	FBgn0023542	0.194785	6.05982	0.429177	0.789276
FBgn0023545	31163	CG4406	FBgn0023545	-0.0500266	5.29462	0.85271	0.971284
FBgn0023549	31198	Mct1	FBgn0023549	0.00501802	4.31472	0.994348	1
FBgn0024150	40333	Ac78C	FBgn0024150	-1.41724	2.41012	0.0122376	0.536359
FBgn0024183	34885	vig	FBgn0024183	-0.0747566	7.45184	0.775474	0.947493
FBgn0024187	43905	syd	FBgn0024187	-0.502459	4.96708	0.0927634	0.548498
FBgn0024188	44724	san	FBgn0024188	0.397463	5.66332	0.118426	0.574911
FBgn0024191	44238	sip1	FBgn0024191	-0.316988	2.90998	0.388631	0.763541
FBgn0024194	44098	rasp	FBgn0024194	-0.344045	5.01466	0.207718	0.654259
FBgn0024196	36963	robl	FBgn0024196	0.472289	6.06717	0.0748218	0.540823
FBgn0024222	44432	ird5	FBgn0024222	-0.469783	4.53063	0.0906349	0.547601
FBgn0024227	34504	ial	FBgn0024227	0.284363	6.01428	0.260023	0.689303
FBgn0024230	44433	Hs2st	FBgn0024230	-0.159796	3.24914	0.61494	0.881038
FBgn0024234	37778	gbb	FBgn0024234	-0.0533585	6.48044	0.82976	0.964757
FBgn0024236	38976	foi	FBgn0024236	-0.425291	6.52599	0.128632	0.587179
FBgn0024238	32721	Fim	FBgn0024238	0.356836	9.37492	0.198118	0.644753
FBgn0024245	35207	dnt	FBgn0024245	-0.13447	4.11771	0.650777	0.897588
FBgn0024248	64880	chico	FBgn0024248	-0.189635	4.99789	0.458202	0.807146
FBgn0024250	31665	brk	FBgn0024250	-0.31783	4.81568	0.265942	0.691706
FBgn0024273	43402	WASp	FBgn0024273	-0.16612	4.59914	0.570688	0.863787
FBgn0024277	43974	trio	FBgn0024277	-0.311055	7.57475	0.26911	0.692066
FBgn0024285	34312	Srp54	FBgn0024285	-0.0688061	6.51262	0.777881	0.947773
FBgn0024291	34708	Sir2	FBgn0024291	-0.506503	5.60843	0.113353	0.564283
FBgn0024314	43978	Plap	FBgn0024314	-0.123202	6.41771	0.616652	0.882954
FBgn0024320	34358	Npc1a	FBgn0024320	-0.476088	5.77099	0.0764804	0.540823
FBgn0024321	41747	NK7.1	FBgn0024321	0.723887	4.80618	0.0298782	0.540823
FBgn0024326	41020	Mkk4	FBgn0024326	-0.0149214	5.68811	0.955604	1
FBgn0024329	42253	Mekk1	FBgn0024329	-0.0404464	8.13011	0.880421	0.980374
FBgn0024330	44728	MED6	FBgn0024330	0.121467	4.11514	0.660511	0.903364
FBgn0024332	31449	Mcm3	FBgn0024332	-0.298421	4.8207	0.266174	0.691706
FBgn0024352	33202	Hop	FBgn0024352	-0.146221	8.04942	0.6059	0.877571
FBgn0024360	31081	CG11418	FBgn0024360	-0.129413	4.83266	0.62098	0.883781
FBgn0024362	31079	CG11412	FBgn0024362	0.016216	7.17162	0.951266	0.999333
FBgn0024364	31083	CG11417	FBgn0024364	0.448672	7.34064	0.151537	0.610739
FBgn0024365	31082	CG12773	FBgn0024365	-0.335758	6.62301	0.197087	0.643476
FBgn0024371	35381	E2f2	FBgn0024371	0.110614	4.83447	0.679672	0.913269
FBgn0024432	42199	Dlc90F	FBgn0024432	0.254556	7.79763	0.376275	0.762351
FBgn0024491	41965	Bin1	FBgn0024491	0.556628	5.06974	0.0699348	0.540823
FBgn0024509	44437	sec13	FBgn0024509	0.147086	8.64198	0.589356	0.869844
FBgn0024510	46719	dlt	FBgn0024510	-0.164275	3.35014	0.634179	0.890868
FBgn0024542	38795	Neos	FBgn0024542	0.0963272	3.44241	0.78319	0.949423
FBgn0024555	41675	flfl	FBgn0024555	-0.38928	6.64125	0.136318	0.593195
FBgn0024556	44438	EfTuM	FBgn0024556	0.0643781	7.47502	0.810782	0.9607
FBgn0024558	42663	Dph5	FBgn0024558	0.226385	6.41729	0.360523	0.75256
FBgn0024689	35054	fws	FBgn0024689	0.0722684	5.45821	0.779037	0.947858
FBgn0024698	44250	Cpsf160	FBgn0024698	-0.262144	4.77574	0.337336	0.736187
FBgn0024728	43809	Slip1	FBgn0024728	-0.0714357	5.44932	0.784987	0.949977
FBgn0024732	36290	Drep-1	FBgn0024732	0.126588	3.7667	0.6663	0.906826
FBgn0024733	43864	RpL10	FBgn0024733	0.521734	12.7394	0.0958232	0.550473
FBgn0024734	34952	PRL-1	FBgn0024734	0.133352	7.91271	0.621332	0.883781
FBgn0024754	36726	Flo-1	FBgn0024754	0.207581	7.26809	0.437262	0.795421
FBgn0024804	3354919	Dbp80	FBgn0024804	0.0228106	5.4804	0.931749	0.994102
FBgn0024806	252479	DIP2	FBgn0024806	-0.459773	5.79147	0.100453	0.552247
FBgn0024807	43981	DIP1	FBgn0024807	0.107223	7.26687	0.68613	0.915316
FBgn0024811	43775	Crk	FBgn0024811	0.256575	4.95483	0.324026	0.728266
FBgn0024814	40221	Clc	FBgn0024814	0.27185	7.81358	0.315906	0.72276
FBgn0024833	41150	AP-47	FBgn0024833	-0.0126527	6.0889	0.960556	1
FBgn0024841	43499	Pcd	FBgn0024841	0.294439	7.14334	0.309471	0.716779
FBgn0024846	34780	p38b	FBgn0024846	-0.541197	4.04111	0.082347	0.540823
FBgn0024887	40242	kin17	FBgn0024887	-0.163735	4.735	0.535741	0.843552
FBgn0024889	40160	Kap-alpha1	FBgn0024889	-0.177332	5.67128	0.512798	0.833313
FBgn0024891	43757	ferrochelatase	FBgn0024891	0.129559	6.19701	0.601548	0.875736
FBgn0024909	40934	Taf7	FBgn0024909	0.0229276	3.83056	0.94111	0.997126
FBgn0024912	40816	agt	FBgn0024912	0.492084	3.52911	0.114176	0.566382
FBgn0024920	33499	Ts	FBgn0024920	-0.230827	5.6936	0.380313	0.763409
FBgn0024921	38721	Trn	FBgn0024921	0.393346	7.2885	0.18313	0.634244
FBgn0024945	38029	NitFhit	FBgn0024945	-0.110174	4.34496	0.709978	0.922945
FBgn0024947	33495	NTPase	FBgn0024947	-0.133026	6.00915	0.602997	0.87666
FBgn0024956	36130	Mat1	FBgn0024956	-0.147624	5.40773	0.575067	0.865141
FBgn0024957	41269	Irp-1B	FBgn0024957	-0.24629	4.40984	0.358881	0.751467
FBgn0024958	42689	Irp-1A	FBgn0024958	-0.18364	5.24924	0.51584	0.834954
FBgn0024973	31261	CG2701	FBgn0024973	0.172498	5.53833	0.525943	0.840865
FBgn0024975	31267	CG2712	FBgn0024975	-0.14625	2.46491	0.683111	0.914616
FBgn0024977	31264	CG2709	FBgn0024977	-0.171053	4.01824	0.547951	0.85171
FBgn0024980	31269	Syx4	FBgn0024980	0.457179	5.02965	0.0879521	0.544266
FBgn0024983	31001	CG4293	FBgn0024983	-0.0155511	4.41914	0.958021	1
FBgn0024984	31196	CG3457	FBgn0024984	0.151745	5.94457	0.549698	0.852719
FBgn0024985	31090	CG11448	FBgn0024985	-0.086728	7.24027	0.749422	0.937758
FBgn0024986	44736	CG3719	FBgn0024986	0.195478	5.77107	0.450475	0.803967
FBgn0024987	31086	ssx	FBgn0024987	-0.375221	7.40969	0.175969	0.631228
FBgn0024991	31260	CG2694	FBgn0024991	-0.162531	4.1195	0.572623	0.863789
FBgn0024992	31253	CG2658	FBgn0024992	-0.21569	6.18427	0.389146	0.763541
FBgn0024993	31254	CG2662	FBgn0024993	0.0266175	3.0841	0.947926	0.998794
FBgn0024994	31255	Csat	FBgn0024994	-0.0692131	4.80051	0.797676	0.954152
FBgn0024996	31256	eIF2B-beta	FBgn0024996	-0.0465224	5.18985	0.858444	0.973551
FBgn0024997	31258	CG2681	FBgn0024997	0.372111	4.78753	0.172577	0.629419
FBgn0024998	31259	CG2685	FBgn0024998	0.161019	5.04035	0.531411	0.843
FBgn0025109	44441	Bem46	FBgn0025109	-0.363945	3.79509	0.226572	0.672182
FBgn0025111	32008	Ant2	FBgn0025111	0.407484	3.98623	0.195393	0.642676
FBgn0025117	34294	und	FBgn0025117	-0.114071	7.111	0.664734	0.905977
FBgn0025140	42595	pit	FBgn0025140	0.15931	5.60759	0.529343	0.84237
FBgn0025185	35682	az2	FBgn0025185	-0.189404	4.87262	0.477263	0.811967
FBgn0025186	37542	ari-2	FBgn0025186	-0.19364	4.30303	0.482533	0.815063
FBgn0025286	35988	RpL31	FBgn0025286	0.798801	11.5945	0.0304393	0.540823
FBgn0025335	37782	CG4585	FBgn0025335	-0.0471334	5.68411	0.851213	0.971212
FBgn0025336	37787	CG4882	FBgn0025336	0.0535243	4.80728	0.838142	0.966876
FBgn0025352	37784	Thiolase	FBgn0025352	0.0814368	6.51787	0.738741	0.933386
FBgn0025355	45739	SuUR	FBgn0025355	-0.00689037	3.45482	1	1
FBgn0025366	34419	Ip259	FBgn0025366	0.136133	8.83884	0.626094	0.887
FBgn0025373	36209	Fpps	FBgn0025373	-0.0736275	6.58771	0.767212	0.945159
FBgn0025381	31105	rush	FBgn0025381	-0.0105475	8.46146	0.968788	1
FBgn0025382	31103	Rab27	FBgn0025382	0.142188	4.86097	0.590208	0.870655
FBgn0025383	31102	CG14780	FBgn0025383	-0.0163438	3.2747	0.973696	1
FBgn0025388	31393	CG12179	FBgn0025388	-0.764875	2.8896	0.0712152	0.540823
FBgn0025390	31111	Mur2B	FBgn0025390	-1.69856	1.83919	0.0106838	0.536359
FBgn0025391	31129	Scgdelta	FBgn0025391	-0.0142551	2.64841	1	1
FBgn0025394	31110	inc	FBgn0025394	-0.0795823	6.77612	0.745334	0.936017
FBgn0025455	39961	CycT	FBgn0025455	0.180543	7.61706	0.519597	0.836601
FBgn0025456	42092	CREG	FBgn0025456	-0.0783539	3.02822	0.831395	0.965169
FBgn0025457	43490	Bub3	FBgn0025457	-0.08838	5.85144	0.726924	0.930443
FBgn0025463	32268	Bap60	FBgn0025463	0.0941627	6.29601	0.700073	0.92222
FBgn0025469	35773	slv	FBgn0025469	0.113053	4.13342	0.687194	0.915869
FBgn0025519	36808	fidipidine	FBgn0025519	-0.0145636	4.80107	0.96252	1
FBgn0025525	44254	bab2	FBgn0025525	-0.667282	2.75407	0.0999495	0.552247
FBgn0025549	31664	unc-119	FBgn0025549	0.352106	4.82108	0.21547	0.662146
FBgn0025558	39857	CG4101	FBgn0025558	0.58299	5.70447	0.0857541	0.541649
FBgn0025571	43912	SF1	FBgn0025571	-0.190958	6.27656	0.455661	0.806093
FBgn0025574	42821	Pli	FBgn0025574	0.0370939	5.46182	0.893332	0.98252
FBgn0025582	39877	Int6	FBgn0025582	0.193205	9.16378	0.477772	0.811967
FBgn0025592	43913	Gyk	FBgn0025592	0.0703159	5.04686	0.790849	0.952742
FBgn0025608	35129	Faf	FBgn0025608	-0.0220717	6.12614	0.930179	0.99408
FBgn0025615	31399	Torsin	FBgn0025615	0.00539768	5.55205	0.985989	1
FBgn0025621	31026	CG16989	FBgn0025621	-0.156211	4.86547	0.564227	0.859758
FBgn0025624	31177	CG4025	FBgn0025624	-0.159911	5.96963	0.518634	0.8363
FBgn0025625	31170	Sik2	FBgn0025625	-0.961552	2.71995	0.0150802	0.536359
FBgn0025626	31171	CG4281	FBgn0025626	-0.10194	6.62149	0.675616	0.911064
FBgn0025627	31173	CG4194	FBgn0025627	-0.534996	1.28438	0.221966	0.667099
FBgn0025628	31174	CG4199	FBgn0025628	-0.180678	8.34588	0.508026	0.830684
FBgn0025629	31176	CG4045	FBgn0025629	0.441556	5.59096	0.0905173	0.547601
FBgn0025630	31175	CG4061	FBgn0025630	0.309854	4.95719	0.244398	0.677548
FBgn0025631	31168	moody	FBgn0025631	-0.180763	6.56289	0.463718	0.807799
FBgn0025632	31169	CG4313	FBgn0025632	-0.487759	1.94899	0.2197	0.666952
FBgn0025633	31004	CG13366	FBgn0025633	-0.358672	6.30072	0.156031	0.61445
FBgn0025634	31013	CG13367	FBgn0025634	-0.240414	4.57426	0.361366	0.753407
FBgn0025635	47718	CG17829	FBgn0025635	-0.133272	3.60163	0.662984	0.905166
FBgn0025637	31016	skpA	FBgn0025637	0.190747	7.59677	0.474892	0.811817
FBgn0025638	31014	Roc1a	FBgn0025638	0.459488	6.53239	0.10334	0.553137
FBgn0025639	31015	Hmt4-20	FBgn0025639	-0.610514	6.14923	0.045	0.540823
FBgn0025640	31007	CG13369	FBgn0025640	0.0966543	4.71977	0.716	0.924278
FBgn0025641	31075	DAAM	FBgn0025641	-0.217274	7.74367	0.408393	0.777624
FBgn0025642	31074	CG32812	FBgn0025642	-0.367527	4.23779	0.262955	0.689531
FBgn0025674	49816	CycK	FBgn0025674	-0.0141576	7.58437	0.95786	1
FBgn0025676	38088	CkIIalpha-i3	FBgn0025676	0.16571	3.81208	0.578564	0.86628
FBgn0025678	34976	CaBP1	FBgn0025678	0.181879	8.62291	0.504582	0.827958
FBgn0025681	48421	CG3558	FBgn0025681	-0.396817	6.2161	0.133723	0.592206
FBgn0025682	38145	scf	FBgn0025682	0.19681	8.57191	0.479397	0.813417
FBgn0025683	33171	CG3164	FBgn0025683	-0.411833	7.69181	0.164945	0.622831
FBgn0025684	33650	MFS18	FBgn0025684	0.00166446	4.37373	1	1
FBgn0025687	34064	LKR	FBgn0025687	-0.23879	6.49259	0.368648	0.758493
FBgn0025693	35513	CG11163	FBgn0025693	-0.376476	6.07811	0.153259	0.61225
FBgn0025700	34314	CG5885	FBgn0025700	0.230536	6.87318	0.378038	0.763219
FBgn0025716	36956	Bap55	FBgn0025716	0.0698542	5.79639	0.782061	0.949116
FBgn0025720	37288	Ate1	FBgn0025720	0.147538	5.45128	0.564031	0.859758
FBgn0025724	45757	beta'Cop	FBgn0025724	-0.261664	7.34749	0.354618	0.747967
FBgn0025725	38199	alphaCop	FBgn0025725	-0.346185	7.86386	0.216065	0.662146
FBgn0025726	43841	unc-13	FBgn0025726	-0.0254855	7.87236	0.924791	0.99261
FBgn0025740	43766	plexB	FBgn0025740	-0.0951367	3.12494	0.799309	0.954429
FBgn0025741	43832	plexA	FBgn0025741	-0.49176	5.9285	0.0622072	0.540823
FBgn0025742	33845	mtm	FBgn0025742	-0.52639	4.65609	0.0863951	0.543283
FBgn0025743	32631	mbt	FBgn0025743	0.0975936	6.01526	0.712782	0.923983
FBgn0025777	33944	homer	FBgn0025777	-0.403258	4.73374	0.165134	0.622832
FBgn0025781	42753	cdc16	FBgn0025781	-0.340659	3.51291	0.315044	0.722246
FBgn0025790	37781	TBPH	FBgn0025790	-0.115581	5.7453	0.646155	0.895546
FBgn0025800	31738	Smox	FBgn0025800	-0.242621	5.7274	0.387374	0.763541
FBgn0025802	41427	Sbf	FBgn0025802	-0.93251	4.49327	0.00773414	0.536359
FBgn0025806	37850	Rap2l	FBgn0025806	0.450951	6.15403	0.0811617	0.540823
FBgn0025807	40054	Rad9	FBgn0025807	-0.103926	2.07449	0.799307	0.954429
FBgn0025808	41779	Rad17	FBgn0025808	-0.0300466	3.26695	0.934894	0.994727
FBgn0025809	32529	Paf-AHalpha	FBgn0025809	0.51861	5.39721	0.0685353	0.540823
FBgn0025814	44110	Mgstl	FBgn0025814	0.802483	4.25445	0.0156666	0.536359
FBgn0025815	31603	Mcm6	FBgn0025815	-0.376055	5.74553	0.227379	0.672314
FBgn0025820	38235	JTBR	FBgn0025820	0.191304	4.13553	0.497127	0.824705
FBgn0025821	41414	I-t	FBgn0025821	0.0751536	1.43812	0.899415	0.984841
FBgn0025825	44446	Hdac3	FBgn0025825	0.259322	5.6828	0.325391	0.72925
FBgn0025830	36886	IntS8	FBgn0025830	-0.28764	4.15006	0.294227	0.703877
FBgn0025832	36887	Fen1	FBgn0025832	0.211751	5.12382	0.41093	0.778459
FBgn0025839	31190	CG3621	FBgn0025839	0.915902	6.1893	0.00685117	0.536359
FBgn0025864	31800	Crag	FBgn0025864	-0.502629	6.40564	0.0568381	0.540823
FBgn0025865	42491	Cortactin	FBgn0025865	-0.148593	8.19865	0.58208	0.867106
FBgn0025866	39165	CalpB	FBgn0025866	-0.364661	4.27671	0.228661	0.672628
FBgn0025874	39539	Meics	FBgn0025874	0.16228	3.00926	0.634935	0.891166
FBgn0025885	35671	Inos	FBgn0025885	-0.031397	8.98695	0.90678	0.987379
FBgn0025936	43803	Eph	FBgn0025936	-0.0731155	5.55017	0.775313	0.947493
FBgn0026015	31565	Top3beta	FBgn0026015	0.0126135	5.48879	0.963846	1
FBgn0026056	42484	Rlip	FBgn0026056	-0.0919332	3.49969	0.768716	0.945159
FBgn0026059	41955	Mhcl	FBgn0026059	-0.560352	5.18064	0.0469058	0.540823
FBgn0026060	31544	Mipp2	FBgn0026060	-1.02705	1.33741	0.0521447	0.540823
FBgn0026076	32541	UBL3	FBgn0026076	0.00592236	5.75233	0.983439	1
FBgn0026079	45064	Nsun2	FBgn0026079	0.00394416	7.91427	0.988646	1
FBgn0026080	31362	Tip60	FBgn0026080	-0.12129	6.7417	0.618104	0.883309
FBgn0026083	31363	tyf	FBgn0026083	0.378909	9.72261	0.215121	0.662146
FBgn0026084	31359	cib	FBgn0026084	0.0621209	9.13514	0.816933	0.961943
FBgn0026085	31361	dgt4	FBgn0026085	0.254437	5.61375	0.360505	0.75256
FBgn0026086	31130	Adar	FBgn0026086	-0.219549	4.78011	0.416209	0.780904
FBgn0026088	31147	CG14818	FBgn0026088	0.442881	6.77701	0.116218	0.571397
FBgn0026089	31145	CG14817	FBgn0026089	0.844258	5.99945	0.0118524	0.536359
FBgn0026090	31137	CG14812	FBgn0026090	0.466117	6.38694	0.0833383	0.540823
FBgn0026143	31052	CDC45L	FBgn0026143	-0.0169209	5.24547	0.949551	0.999186
FBgn0026144	31669	CBP	FBgn0026144	0.180114	6.09436	0.495079	0.823493
FBgn0026147	47729	CG16833	FBgn0026147	-0.0546128	5.44719	0.835235	0.966876
FBgn0026148	47730	CG12253	FBgn0026148	0.0450813	2.13128	0.953511	1
FBgn0026149	31890	BCL7-like	FBgn0026149	0.168615	4.86116	0.531934	0.843
FBgn0026150	35029	ApepP	FBgn0026150	-0.281607	3.72622	0.337184	0.736083
FBgn0026160	39217	tna	FBgn0026160	0.675047	8.38478	0.0411658	0.540823
FBgn0026169	3772141	snoRNA:Psi18S-1820	FBgn0026169	0.227611	2.1814	0.566061	0.861248
FBgn0026170	NA	NA	FBgn0026170	0.836018	9.98812	0.018187	0.536359
FBgn0026179	40327	siz	FBgn0026179	-0.600079	5.07482	0.0365421	0.540823
FBgn0026181	43916	rok	FBgn0026181	-0.478993	5.92485	0.0916663	0.547601
FBgn0026189	38372	prominin-like	FBgn0026189	-0.263547	7.97936	0.361656	0.753788
FBgn0026192	32752	par-6	FBgn0026192	0.225793	6.21663	0.388835	0.763541
FBgn0026196	33966	nop5	FBgn0026196	1.03094	6.91966	0.00509119	0.536359
FBgn0026197	43918	noe	FBgn0026197	0.694091	4.69422	0.0494196	0.540823
FBgn0026199	43811	myo	FBgn0026199	-0.29498	5.51	0.267129	0.691706
FBgn0026206	45775	mei-P26	FBgn0026206	0.481947	7.58455	0.105002	0.554984
FBgn0026207	41562	mbo	FBgn0026207	-0.00658823	5.085	0.982667	1
FBgn0026238	35478	gus	FBgn0026238	-0.10392	5.68629	0.680665	0.913384
FBgn0026239	53563	gukh	FBgn0026239	0.67498	1.1779	0.177316	0.633139
FBgn0026250	44260	eIF-1A	FBgn0026250	0.388814	8.48232	0.193311	0.641288
FBgn0026252	44747	msk	FBgn0026252	-0.254863	8.68814	0.35799	0.750586
FBgn0026257	42881	cav	FBgn0026257	-0.242338	3.27931	0.451159	0.803967
FBgn0026259	44261	eIF5B	FBgn0026259	0.384042	8.25821	0.199349	0.646074
FBgn0026261	37587	bonsai	FBgn0026261	0.290003	5.1501	0.292087	0.701507
FBgn0026262	43793	bip2	FBgn0026262	0.401386	7.882	0.151932	0.611045
FBgn0026263	38891	bip1	FBgn0026263	-0.164052	3.82459	0.571884	0.863787
FBgn0026309	37034	aft	FBgn0026309	-0.449363	3.35108	0.183248	0.634244
FBgn0026313	252671	X11L	FBgn0026313	-0.201346	6.02511	0.415047	0.780904
FBgn0026315	41334	Ugt35a	FBgn0026315	-0.610133	3.06705	0.100712	0.552247
FBgn0026316	37035	UbcD10	FBgn0026316	0.0368425	6.12063	0.885934	0.981268
FBgn0026317	42862	Tsc1	FBgn0026317	-0.247554	5.68729	0.352556	0.746409
FBgn0026318	31746	Traf6	FBgn0026318	0.0499581	2.38777	0.921618	0.992164
FBgn0026319	33638	Traf4	FBgn0026319	0.134242	5.07219	0.605424	0.877571
FBgn0026323	39659	Tak1	FBgn0026323	-0.141377	5.65561	0.573716	0.864789
FBgn0026324	33468	Taf10b	FBgn0026324	0.216219	4.5765	0.448655	0.803967
FBgn0026326	35954	Mad1	FBgn0026326	-0.323454	4.80778	0.23022	0.674109
FBgn0026361	43990	2005-09-01	FBgn0026361	-0.0540418	4.15583	0.845547	0.969508
FBgn0026369	44263	Sara	FBgn0026369	-0.444811	6.30712	0.102495	0.55236
FBgn0026370	36706	SRPK	FBgn0026370	0.391023	7.37053	0.190202	0.640635
FBgn0026371	40384	SAK	FBgn0026371	-0.368168	4.29332	0.195247	0.642676
FBgn0026372	38208	RpL23A	FBgn0026372	0.0283666	12.5295	0.921125	0.992164
FBgn0026373	34796	RpII33	FBgn0026373	0.394594	4.8477	0.143658	0.601975
FBgn0026374	32531	Rhp	FBgn0026374	0.406035	1.6152	0.400744	0.772238
FBgn0026375	32743	RhoGAPp190	FBgn0026375	0.210101	6.99817	0.439042	0.797426
FBgn0026376	44115	Rgl	FBgn0026376	-0.530351	2.79555	0.176013	0.631228
FBgn0026378	37246	Rep	FBgn0026378	-0.249667	5.16699	0.351025	0.745672
FBgn0026379	43991	Pten	FBgn0026379	-0.412413	4.22815	0.130837	0.588094
FBgn0026380	41079	Prosbeta3	FBgn0026380	0.497847	6.11342	0.0597983	0.540823
FBgn0026393	35743	Or43b	FBgn0026393	-0.137946	2.68518	0.705943	0.92222
FBgn0026400	43384	Noa36	FBgn0026400	0.188307	5.91459	0.455701	0.806093
FBgn0026401	3355136	Nipped-B	FBgn0026401	0.258463	8.02412	0.342707	0.739663
FBgn0026402	44748	NiPp1	FBgn0026402	0.141102	4.3113	0.616826	0.882959
FBgn0026404	39173	Nc	FBgn0026404	-0.532526	4.17195	0.0868018	0.543398
FBgn0026409	39587	Mpcp	FBgn0026409	0.231676	8.23518	0.386478	0.763541
FBgn0026417	40598	Hus1-like	FBgn0026417	-0.0104781	2.13858	1	1
FBgn0026418	39557	Hsc70Cb	FBgn0026418	0.234993	8.35758	0.382847	0.763465
FBgn0026427	36621	Su(var)2-HP2	FBgn0026427	-0.309703	6.7629	0.238612	0.676656
FBgn0026428	32461	HDAC6	FBgn0026428	-0.329691	3.96527	0.230642	0.674118
FBgn0026430	32946	Grip84	FBgn0026430	-0.0853395	4.73741	0.75076	0.938317
FBgn0026431	34441	Grip75	FBgn0026431	-0.598226	3.33016	0.120776	0.577968
FBgn0026432	39365	Grip163	FBgn0026432	-0.697418	3.92006	0.061168	0.540823
FBgn0026433	32478	Grip128	FBgn0026433	-0.517369	3.66537	0.0850752	0.541013
FBgn0026441	44451	ear	FBgn0026441	-0.30273	5.24656	0.298843	0.707225
FBgn0026479	33445	Drp1	FBgn0026479	-0.0632108	6.00575	0.809627	0.959857
FBgn0026533	47906	Dek	FBgn0026533	-0.319066	7.6813	0.244956	0.677932
FBgn0026562	43230	BM-40-SPARC	FBgn0026562	-0.0453763	10.2815	0.886658	0.981268
FBgn0026566	40814	CG1307	FBgn0026566	0.12936	5.42389	0.611805	0.880381
FBgn0026570	48613	CG5704	FBgn0026570	0.229001	5.6934	0.355653	0.748604
FBgn0026573	36278	CG8290	FBgn0026573	-0.0643782	6.45611	0.790446	0.952742
FBgn0026575	32613	hang	FBgn0026575	-0.532961	7.36988	0.065871	0.540823
FBgn0026576	42849	CG5991	FBgn0026576	-0.204608	5.57487	0.426856	0.787559
FBgn0026577	35397	CG8677	FBgn0026577	0.388941	7.59343	0.153314	0.61225
FBgn0026582	37407	CG9418	FBgn0026582	0.184339	4.13859	0.500365	0.826228
FBgn0026592	38452	Fie	FBgn0026592	0.170593	2.49619	0.638667	0.892008
FBgn0026593	48422	CG5707	FBgn0026593	-0.226419	1.97709	0.623413	0.884854
FBgn0026597	43565	Axn	FBgn0026597	-0.818996	5.84396	0.015847	0.536359
FBgn0026598	42871	Apc2	FBgn0026598	-0.458536	3.729	0.129031	0.587179
FBgn0026602	44750	Ady43A	FBgn0026602	0.6471	4.12153	0.0303321	0.540823
FBgn0026616	41913	alpha-Man-IIb	FBgn0026616	-2.30462	1.29811	0.00267354	0.536359
FBgn0026619	36405	Taz	FBgn0026619	-0.113952	4.46748	0.671154	0.908927
FBgn0026620	40589	tacc	FBgn0026620	0.117277	8.22099	0.658098	0.901537
FBgn0026630	40093	nes	FBgn0026630	-0.106854	6.07118	0.673966	0.910549
FBgn0026634	41870	ldlCp	FBgn0026634	-0.249241	3.57847	0.420039	0.783202
FBgn0026666	32513	l(1)G0136	FBgn0026666	0.269079	4.64379	0.361974	0.75412
FBgn0026679	31793	IntS4	FBgn0026679	-0.269476	4.73319	0.329728	0.732049
FBgn0026702	31475	l(1)G0045	FBgn0026702	0.0734485	3.38019	0.830131	0.964757
FBgn0026713	32373	l(1)G0007	FBgn0026713	-0.131071	6.33181	0.591855	0.871839
FBgn0026718	34176	fu12	FBgn0026718	0.701817	2.16205	0.0964472	0.550473
FBgn0026721	36919	fat-spondin	FBgn0026721	-4.03594e-06	5.57672	1	1
FBgn0026722	35747	drosha	FBgn0026722	-0.30139	4.68364	0.262918	0.689531
FBgn0026737	41872	CG6171	FBgn0026737	0.206271	4.46395	0.449217	0.803967
FBgn0026738	39671	CG7857	FBgn0026738	-0.177152	4.2265	0.527915	0.842197
FBgn0026741	36406	mRpL18	FBgn0026741	0.402066	5.03414	0.140364	0.599229
FBgn0026749	32295	Yippee	FBgn0026749	0.100786	4.18363	0.722177	0.927761
FBgn0026751	31451	XRCC1	FBgn0026751	-0.048255	5.30449	0.851728	0.971284
FBgn0026753	42341	Vha13	FBgn0026753	0.492988	8.17682	0.128357	0.587179
FBgn0026761	35559	Trap1	FBgn0026761	-0.0118158	5.92758	0.964319	1
FBgn0026777	43785	Rad23	FBgn0026777	0.209842	5.93661	0.395678	0.768286
FBgn0026787	33167	Nhe1	FBgn0026787	-0.274511	4.61271	0.317529	0.723632
FBgn0026869	43796	Thd1	FBgn0026869	-0.501354	6.36511	0.052928	0.540823
FBgn0026872	31099	CG14777	FBgn0026872	0.449043	5.93644	0.118603	0.574911
FBgn0026873	31140	MED18	FBgn0026873	0.226608	4.24534	0.409771	0.777787
FBgn0026876	31072	CG11403	FBgn0026876	-0.304107	5.28904	0.272048	0.693299
FBgn0026879	50364	CG13364	FBgn0026879	0.442492	6.95213	0.185411	0.635992
FBgn0027052	34433	CHIP	FBgn0027052	0.260296	4.89444	0.312807	0.720815
FBgn0027053	42000	CSN5	FBgn0027053	0.0513066	5.94521	0.837529	0.966876
FBgn0027054	35759	CSN4	FBgn0027054	-0.150051	4.85745	0.573786	0.864789
FBgn0027055	40308	CSN3	FBgn0027055	-0.0827538	5.6848	0.744659	0.935705
FBgn0027057	40063	CSN1b	FBgn0027057	0.0440842	4.55099	0.874362	0.978894
FBgn0027066	35584	Eb1	FBgn0027066	0.355814	9.38247	0.215503	0.662146
FBgn0027079	45783	Aats-val	FBgn0027079	0.0019566	7.37493	0.99532	1
FBgn0027080	39829	Aats-tyr	FBgn0027080	0.00269755	6.6679	0.992646	1
FBgn0027081	45784	Aats-thr	FBgn0027081	0.107466	8.13841	0.686007	0.915316
FBgn0027082	38331	Aats-pro	FBgn0027082	0.0283704	3.76958	0.930326	0.99408
FBgn0027083	41733	Aats-met	FBgn0027083	0.272684	3.02373	0.458481	0.807146
FBgn0027084	31904	Aats-lys	FBgn0027084	0.284337	7.94594	0.295984	0.70567
FBgn0027085	38581	Aats-leu	FBgn0027085	-0.317903	4.72842	0.262516	0.689531
FBgn0027086	45785	Aats-ile	FBgn0027086	-0.188442	7.44251	0.507396	0.830455
FBgn0027087	32841	Aats-his	FBgn0027087	0.196118	7.9563	0.466858	0.808371
FBgn0027088	39644	Aats-gly	FBgn0027088	-0.00144614	6.65618	0.996094	1
FBgn0027090	45786	Aats-gln	FBgn0027090	0.0352807	6.63208	0.888382	0.981393
FBgn0027091	36784	Aats-cys	FBgn0027091	0.0932759	6.58237	0.70296	0.92222
FBgn0027093	32539	Aats-arg	FBgn0027093	-0.0412378	4.97966	0.884769	0.981268
FBgn0027094	34156	Aats-ala	FBgn0027094	-0.0666861	8.15848	0.805288	0.957392
FBgn0027095	41983	Manf	FBgn0027095	0.444774	7.48454	0.124102	0.58086
FBgn0027101	3885567	Dyrk3	FBgn0027101	0.0443656	5.25123	0.867553	0.977385
FBgn0027103	42863	sec10	FBgn0027103	-0.11612	4.89785	0.66809	0.907043
FBgn0027108	31646	Inx2	FBgn0027108	-0.00700482	2.88954	1	1
FBgn0027259	32102	Kmn1	FBgn0027259	0.809227	4.05202	0.00608951	0.536359
FBgn0027279	33137	l(1)G0196	FBgn0027279	-0.343563	6.88711	0.191517	0.640635
FBgn0027280	31712	l(1)G0193	FBgn0027280	-0.107779	6.81801	0.67184	0.909506
FBgn0027287	32483	Gmap	FBgn0027287	-0.447457	5.16463	0.125448	0.582667
FBgn0027291	32940	l(1)G0156	FBgn0027291	0.509531	7.07319	0.0773737	0.540823
FBgn0027296	31212	l(1)G0144	FBgn0027296	0.135869	4.75607	0.614714	0.881038
FBgn0027329	32518	Tcp-1zeta	FBgn0027329	0.102753	8.65443	0.698527	0.921178
FBgn0027330	31811	l(1)G0020	FBgn0027330	0.0551912	4.59386	0.842211	0.967993
FBgn0027334	33033	l(1)G0004	FBgn0027334	0.51851	5.20158	0.0726149	0.540823
FBgn0027335	32850	Rip11	FBgn0027335	-0.0414288	9.39112	0.87736	0.979802
FBgn0027338	41158	Kap-alpha3	FBgn0027338	-0.179791	7.48109	0.527682	0.842197
FBgn0027339	43924	jim	FBgn0027339	0.37022	7.97514	0.211456	0.659536
FBgn0027341	3354921	Gfat1	FBgn0027341	0.168715	1.4995	0.793566	0.952955
FBgn0027342	31659	fz4	FBgn0027342	-0.24674	4.27575	0.367814	0.757441
FBgn0027356	36383	Amph	FBgn0027356	-0.523834	2.27892	0.193288	0.641288
FBgn0027359	32081	Tim8	FBgn0027359	0.64152	5.47812	0.0476954	0.540823
FBgn0027363	34505	Stam	FBgn0027363	-0.390949	6.98801	0.16768	0.626577
FBgn0027375	39594	RecQ5	FBgn0027375	-0.203953	5.15723	0.444263	0.80212
FBgn0027378	41850	MRG15	FBgn0027378	-0.152305	4.29091	0.574751	0.865141
FBgn0027453	34503	Dnz1	FBgn0027453	0.0253327	5.44216	0.922056	0.992164
FBgn0027490	34172	D12	FBgn0027490	-0.315425	4.2303	0.282583	0.699132
FBgn0027492	43312	wdb	FBgn0027492	0.139184	8.76749	0.605921	0.877571
FBgn0027493	42466	CG17273	FBgn0027493	-0.0742738	8.20241	0.778994	0.947858
FBgn0027495	36299	CG8378	FBgn0027495	-0.227641	5.33723	0.380862	0.763409
FBgn0027496	33908	epsilonCOP	FBgn0027496	0.161424	6.07677	0.542613	0.847673
FBgn0027497	40710	Madm	FBgn0027497	-0.470268	5.91324	0.0995654	0.552247
FBgn0027498	32042	CG2061	FBgn0027498	-0.237487	2.96048	0.487036	0.817409
FBgn0027499	36133	wde	FBgn0027499	0.108811	3.57705	0.714222	0.923983
FBgn0027500	39850	spd-2	FBgn0027500	-0.428649	4.82711	0.14155	0.60061
FBgn0027503	41072	CG11970	FBgn0027503	-0.235998	5.06505	0.35511	0.748556
FBgn0027504	36302	CG8878	FBgn0027504	-0.263957	7.01721	0.341055	0.738358
FBgn0027505	34626	rab3-GAP	FBgn0027505	-0.404774	4.2835	0.188081	0.638979
FBgn0027506	36959	EDTP	FBgn0027506	-0.246247	5.12679	0.334849	0.734625
FBgn0027507	35500	CG1344	FBgn0027507	-0.187353	5.61633	0.50751	0.830455
FBgn0027508	43095	tankyrase	FBgn0027508	-0.61889	5.36896	0.0360109	0.540823
FBgn0027509	33389	CG7261	FBgn0027509	-0.575159	6.29607	0.0379084	0.540823
FBgn0027512	42793	CG10254	FBgn0027512	-0.128021	4.36208	0.639709	0.892416
FBgn0027513	35878	ana2	FBgn0027513	-0.0445454	3.00966	0.901667	0.985758
FBgn0027514	40789	CG1024	FBgn0027514	-0.0792775	3.16801	0.814346	0.961251
FBgn0027515	34069	CG7115	FBgn0027515	0.0592372	4.66013	0.830581	0.964757
FBgn0027518	43505	CG7609	FBgn0027518	-0.160036	4.84687	0.537054	0.84401
FBgn0027524	41226	CG3909	FBgn0027524	0.395026	3.80739	0.191103	0.640635
FBgn0027525	36146	CG7686	FBgn0027525	0.250051	8.3934	0.381975	0.763409
FBgn0027526	42726	Ublcp1	FBgn0027526	0.058921	4.40872	0.839998	0.966876
FBgn0027529	37304	CG8920	FBgn0027529	-0.046956	5.8018	0.859141	0.973551
FBgn0027532	40448	CG7139	FBgn0027532	-0.331814	5.68828	0.195176	0.642676
FBgn0027535	37198	botv	FBgn0027535	-0.432623	4.55003	0.128439	0.587179
FBgn0027537	32350	CG11092	FBgn0027537	-0.367978	5.4999	0.20321	0.650369
FBgn0027538	36585	beta4GalNAcTA	FBgn0027538	-0.18273	3.89761	0.534963	0.843552
FBgn0027539	42956	CG5807	FBgn0027539	-0.308361	4.00353	0.274244	0.693375
FBgn0027547	38262	CG1927	FBgn0027547	0.0789287	6.0526	0.754276	0.940211
FBgn0027548	35756	nito	FBgn0027548	-0.645857	5.38596	0.0383903	0.540823
FBgn0027549	38897	CG7927	FBgn0027549	0.358615	7.23197	0.191054	0.640635
FBgn0027550	34486	CG6495	FBgn0027550	-0.380262	3.0452	0.272669	0.693375
FBgn0027552	38463	CG10863	FBgn0027552	-0.356768	3.85195	0.262019	0.689531
FBgn0027553	31681	NELF-B	FBgn0027553	-0.444596	3.78971	0.148738	0.606617
FBgn0027554	38886	CG8042	FBgn0027554	0.0375416	5.98099	0.882374	0.981268
FBgn0027558	35627	pgant3	FBgn0027558	-0.269005	5.0229	0.305861	0.712025
FBgn0027559	34892	Pol32	FBgn0027559	0.115284	3.82328	0.700043	0.92222
FBgn0027561	35929	CG18659	FBgn0027561	0.0229451	7.26277	0.932972	0.994102
FBgn0027563	41729	CG9631	FBgn0027563	0.484595	2.33536	0.260933	0.689531
FBgn0027564	31489	CG3149	FBgn0027564	-0.57251	3.4569	0.0841552	0.540823
FBgn0027565	40250	CG5498	FBgn0027565	-0.151708	5.10473	0.551665	0.853378
FBgn0027567	39161	CG8108	FBgn0027567	-0.0378009	7.64209	0.886407	0.981268
FBgn0027568	34403	Cand1	FBgn0027568	-0.463131	5.58328	0.103932	0.554593
FBgn0027569	38928	cert	FBgn0027569	-0.299723	5.61312	0.27697	0.696278
FBgn0027571	33524	CG3523	FBgn0027571	-0.651559	9.25755	0.045863	0.540823
FBgn0027572	37028	CG5009	FBgn0027572	-0.179708	4.47501	0.531482	0.843
FBgn0027574	43266	CG5815	FBgn0027574	-0.304255	4.96347	0.2917	0.701054
FBgn0027578	43413	CG14526	FBgn0027578	-0.0347907	3.7377	0.909455	0.987638
FBgn0027579	43350	CG5508	FBgn0027579	-0.358954	5.90519	0.161546	0.617871
FBgn0027580	36020	CG1516	FBgn0027580	-0.191783	5.59698	0.461297	0.807146
FBgn0027581	36513	CG6191	FBgn0027581	-0.198308	6.18791	0.429971	0.789812
FBgn0027582	34546	CG6230	FBgn0027582	-0.667023	5.24943	0.0420956	0.540823
FBgn0027583	43502	CG7601	FBgn0027583	0.0997296	5.2068	0.703738	0.92222
FBgn0027587	38032	CG7028	FBgn0027587	-0.151301	5.84586	0.550636	0.853249
FBgn0027588	49953	CG14476	FBgn0027588	-0.119837	7.90669	0.650291	0.897588
FBgn0027590	37960	GstE12	FBgn0027590	0.188998	5.79481	0.459815	0.807146
FBgn0027592	33223	MED15	FBgn0027592	-0.515109	7.70961	0.0980628	0.550473
FBgn0027594	38218	drpr	FBgn0027594	-0.202757	3.3447	0.541751	0.847014
FBgn0027597	33356	CG17712	FBgn0027597	-0.104872	4.50495	0.695947	0.92037
FBgn0027598	43654	cindr	FBgn0027598	0.290656	9.7366	0.301831	0.709662
FBgn0027599	37992	CG2790	FBgn0027599	0.282582	4.91399	0.325838	0.729471
FBgn0027601	32426	pdgy	FBgn0027601	0.0236346	5.4791	0.928904	0.99408
FBgn0027602	32725	CG8611	FBgn0027602	-0.221844	4.73394	0.420321	0.783406
FBgn0027603	32910	Ulp1	FBgn0027603	-0.691002	5.37996	0.0325912	0.540823
FBgn0027605	32777	Vps4	FBgn0027605	0.158445	7.49346	0.54658	0.850705
FBgn0027607	35897	CG8230	FBgn0027607	-0.165914	6.8303	0.519804	0.836744
FBgn0027608	40713	CG2082	FBgn0027608	1.80833	1.16772	0.00594353	0.536359
FBgn0027609	33648	morgue	FBgn0027609	-0.174049	4.5718	0.503946	0.827852
FBgn0027610	41640	Dic1	FBgn0027610	0.356757	5.86545	0.162515	0.619561
FBgn0027611	34437	LM408	FBgn0027611	-0.750862	4.03326	0.0101328	0.536359
FBgn0027615	39222	CG6404	FBgn0027615	0.105101	4.24483	0.715102	0.923983
FBgn0027616	38420	YT521-B	FBgn0027616	-0.112487	8.173	0.670526	0.908775
FBgn0027617	42957	CG5808	FBgn0027617	0.302675	5.58342	0.240423	0.677309
FBgn0027619	36037	Adam	FBgn0027619	0.234951	7.62515	0.385664	0.763541
FBgn0027620	43751	Acf1	FBgn0027620	-0.380233	5.60491	0.140976	0.599556
FBgn0027621	32938	Pfrx	FBgn0027621	-0.249554	4.36264	0.363371	0.754412
FBgn0027655	43392	htt	FBgn0027655	-0.589823	6.37378	0.042938	0.540823
FBgn0027657	41930	glob1	FBgn0027657	0.479382	5.4204	0.0984841	0.550473
FBgn0027779	34997	VhaSFD	FBgn0027779	0.171572	7.25977	0.519477	0.836599
FBgn0027780	34175	U26	FBgn0027780	-0.392664	4.29239	0.178527	0.633139
FBgn0027783	36653	SMC2	FBgn0027783	0.292746	6.44378	0.265104	0.691706
FBgn0027784	42285	Prp18	FBgn0027784	-0.16837	2.83169	0.633762	0.89082
FBgn0027785	42282	NP15.6	FBgn0027785	0.439009	6.17989	0.0969164	0.550473
FBgn0027786	38026	Mtch	FBgn0027786	0.0940412	6.71631	0.703676	0.92222
FBgn0027791	31098	O-fut2	FBgn0027791	0.22219	5.82698	0.397594	0.768901
FBgn0027793	31096	CG14787	FBgn0027793	0.822428	1.02613	0.111271	0.561247
FBgn0027794	31095	CG14786	FBgn0027794	-0.223474	6.12661	0.402428	0.774212
FBgn0027795	31094	CG14785	FBgn0027795	0.163505	2.26138	0.708893	0.922945
FBgn0027835	37116	Dp1	FBgn0027835	-0.233517	9.00667	0.387555	0.763541
FBgn0027836	37080	Dgp-1	FBgn0027836	-0.145835	8.75845	0.585771	0.868048
FBgn0027841	42239	CstF-64	FBgn0027841	0.201415	4.09439	0.477076	0.811967
FBgn0027864	31806	Ogg1	FBgn0027864	0.228401	2.38271	0.604084	0.876928
FBgn0027865	43127	Tsp96F	FBgn0027865	0.025721	6.76057	0.920854	0.992068
FBgn0027866	40546	CG9776	FBgn0027866	0.214399	7.6317	0.433401	0.791945
FBgn0027868	34481	Nup107	FBgn0027868	-0.0941874	6.21293	0.701513	0.92222
FBgn0027872	37011	rdgBbeta	FBgn0027872	0.150585	3.96947	0.603057	0.87666
FBgn0027873	43426	Cpsf100	FBgn0027873	0.0347799	5.1304	0.89712	0.984261
FBgn0027885	35053	Aac11	FBgn0027885	0.454005	8.41009	0.125082	0.581938
FBgn0027889	43228	ball	FBgn0027889	-0.152667	6.93928	0.560961	0.858613
FBgn0027903	38228	CG12018	FBgn0027903	0.0773679	4.62346	0.788755	0.951228
FBgn0027930	40541	MP1	FBgn0027930	-0.239237	5.27498	0.366437	0.756048
FBgn0027932	34170	Akap200	FBgn0027932	0.0831098	10.3974	0.758247	0.942502
FBgn0027936	NA	NA	FBgn0027936	-0.065783	5.83014	0.797317	0.954152
FBgn0027945	40349	ppl	FBgn0027945	0.308368	4.22796	0.258424	0.6872
FBgn0027948	41952	msps	FBgn0027948	-0.426048	8.10139	0.144372	0.602687
FBgn0027949	35254	msb1l	FBgn0027949	-0.120532	5.63053	0.634186	0.890868
FBgn0027950	41151	MBD-like	FBgn0027950	0.162998	4.95905	0.528998	0.84237
FBgn0027951	40693	MTA1-like	FBgn0027951	-0.23561	6.80928	0.364593	0.755373
FBgn0028274	31097	ns3	FBgn0028274	0.1763	6.29271	0.47573	0.811817
FBgn0028292	31874	ric8a	FBgn0028292	-0.0706828	4.42296	0.804432	0.956713
FBgn0028325	31406	l(1)G0334	FBgn0028325	0.07846	6.5077	0.749839	0.937938
FBgn0028327	326234	l(1)G0320	FBgn0028327	0.277871	8.87197	0.335343	0.735048
FBgn0028331	31964	l(1)G0289	FBgn0028331	-0.0201705	8.3306	0.942013	0.997126
FBgn0028336	31605	l(1)G0255	FBgn0028336	0.165178	6.133	0.517774	0.836013
FBgn0028341	31907	l(1)G0232	FBgn0028341	0.297588	6.93327	0.254281	0.686766
FBgn0028342	31950	l(1)G0230	FBgn0028342	0.352226	7.66244	0.20549	0.652877
FBgn0028343	32732	l(1)G0222	FBgn0028343	-0.0106257	6.99725	0.968751	1
FBgn0028360	31598	l(1)G0148	FBgn0028360	-0.257124	5.13484	0.342996	0.739985
FBgn0028372	37261	isopeptidase-T-3	FBgn0028372	-0.419377	4.46386	0.109228	0.560207
FBgn0028373	44266	Inx3	FBgn0028373	0.575333	1.00523	0.237702	0.676403
FBgn0028375	34961	heix	FBgn0028375	-0.138185	5.06056	0.629048	0.889014
FBgn0028380	43927	fal	FBgn0028380	-0.214853	5.11492	0.417126	0.781377
FBgn0028381	42008	decay	FBgn0028381	-0.120459	1.62311	0.785237	0.949977
FBgn0028382	36984	cyp33	FBgn0028382	0.102001	4.651	0.702985	0.92222
FBgn0028387	43928	chm	FBgn0028387	-0.248308	3.8686	0.411415	0.779168
FBgn0028394	34191	CG17834	FBgn0028394	0.489642	3.24062	0.120467	0.577666
FBgn0028397	32574	Tob	FBgn0028397	0.277062	5.11272	0.370888	0.759251
FBgn0028398	33469	Taf10	FBgn0028398	0.499627	5.20616	0.104719	0.554984
FBgn0028399	39827	TMS1	FBgn0028399	-0.0990386	6.61768	0.692739	0.918845
FBgn0028401	41193	Snap24	FBgn0028401	0.000321756	5.61333	1	1
FBgn0028402	40325	Sin	FBgn0028402	0.121191	4.88056	0.639894	0.892416
FBgn0028406	34734	Drep-4	FBgn0028406	-0.340374	3.26411	0.343197	0.739985
FBgn0028411	37769	Nxt1	FBgn0028411	0.377949	5.10902	0.183635	0.634244
FBgn0028419	33859	Kr-h2	FBgn0028419	-0.137566	6.29921	0.571555	0.863787
FBgn0028420	33861	Kr-h1	FBgn0028420	-0.543022	5.59599	0.0381343	0.540823
FBgn0028421	32071	Kap3	FBgn0028421	-0.30714	4.50496	0.279085	0.698248
FBgn0028424	36819	JhI-26	FBgn0028424	0.643005	3.38395	0.138004	0.596071
FBgn0028425	34624	JhI-21	FBgn0028425	-0.371516	7.98323	0.200738	0.647446
FBgn0028426	36086	JhI-1	FBgn0028426	-0.207966	5.72393	0.403845	0.774403
FBgn0028427	53573	Ilk	FBgn0028427	-0.0141609	6.5792	0.955624	1
FBgn0028429	39156	I-2	FBgn0028429	0.182269	5.54127	0.484715	0.816278
FBgn0028434	36654	Ercc1	FBgn0028434	0.0198771	2.58594	0.981452	1
FBgn0028436	40732	ECSIT	FBgn0028436	-0.00766876	3.70421	0.989579	1
FBgn0028467	33932	CG11070	FBgn0028467	-0.317992	5.01559	0.271721	0.692959
FBgn0028468	42500	rtet	FBgn0028468	-0.583086	4.85916	0.0433423	0.540823
FBgn0028470	42058	Patr-1	FBgn0028470	-0.856458	5.13611	0.0109702	0.536359
FBgn0028471	42897	Nab2	FBgn0028471	-0.473369	5.27297	0.103171	0.553137
FBgn0028473	35963	CG8801	FBgn0028473	-0.210762	10.4315	0.449496	0.803967
FBgn0028474	31481	CG4119	FBgn0028474	-0.383084	5.74122	0.142381	0.60061
FBgn0028475	42806	Hrd3	FBgn0028475	-0.396319	5.76976	0.127983	0.587179
FBgn0028476	43462	CG15817	FBgn0028476	-0.816946	4.54005	0.0134929	0.536359
FBgn0028479	34276	Mtpalpha	FBgn0028479	-0.0286699	6.54642	0.910717	0.988222
FBgn0028480	31965	CG17841	FBgn0028480	0.208597	7.07827	0.441037	0.800163
FBgn0028484	38489	Ack	FBgn0028484	-0.247321	7.38855	0.352202	0.746219
FBgn0028487	41677	f-cup	FBgn0028487	-0.682244	3.03678	0.143877	0.601975
FBgn0028490	34577	CG31705	FBgn0028490	-0.397231	6.81414	0.150766	0.61037
FBgn0028494	37012	CG6424	FBgn0028494	-0.101589	6.99119	0.710179	0.922945
FBgn0028497	37707	CG3530	FBgn0028497	-0.268205	5.81922	0.30366	0.710185
FBgn0028499	42178	CG7985	FBgn0028499	0.0214812	1.2137	1	1
FBgn0028500	40456	Rich	FBgn0028500	-0.397081	5.58559	0.171078	0.629397
FBgn0028504	38324	CG12182	FBgn0028504	-0.460449	3.00993	0.171822	0.629419
FBgn0028506	34975	CG4455	FBgn0028506	0.381748	5.42733	0.235335	0.674237
FBgn0028507	34928	CG3793	FBgn0028507	-0.0017831	4.68227	1	1
FBgn0028509	34803	cenG1A	FBgn0028509	-0.474203	4.53727	0.173422	0.629988
FBgn0028513	34773	CG9254	FBgn0028513	0.730331	2.16137	0.0915044	0.547601
FBgn0028514	34941	CG4793	FBgn0028514	-0.414031	4.59676	0.271547	0.692959
FBgn0028515	34953	EndoGI	FBgn0028515	-0.0576919	6.67511	0.815604	0.961597
FBgn0028523	34980	CG5888	FBgn0028523	-0.195275	4.87174	0.460725	0.807146
FBgn0028530	34837	mTTF	FBgn0028530	0.370391	3.33133	0.235565	0.674237
FBgn0028534	34800	CG7916	FBgn0028534	0.91127	3.03034	0.0337619	0.540823
FBgn0028538	34785	sec71	FBgn0028538	-0.935906	4.95572	0.00840474	0.536359
FBgn0028539	34783	CG31731	FBgn0028539	-0.609452	5.23225	0.0720182	0.540823
FBgn0028541	34778	TM9SF4	FBgn0028541	-0.0711031	4.9707	0.795501	0.953699
FBgn0028546	34774	ics	FBgn0028546	0.0619131	6.39601	0.799969	0.954624
FBgn0028550	43867	Atf3	FBgn0028550	-0.00212658	5.74343	0.99649	1
FBgn0028552	37842	gammaSnap	FBgn0028552	0.162159	5.67862	0.517546	0.836013
FBgn0028554	33967	x16	FBgn0028554	0.227279	6.15926	0.373524	0.760158
FBgn0028563	35774	sut1	FBgn0028563	-0.0753325	4.41773	0.777851	0.947773
FBgn0028577	38173	pUf68	FBgn0028577	-0.113264	7.70291	0.667469	0.906826
FBgn0028579	35583	phtf	FBgn0028579	-0.303501	5.28869	0.288547	0.699525
FBgn0028582	38846	lqf	FBgn0028582	0.204299	7.07513	0.456465	0.806625
FBgn0028646	43616	aralar1	FBgn0028646	0.105479	4.63693	0.691241	0.918053
FBgn0028647	43070	CG11902	FBgn0028647	-0.675793	3.86335	0.0204755	0.536359
FBgn0028648	38796	mRpL50	FBgn0028648	-0.00663552	4.14374	0.991817	1
FBgn0028658	34787	adat	FBgn0028658	0.121104	2.58917	0.761904	0.943164
FBgn0028662	45247	VhaPPA1-1	FBgn0028662	-0.0829382	7.82862	0.753653	0.939933
FBgn0028663	40389	VhaM9.7-b	FBgn0028663	0.823694	7.70887	0.0162762	0.536359
FBgn0028664	38503	VhaM9.7-c	FBgn0028664	0.52369	4.45856	0.0715831	0.540823
FBgn0028665	31342	VhaAC39-1	FBgn0028665	0.220679	8.29867	0.414898	0.780904
FBgn0028670	42216	Vha100-2	FBgn0028670	-0.401149	5.80654	0.13325	0.591456
FBgn0028671	43442	Vha100-1	FBgn0028671	-0.370878	7.23565	0.222769	0.667645
FBgn0028675	34350	Sur	FBgn0028675	-0.203514	2.69783	0.663319	0.905273
FBgn0028683	36387	spt4	FBgn0028683	0.426075	4.85032	0.0977234	0.550473
FBgn0028684	42805	Tbp-1	FBgn0028684	0.168076	6.62738	0.490335	0.819435
FBgn0028685	31567	Rpt4	FBgn0028685	0.119923	6.40164	0.626298	0.887035
FBgn0028686	32047	Rpt3	FBgn0028686	0.113041	7.31005	0.667454	0.906826
FBgn0028687	35701	Rpt1	FBgn0028687	-0.0606005	7.96319	0.818345	0.961965
FBgn0028688	42641	Rpn7	FBgn0028688	-0.0281575	7.06677	0.916427	0.990621
FBgn0028689	36638	Rpn6	FBgn0028689	-0.0193787	7.25259	0.941886	0.997126
FBgn0028690	40717	Rpn5	FBgn0028690	0.137458	6.89826	0.595374	0.873078
FBgn0028691	42802	Rpn9	FBgn0028691	0.101931	6.22705	0.684563	0.914616
FBgn0028692	43449	Rpn2	FBgn0028692	0.331113	8.22349	0.257515	0.686803
FBgn0028693	39845	Rpn12	FBgn0028693	0.201097	6.3918	0.420002	0.783202
FBgn0028694	33738	Rpn11	FBgn0028694	0.322612	6.43522	0.183917	0.634244
FBgn0028695	40174	Rpn1	FBgn0028695	-0.192671	7.43754	0.482763	0.815063
FBgn0028697	3354918	RpL15	FBgn0028697	0.591779	11.3961	0.0595487	0.540823
FBgn0028700	34550	RfC38	FBgn0028700	-0.510814	3.50437	0.133327	0.591456
FBgn0028703	33939	Nhe3	FBgn0028703	-0.23413	4.60402	0.373189	0.760158
FBgn0028707	34632	Mt2	FBgn0028707	0.375672	1.57026	0.390505	0.764471
FBgn0028708	41089	Mst85C	FBgn0028708	0.0191662	4.57271	0.950068	0.999186
FBgn0028717	43130	Lnk	FBgn0028717	-0.422256	6.37961	0.121994	0.579432
FBgn0028734	37528	Fmr1	FBgn0028734	-0.0602872	7.6198	0.819197	0.962105
FBgn0028737	45249	Ef1beta	FBgn0028737	0.617588	10.7858	0.0532411	0.540823
FBgn0028743	37037	CG5036	FBgn0028743	1.01736	1.33827	0.0383211	0.540823
FBgn0028744	37036	CG5033	FBgn0028744	-0.0809721	5.20603	0.758593	0.942502
FBgn0028746	59253	CG18508	FBgn0028746	0.764533	4.24603	0.024412	0.536359
FBgn0028833	43165	Dak1	FBgn0028833	0.378728	7.19319	0.180789	0.634149
FBgn0028836	35816	CSN7	FBgn0028836	0.291848	5.02312	0.254608	0.686766
FBgn0028837	42661	CSN6	FBgn0028837	-0.0252071	6.2251	0.91911	0.990718
FBgn0028894	34963	CG5869	FBgn0028894	0.176084	5.09654	0.486897	0.817409
FBgn0028895	34962	CG17328	FBgn0028895	-0.331906	2.07741	0.401147	0.772591
FBgn0028897	34955	CG4935	FBgn0028897	0.213594	2.41221	0.563201	0.859327
FBgn0028906	34829	CG17341	FBgn0028906	0.0631356	2.13638	0.885439	0.981268
FBgn0028916	34835	CG33090	FBgn0028916	-0.239878	3.18699	0.477724	0.811967
FBgn0028919	34788	CG16865	FBgn0028919	0.928647	4.29364	0.0033514	0.536359
FBgn0028926	34875	NC2beta	FBgn0028926	0.787077	4.88194	0.00956982	0.536359
FBgn0028931	34784	CG16863	FBgn0028931	-0.112681	2.29905	0.78764	0.950768
FBgn0028932	34781	CG16890	FBgn0028932	0.190505	2.21981	0.622074	0.883894
FBgn0028941	34771	CG16853	FBgn0028941	-0.054434	1.51787	0.971898	1
FBgn0028952	48440	Kebab	FBgn0028952	-0.043127	2.04529	0.949975	0.999186
FBgn0028953	36964	CG14478	FBgn0028953	0.086234	7.38402	0.743837	0.935235
FBgn0028954	NA	NA	FBgn0028954	-0.303898	7.16612	0.260463	0.689303
FBgn0028956	36961	mthl3	FBgn0028956	-0.166797	3.86586	0.58494	0.867869
FBgn0028962	38595	Aats-ala-m	FBgn0028962	-0.197878	4.71915	0.497045	0.824705
FBgn0028965	34700	A16	FBgn0028965	0.185176	5.72822	0.471789	0.810805
FBgn0028968	43717	gammaCop	FBgn0028968	-0.138419	7.03031	0.599981	0.874963
FBgn0028969	45250	deltaCOP	FBgn0028969	0.114315	7.19557	0.661471	0.904314
FBgn0028970	47757	betaggt-II	FBgn0028970	-0.145239	4.40167	0.6055	0.877571
FBgn0028974	44271	xmas-2	FBgn0028974	-0.657712	4.1607	0.0513128	0.540823
FBgn0028978	43999	trbl	FBgn0028978	0.0630765	5.77539	0.800931	0.954967
FBgn0028980	44785	tan	FBgn0028980	-0.0523896	4.99904	0.839622	0.966876
FBgn0028982	44000	Spt6	FBgn0028982	-0.614082	6.28399	0.0297413	0.540823
FBgn0028983	49803	Spn55B	FBgn0028983	0.106845	4.31183	0.696226	0.920418
FBgn0028984	49804	Spn88Ea	FBgn0028984	0.0309188	6.42182	0.900174	0.984993
FBgn0028985	NA	NA	FBgn0028985	0.0313798	5.79571	0.901992	0.985758
FBgn0028990	45815	Spn27A	FBgn0028990	-0.105373	4.07592	0.72299	0.928467
FBgn0028991	3772396	seq	FBgn0028991	-0.958906	3.68106	0.0141486	0.536359
FBgn0028992	42091	sds22	FBgn0028992	0.305567	6.20324	0.218151	0.664368
FBgn0028997	41174	nmdyn-D7	FBgn0028997	-0.178528	3.80258	0.53495	0.843552
FBgn0029002	44787	miple2	FBgn0029002	-0.135788	6.27958	0.582894	0.867414
FBgn0029006	36999	lack	FBgn0029006	-0.576941	5.77516	0.054012	0.540823
FBgn0029067	33107	Dd	FBgn0029067	0.31945	6.43213	0.209482	0.654829
FBgn0029079	36997	icln	FBgn0029079	0.357152	4.32908	0.248565	0.680823
FBgn0029088	44274	disp	FBgn0029088	-0.848259	4.96987	0.00245216	0.536359
FBgn0029092	35971	ced-6	FBgn0029092	-0.394792	7.76322	0.145987	0.604225
FBgn0029093	45268	cathD	FBgn0029093	-0.0185149	8.48252	0.944867	0.997957
FBgn0029094	40141	asf1	FBgn0029094	0.107953	5.7732	0.663896	0.905361
FBgn0029095	33268	aru	FBgn0029095	0.037336	6.41059	0.880605	0.980374
FBgn0029113	44496	Uba2	FBgn0029113	-0.0261505	7.44208	0.921415	0.992164
FBgn0029114	44497	Tollo	FBgn0029114	0.0356286	6.40631	0.88745	0.981326
FBgn0029117	44498	Surf1	FBgn0029117	0.378774	4.24284	0.172495	0.629419
FBgn0029118	44001	Sucb	FBgn0029118	-0.0178095	5.66163	0.94669	0.998473
FBgn0029121	44002	Sras	FBgn0029121	0.0591132	4.90456	0.827176	0.964088
FBgn0029128	3354987	tyn	FBgn0029128	0.353098	2.88964	0.316166	0.722886
FBgn0029131	53585	debcl	FBgn0029131	0.120923	6.46497	0.618936	0.883781
FBgn0029133	32274	REG	FBgn0029133	0.348237	7.45918	0.187922	0.638979
FBgn0029134	45269	Prosbeta5	FBgn0029134	0.325131	7.15571	0.237209	0.676395
FBgn0029147	43935	NtR	FBgn0029147	-0.664	4.11847	0.0374997	0.540823
FBgn0029148	44005	NHP2	FBgn0029148	0.529493	5.31514	0.0742762	0.540823
FBgn0029152	44131	Mkrn1	FBgn0029152	0.0752845	6.47189	0.775474	0.947493
FBgn0029155	43936	Men-b	FBgn0029155	-0.126265	6.29118	0.62989	0.889799
FBgn0029157	42986	ssh	FBgn0029157	-0.543946	6.71116	0.0417524	0.540823
FBgn0029158	40259	Las	FBgn0029158	0.0867188	4.66962	0.737789	0.93308
FBgn0029173	34177	fu2	FBgn0029173	0.0969574	3.85226	0.74223	0.93495
FBgn0029174	47762	FKBP59	FBgn0029174	-0.0632253	6.72656	0.797312	0.954152
FBgn0029176	44791	Ef1gamma	FBgn0029176	0.111728	12.7106	0.686642	0.915535
FBgn0029502	44007	COQ7	FBgn0029502	0.247651	5.23636	0.364774	0.755373
FBgn0029503	42874	CHORD	FBgn0029503	-0.0275485	4.78741	0.918579	0.990718
FBgn0029504	31678	CHES-1-like	FBgn0029504	0.47709	6.72782	0.0929223	0.548498
FBgn0029506	35614	Tsp42Ee	FBgn0029506	0.172073	8.01484	0.532044	0.843
FBgn0029507	35613	Tsp42Ed	FBgn0029507	0.595797	5.2413	0.055675	0.540823
FBgn0029512	41532	Aos1	FBgn0029512	0.1824	5.72152	0.467015	0.808445
FBgn0029514	38161	312	FBgn0029514	0.31667	4.0373	0.273434	0.693375
FBgn0029523	8674032	CR18275	FBgn0029523	0.0526275	2.16975	0.892532	0.98252
FBgn0029525	30991	CG18273	FBgn0029525	0.205042	4.30677	0.451512	0.803967
FBgn0029526	8673968	CR18166	FBgn0029526	-0.00281897	3.28975	1	1
FBgn0029529	31005	CG13365	FBgn0029529	0.741526	3.86909	0.0297542	0.540823
FBgn0029584	31115	CG11509	FBgn0029584	0.613881	3.04423	0.132875	0.590564
FBgn0029588	31126	CG14798	FBgn0029588	0.081741	2.80636	0.81881	0.961965
FBgn0029594	31148	CG14806	FBgn0029594	0.174437	5.00806	0.508509	0.83128
FBgn0029596	31172	CG14054	FBgn0029596	-0.357152	1.11478	0.479465	0.813417
FBgn0029608	31210	CG3091	FBgn0029608	-0.096886	5.82868	0.709296	0.922945
FBgn0029629	31243	CG8636	FBgn0029629	0.151585	8.52636	0.585604	0.868048
FBgn0029657	31311	CG12535	FBgn0029657	0.994342	3.69753	0.0152253	0.536359
FBgn0029658	31312	CG14269	FBgn0029658	0.513355	2.25117	0.219374	0.666252
FBgn0029659	31313	CG16782	FBgn0029659	1.64708	1.30997	0.00301955	0.536359
FBgn0029660	31314	CG10801	FBgn0029660	0.204092	1.10816	0.732395	0.931106
FBgn0029662	31316	CG12206	FBgn0029662	0.460237	4.5851	0.112654	0.562393
FBgn0029663	31317	CG10804	FBgn0029663	0.603377	1.67716	0.172217	0.629419
FBgn0029664	31318	CG10802	FBgn0029664	-0.0207438	6.42602	0.933092	0.994102
FBgn0029665	31319	CG14270	FBgn0029665	0.113223	4.27171	0.705468	0.92222
FBgn0029666	31320	CG10803	FBgn0029666	0.580923	7.16762	0.0504747	0.540823
FBgn0029667	31321	Gas8	FBgn0029667	1.38929	1.49571	0.00585433	0.536359
FBgn0029672	31326	CG2875	FBgn0029672	-0.197654	3.96873	0.483249	0.815063
FBgn0029676	31335	HIP-R	FBgn0029676	0.831504	6.539	0.010965	0.536359
FBgn0029685	31347	CG2938	FBgn0029685	-0.110432	5.63474	0.680631	0.913384
FBgn0029686	31348	CG2941	FBgn0029686	-0.00584725	2.70334	1	1
FBgn0029687	31349	Vap-33-1	FBgn0029687	0.514628	9.41693	0.0842259	0.540823
FBgn0029688	31350	lva	FBgn0029688	-0.452468	8.08365	0.117199	0.572282
FBgn0029689	31351	CG6428	FBgn0029689	-0.111394	4.72355	0.669537	0.907784
FBgn0029693	31355	CG6379	FBgn0029693	-0.203351	7.69411	0.470979	0.810195
FBgn0029694	31356	CG15375	FBgn0029694	0.670847	3.10369	0.104542	0.554984
FBgn0029704	31374	CG2982	FBgn0029704	-0.31914	4.08354	0.302828	0.709888
FBgn0029706	31377	CG3626	FBgn0029706	-0.425443	5.06204	0.10829	0.560207
FBgn0029709	31382	CHOp24	FBgn0029709	0.359088	6.84726	0.195129	0.642676
FBgn0029711	31384	Usf	FBgn0029711	-0.0889399	3.4973	0.794895	0.953382
FBgn0029712	31385	CG15912	FBgn0029712	-0.0821031	1.29157	0.883815	0.981268
FBgn0029713	31386	CG11436	FBgn0029713	-0.0728371	3.8273	0.828139	0.964088
FBgn0029714	31387	CG3527	FBgn0029714	0.539992	3.68894	0.0670272	0.540823
FBgn0029715	31388	CG11444	FBgn0029715	0.490445	6.6746	0.0697073	0.540823
FBgn0029718	31398	mRpL30	FBgn0029718	0.31263	4.69399	0.243714	0.677422
FBgn0029719	31401	CG15473	FBgn0029719	1.38877	2.08388	0.0158902	0.536359
FBgn0029736	31422	CG4041	FBgn0029736	0.0272147	5.65194	0.915772	0.990073
FBgn0029737	31423	CG6903	FBgn0029737	-0.0504252	5.58693	0.845737	0.969508
FBgn0029738	31424	CG4068	FBgn0029738	0.407833	8.07396	0.178483	0.633139
FBgn0029750	31439	CG3323	FBgn0029750	-0.367028	1.25729	0.420785	0.784064
FBgn0029755	31447	Sas10	FBgn0029755	0.203146	4.41584	0.453392	0.805433
[truncated: 5,050 more rows]
