# Supplementary material for: The Groucho Co-repressor Is Primarily Recruited to Local Target Sites in Active Chromatin to Attenuate Transcription
Source: PLoS Genet. 2014 Aug 28;10(8):e1004595. doi: 10.1371/journal.pgen.1004595 (PMC4148212; doi:10.1371/journal.pgen.1004595)
Supplement: Table S6 — Comparison of gene expression via RNA-seq analysis of S2 cells expressing Gro-GFP and L38D,L87D-GFP. (XLSX) [file pgen.1004595.s017.xlsx]

## Sheet: s2_rna_seq_wtVSmut.txt
flybase_id	gene_id	symbol	logFC	logCPM	PValue	Adjusted Pvalue
FBgn0000017	45821	Abl	-0.00694917	7.97068	0.977248	1
FBgn0000018	44793	abo	-0.180245	4.48192	0.418503	0.984535
FBgn0000032	48445	Acph-1	0.148427	3.91553	0.540276	0.9935
FBgn0000042	31521	Act5C	-0.037069	12.4266	0.881596	1
FBgn0000043	35526	Act42A	-0.208779	10.7258	0.337915	0.982958
FBgn0000052	33847	ade2	-0.214868	4.42749	0.406988	0.984535
FBgn0000053	33986	ade3	-0.229635	4.95557	0.308555	0.970347
FBgn0000054	47082	Adf1	-0.159386	5.56421	0.409962	0.984535
FBgn0000057	37073	adp	-0.150975	4.11337	0.575672	1
FBgn0000063	42126	ald	-0.0489543	4.34451	0.861431	1
FBgn0000064	43183	Ald	0.195578	8.79835	0.408572	0.984535
FBgn0000071	40831	Ama	0.293043	6.68489	0.139714	0.967369
FBgn0000077	43869	amx	-0.25943	3.17469	0.408474	0.984535
FBgn0000083	42492	AnnIX	-0.0965139	8.17456	0.650768	1
FBgn0000084	33019	AnnX	-0.384078	7.25393	0.0677918	0.913508
FBgn0000097	33392	aop	0.0728483	8.48282	0.74456	1
FBgn0000099	35509	ap	-0.372236	5.58639	0.101568	0.956315
FBgn0000100	40451	RpLP0	0.450267	11.3322	0.0432554	0.913508
FBgn0000109	48224	Aprt	0.247231	5.08293	0.246438	0.967369
FBgn0000115	39745	Arf72A	0.149841	5.15074	0.457957	0.986154
FBgn0000116	39041	Argk	-0.30394	5.90816	0.214345	0.967369
FBgn0000117	31151	arm	-0.130323	8.41589	0.541279	0.993611
FBgn0000119	44279	arr	-0.508432	3.36234	0.0906521	0.949197
FBgn0000121	38993	Arr2	0.112941	2.29034	0.807862	1
FBgn0000139	42936	ash2	0.127507	5.79785	0.526352	0.988277
FBgn0000140	42946	asp	-0.16849	4.38236	0.455165	0.986154
FBgn0000146	34524	aub	-0.281245	5.11959	0.246472	0.967369
FBgn0000147	41446	aur	0.0479691	5.0163	0.818752	1
FBgn0000150	43739	awd	0.40385	9.3396	0.092146	0.951085
FBgn0000152	32645	Axs	-0.133127	1.75689	0.838456	1
FBgn0000163	32703	baz	0.163825	4.12586	0.525565	0.988277
FBgn0000173	32358	ben	0.254568	8.6001	0.352359	0.982958
FBgn0000181	45827	bic	-0.0321596	10.6832	0.884535	1
FBgn0000183	35051	BicD	0.0417596	5.59071	0.833259	1
FBgn0000210	44505	br	0.248809	8.05072	0.244043	0.967369
FBgn0000212	39744	brm	-0.0601165	6.246	0.750438	1
FBgn0000221	31358	brn	-0.0672829	6.30516	0.725712	1
FBgn0000228	33757	Bsg25D	-0.207307	5.20372	0.403672	0.984535
FBgn0000229	44801	bsk	-0.114259	5.39481	0.564916	1
FBgn0000239	45830	bur	-0.277095	4.81453	0.296196	0.967369
FBgn0000242	32846	Bx	0.257547	3.60437	0.341195	0.982958
FBgn0000244	41144	by	-0.332465	2.06261	0.35079	0.982958
FBgn0000246	47765	c(3)G	-0.550352	1.84339	0.172525	0.967369
FBgn0000247	43518	ca	-0.3137	5.68252	0.216555	0.967369
FBgn0000250	34969	cact	0.139803	6.25898	0.449714	0.986154
FBgn0000253	36329	Cam	0.313669	11.195	0.216831	0.967369
FBgn0000256	33611	capu	-0.102072	6.47391	0.593575	1
FBgn0000257	32947	car	-0.204257	4.91499	0.319938	0.976541
FBgn0000259	32132	CkIIbeta	0.270956	8.35137	0.239603	0.967369
FBgn0000261	40048	Cat	-0.371055	5.78832	0.0674087	0.913508
FBgn0000273	34284	Pka-C1	0.141614	7.17173	0.511003	0.987112
FBgn0000279	43599	CecC	0.565996	2.68782	0.220061	0.967369
FBgn0000283	41848	Cp190	-0.42149	5.75034	0.0606301	0.913508
FBgn0000286	33692	Cf2	-0.136643	4.50367	0.590958	1
FBgn0000289	36571	cg	-0.0827254	7.20211	0.703616	1
FBgn0000299	33727	Cg25C	-0.229296	4.00335	0.331167	0.981762
FBgn0000307	34974	chif	-0.168853	5.29827	0.484855	0.987112
FBgn0000308	33834	chic	0.197799	10.4937	0.427251	0.984535
FBgn0000317	34882	ck	-0.251528	2.80035	0.449102	0.986154
FBgn0000318	43938	cl	0.244484	6.75351	0.283297	0.967369
FBgn0000319	32537	Chc	-0.200944	8.06246	0.346255	0.982958
FBgn0000326	117300	clt	0.0962482	4.18661	0.693224	1
FBgn0000330	31647	cm	0.104346	3.69376	0.680328	1
FBgn0000339	34967	cni	0.277192	6.22905	0.245162	0.967369
FBgn0000352	35653	cos	-0.280021	5.0853	0.189259	0.967369
FBgn0000370	47767	crc	-0.0291186	9.14646	0.892515	1
FBgn0000376	31268	crm	-0.065166	3.52283	0.827584	1
FBgn0000377	31208	crn	0.0454294	6.44224	0.805715	1
FBgn0000382	45278	csw	0.0125215	6.53546	0.947406	1
FBgn0000384	3355131	cta	-0.476723	3.9538	0.0502429	0.913508
FBgn0000394	44510	cv	-0.111288	4.57506	0.616523	1
FBgn0000395	45280	cv-2	-0.0828539	5.36944	0.708771	1
FBgn0000404	39340	CycA	-0.156813	5.83372	0.422845	0.984535
FBgn0000405	37618	CycB	-0.172286	7.05888	0.425302	0.984535
FBgn0000409	34996	Cyt-c-p	0.108072	7.69048	0.623756	1
FBgn0000412	41095	D1	0.2098	8.17006	0.35998	0.984531
FBgn0000413	34413	da	0.174638	6.90573	0.395686	0.984535
FBgn0000414	39866	Dab	-0.348749	4.68227	0.142273	0.967369
FBgn0000416	43662	Sap-r	-0.27963	8.77455	0.198275	0.967369
FBgn0000426	36314	SmF	0.438632	6.53095	0.0489005	0.913508
FBgn0000447	41022	Dhod	-0.159819	5.34811	0.445844	0.986154
FBgn0000454	48450	Dip-B	-0.2742	5.87777	0.148913	0.967369
FBgn0000455	47769	Dip-C	0.0747999	5.04928	0.723755	1
FBgn0000464	35259	Lar	-0.0806506	4.13344	0.741984	1
FBgn0000479	31309	dnc	0.376441	6.38303	0.0588882	0.913508
FBgn0000482	31118	dor	-0.0754379	6.11742	0.710771	1
FBgn0000489	39733	Pka-C3	1.00244	1.4574	0.0479173	0.913508
FBgn0000499	32078	dsh	-0.0729472	5.57913	0.71286	1
FBgn0000504	40940	dsx	-0.267433	1.51482	0.538056	0.992547
FBgn0000520	31265	dwg	0.543167	4.81471	0.0175902	0.825225
FBgn0000524	31589	dx	-0.268894	3.88192	0.288052	0.967369
FBgn0000533	41858	ea	-0.245831	3.10689	0.399246	0.984535
FBgn0000535	32428	eag	0.270843	6.11137	0.173457	0.967369
FBgn0000536	32585	eas	-0.603718	4.36181	0.0105529	0.729718
FBgn0000541	44811	E(bx)	-0.169181	6.59413	0.423411	0.984535
FBgn0000543	38291	ecd	-0.0446916	5.7784	0.824011	1
FBgn0000546	35540	EcR	-0.411055	4.83847	0.0583331	0.913508
FBgn0000547	33619	ed	0.0472393	1.92787	0.938454	1
FBgn0000556	36271	Ef1alpha48D	-0.0208606	13.3478	0.925182	1
FBgn0000559	35422	Ef2b	0.0451017	13.0966	0.836295	1
FBgn0000562	37757	egl	-0.416993	4.9752	0.0676548	0.913508
FBgn0000565	39675	Eip71CD	0.0475145	3.89238	0.868042	1
FBgn0000566	37143	Eip55E	-0.090331	6.15201	0.649343	1
FBgn0000567	39962	Eip74EF	-0.254493	4.94198	0.26613	0.967369
FBgn0000568	39999	Eip75B	-0.0492257	6.49912	0.794915	1
FBgn0000575	38091	emc	-0.062557	6.27808	0.735517	1
FBgn0000578	37201	ena	0.163914	8.32307	0.451905	0.986154
FBgn0000579	33351	Eno	0.0207113	8.87807	0.9239	1
FBgn0000581	36238	E(Pc)	-0.330689	6.19426	0.108263	0.956315
FBgn0000588	34595	esc	-0.0521983	4.21566	0.840592	1
FBgn0000611	32567	exd	-0.0495833	5.38338	0.812148	1
FBgn0000615	37345	exu	-0.393754	3.80239	0.129645	0.967369
FBgn0000617	32762	e(y)1	-0.158276	4.97665	0.460458	0.986154
FBgn0000618	45848	e(y)2	0.281589	4.55658	0.254114	0.967369
FBgn0000629	39203	E(z)	-0.04436	4.35035	0.857689	1
FBgn0000635	31364	Fas2	0.449998	2.94523	0.14836	0.967369
FBgn0000636	35097	Fas3	0.576513	2.16881	0.105451	0.956315
FBgn0000662	36527	fl(2)d	-0.129162	6.6329	0.50459	0.987112
FBgn0000667	31166	Actn	-0.0571559	6.42795	0.761243	1
FBgn0000709	33110	fliI	-0.346124	6.35801	0.0952543	0.951085
FBgn0000711	44289	flw	0.0468214	7.85573	0.847471	1
FBgn0000719	33148	fog	-0.291825	6.07575	0.131463	0.967369
FBgn0000721	44817	for	-0.40689	4.04498	0.0949014	0.951085
FBgn0000723	41118	Fps85D	-0.111514	5.96248	0.564591	1
FBgn0000810	47781	fs(1)K10	0.084752	3.80615	0.755763	1
FBgn0000826	31084	png	0.030822	5.1572	0.883622	1
FBgn0000927	31263	fs(1)Ya	0.64924	2.36933	0.0693928	0.915557
FBgn0000928	31262	fs(1)Yb	-0.217268	4.048	0.357822	0.984531
FBgn0000996	47121	dup	0.0258572	5.15295	0.918418	1
FBgn0001078	40045	ftz-f1	0.152319	6.89714	0.465009	0.986974
FBgn0001079	32855	fu	-0.236592	4.03076	0.351836	0.982958
FBgn0001084	34166	fy	-0.750456	1.79501	0.0490419	0.913508
FBgn0001085	45307	fz	-0.0139134	5.13305	0.95879	1
FBgn0001086	34968	fzy	-0.174465	5.43094	0.381469	0.984535
FBgn0001087	44819	g	0.135772	6.04392	0.481855	0.987112
FBgn0001091	35728	Gapdh1	-0.00207339	8.88497	0.992703	1
FBgn0001092	32545	Gapdh2	-0.176362	4.84235	0.415821	0.984535
FBgn0001098	42832	Gdh	-0.103066	3.68368	0.706112	1
FBgn0001104	38765	G-ialpha65A	0.35757	9.47563	0.117023	0.961519
FBgn0001105	32544	Gbeta13F	0.39758	10.0986	0.12805	0.967369
FBgn0001108	39536	Gl	-0.291253	4.53935	0.223904	0.967369
FBgn0001114	34193	Glt	-0.175707	7.11772	0.441204	0.986154
FBgn0001122	36104	G-oalpha47A	0.101008	6.58962	0.60312	1
FBgn0001123	37805	G-salpha60A	0.132835	6.5836	0.481939	0.987112
FBgn0001124	36782	Got1	-0.152467	6.04291	0.417353	0.984535
FBgn0001125	33373	Got2	-0.0367417	5.6238	0.850084	1
FBgn0001128	33824	Gpdh	-0.0638272	3.97139	0.803134	1
FBgn0001133	45871	grau	0.213689	4.4171	0.358491	0.984531
FBgn0001137	34171	grk	0.105891	5.94438	0.600113	1
FBgn0001139	43162	gro	2.45824	11.6618	2.63845e-08	9.21348e-05
FBgn0001142	33172	Gs1	-0.153703	5.01707	0.460606	0.986154
FBgn0001145	32087	Gs2	-0.140592	5.35633	0.695119	1
FBgn0001149	41503	GstD1	-0.0120145	5.87563	0.956139	1
FBgn0001150	31227	gt	-0.0356645	2.07232	0.93889	1
FBgn0001168	38995	h	8.39508e-05	7.87016	1	1
FBgn0001169	42445	H	-0.250444	5.31004	0.231694	0.967369
FBgn0001179	39202	hay	0.242177	4.00323	0.371894	0.984535
FBgn0001185	34992	her	0.0772873	3.79679	0.785516	1
FBgn0001186	45875	Hex-A	0.343744	9.85355	0.133067	0.967369
FBgn0001189	31120	hfw	-0.163181	5.4057	0.436184	0.986017
FBgn0001197	43229	His2Av	0.120192	8.9606	0.591672	1
FBgn0001202	35169	hk	-0.205253	5.07699	0.336034	0.982958
FBgn0001206	31988	Hmr	-0.115039	3.83442	0.690423	1
FBgn0001215	43385	Hrb98DE	-0.0494569	8.36794	0.815891	1
FBgn0001218	32133	Hsc70-3	-0.186834	10.8143	0.40292	0.984535
FBgn0001219	41840	Hsc70-4	-0.294574	10.4643	0.220644	0.967369
FBgn0001220	36583	Hsc70-5	-0.0193506	8.37799	0.928512	1
FBgn0001222	37068	Hsf	-0.2954	5.60961	0.124246	0.967369
FBgn0001224	39077	Hsp23	0.0372508	6.00548	0.847859	1
FBgn0001225	39075	Hsp26	0.125136	7.01089	0.572638	1
FBgn0001226	39078	Hsp27	0.676012	6.67762	0.00364171	0.519055
FBgn0001230	42852	Hsp68	0.0524749	7.03448	0.84089	1
FBgn0001233	38389	Hsp83	-0.14575	10.443	0.508136	0.987112
FBgn0001234	3772547	Hsromega	-0.235157	7.25331	0.268501	0.967369
FBgn0001247	40248	Ide	0.019765	5.77737	0.931705	1
FBgn0001248	44291	Idh	-0.00314416	6.93132	0.989399	1
FBgn0001250	32661	if	-0.164728	3.26023	0.570589	1
FBgn0001255	48239	ImpE3	0.313326	2.41722	0.382126	0.984535
FBgn0001257	38513	ImpL2	0.273065	11.6554	0.238642	0.967369
FBgn0001258	45880	ImpL3	-0.000824217	10.8223	0.997327	1
FBgn0001263	37629	inaD	-0.793497	1.42577	0.0944647	0.951085
FBgn0001276	45881	ix	-7.06226e-05	4.32525	1	1
FBgn0001280	43569	janA	0.302027	6.00297	0.107719	0.956315
FBgn0001291	36057	Jra	-0.0292168	6.86152	0.889564	1
FBgn0001296	45883	kar	1.10199	1.57552	0.0118452	0.758965
FBgn0001297	3772082	kay	-0.0214553	8.45049	0.927951	1
FBgn0001301	35084	kel	0.0555784	3.58369	0.853265	1
FBgn0001308	36810	Khc	-0.182867	7.25251	0.409373	0.984535
FBgn0001311	45884	kkv	-0.623172	3.49951	0.031369	0.913508
FBgn0001316	38067	klar	0.0153926	7.25292	0.944563	1
FBgn0001324	44830	kto	-0.0676287	6.37004	0.754523	1
FBgn0001330	31205	kz	-0.25765	3.67107	0.377366	0.984535
FBgn0001332	44831	L	-0.240697	3.50234	0.36843	0.984531
FBgn0001337	47141	Exp6	-0.182532	5.2237	0.367725	0.984531
FBgn0001341	31010	l(1)1Bi	-0.385625	3.88388	0.109458	0.956315
FBgn0001404	31239	egh	0.31321	6.64372	0.115795	0.96029
FBgn0001491	32069	l(1)10Bb	-0.228693	4.36057	0.400207	0.984535
FBgn0001565	33118	Hlc	0.0607965	7.72967	0.772758	1
FBgn0001612	48481	l(1)dd4	-0.453704	3.2672	0.130934	0.967369
FBgn0001624	32083	dlg1	0.131836	5.79088	0.520656	0.98818
FBgn0001941	33836	ifc	-0.0787421	7.1646	0.715318	1
FBgn0001942	33835	eIF-4a	0.0383145	11.0231	0.861045	1
FBgn0001961	34793	Arpc1	-0.101393	7.90072	0.648779	1
FBgn0001965	34790	Sos	-0.442126	4.89618	0.0519655	0.913508
FBgn0001974	34877	l(2)35Bd	-0.262608	3.50261	0.315398	0.975526
FBgn0001977	49424	l(2)35Bg	0.102882	5.2353	0.603743	1
FBgn0001978	34888	stc	-0.00682796	6.11088	0.973796	1
FBgn0001986	48782	l(2)35Df	-0.400626	4.38099	0.082688	0.932523
FBgn0001987	34927	Gli	0.46717	1.3598	0.295737	0.967369
FBgn0001989	34925	l(2)35Di	0.209619	5.82698	0.321251	0.977923
FBgn0001990	48785	wek	0.137661	3.87126	0.574419	1
FBgn0001994	34956	crp	-0.204735	7.92762	0.342713	0.982958
FBgn0001995	49425	mRpL4	0.0815684	3.90662	0.745411	1
FBgn0002021	49427	l(2)37Bb	-0.167083	3.60258	0.548277	0.997584
FBgn0002022	48805	Catsup	-0.194503	5.73949	0.315174	0.975292
FBgn0002031	49168	l(2)37Cc	0.231454	7.84422	0.273947	0.967369
FBgn0002044	35235	swm	-0.112376	6.45414	0.559116	0.999901
FBgn0002069	36420	Aats-asp	0.0887743	8.08828	0.677171	1
FBgn0002121	33156	l(2)gl	-0.486417	4.99733	0.0308218	0.913508
FBgn0002174	48844	l(2)tid	0.281119	6.05174	0.148601	0.967369
FBgn0002183	38248	dre4	0.0164157	7.56094	0.94429	1
FBgn0002283	48903	l(3)73Ah	-0.0130716	5.05392	0.956391	1
FBgn0002284	39855	Pros26	0.19079	7.79567	0.383063	0.984535
FBgn0002354	49762	l(3)87Df	-0.0726088	4.37125	0.782479	1
FBgn0002413	43673	dco	-0.0426728	6.75546	0.834084	1
FBgn0002431	41181	hyd	-0.41944	5.65583	0.0913668	0.951085
FBgn0002441	43288	l(3)mbt	-0.0667722	6.12854	0.750104	1
FBgn0002466	39429	sti	-0.350474	6.10886	0.105548	0.956315
FBgn0002521	43819	pho	-0.0496191	4.85958	0.838619	1
FBgn0002524	34910	lace	-0.301245	6.56801	0.111771	0.956315
FBgn0002525	33782	Lam	0.0800751	7.59123	0.703543	1
FBgn0002526	38723	LanA	-0.092313	9.2654	0.668838	1
FBgn0002528	39118	LanB2	-0.354523	6.70007	0.103448	0.956315
FBgn0002542	45894	lds	-0.137708	4.20676	0.61888	1
FBgn0002543	44522	lea	0.269049	5.28876	0.270551	0.967369
FBgn0002552	45325	lin	-0.754509	3.92276	0.0490417	0.913508
FBgn0002566	3355130	lt	0.0557691	5.45051	0.78956	1
FBgn0002577	44835	m	-0.368463	2.74935	0.246479	0.967369
FBgn0002579	31009	RpL36	0.182494	12.1243	0.519562	0.98818
FBgn0002590	32700	RpS5a	0.257263	11.7236	0.253989	0.967369
FBgn0002593	33214	RpLP1	0.295068	12.1784	0.204508	0.967369
FBgn0002607	37995	RpL19	0.257887	12.01	0.273231	0.967369
FBgn0002609	43156	E(spl)m3-HLH	-0.0793928	3.47058	0.828233	1
FBgn0002622	42761	RpS3	0.25497	13.3406	0.296396	0.967369
FBgn0002626	43573	RpL32	0.415685	12.6937	0.0785867	0.931196
FBgn0002638	38669	Bj1	0.0562898	6.92653	0.797374	1
FBgn0002641	33045	mal	-0.0169729	3.37849	0.969703	1
FBgn0002643	36555	mam	-0.245458	6.56168	0.189034	0.967369
FBgn0002645	43765	Map205	-0.023193	7.5717	0.916903	1
FBgn0002652	2768920	squ	-0.0399107	4.32167	0.878026	1
FBgn0002673	34954	twe	0.142801	1.8039	0.732249	1
FBgn0002707	31373	mei-9	0.310886	3.37336	0.275117	0.967369
FBgn0002709	3772646	mei-218	0.0280913	1.99377	0.951701	1
FBgn0002715	37523	mei-S332	-0.023548	2.62612	0.954256	1
FBgn0002719	47173	Men	-0.300641	7.79644	0.159119	0.967369
FBgn0002723	32114	Met	0.130839	6.32672	0.485429	0.987112
FBgn0002733	43152	E(spl)mbeta-HLH	0.675851	5.5639	0.00172119	0.375651
FBgn0002736	37402	mago	-0.0866084	5.87782	0.658486	1
FBgn0002774	35523	mle	-0.118155	5.51056	0.584306	1
FBgn0002775	38779	msl-3	0.00961028	3.23947	1	1
FBgn0002778	39625	mnd	0.222032	6.45727	0.29914	0.967369
FBgn0002780	43764	mod	-0.0302754	7.22882	0.885985	1
FBgn0002781	49228	mod(mdg4)	0.0983275	8.08142	0.657088	1
FBgn0002783	41942	mor	-0.202298	6.6955	0.332605	0.981762
FBgn0002787	37894	Mov34	0.0905512	6.75022	0.654517	1
FBgn0002791	45906	mr	0.0808622	4.70216	0.718049	1
FBgn0002868	41202	MtnA	0.138277	6.36973	0.724564	1
FBgn0002872	38257	mu2	-0.319199	3.80839	0.244525	0.967369
FBgn0002873	44839	mud	-0.215671	6.14322	0.31437	0.975292
FBgn0002878	48309	mus101	-0.664484	2.68704	0.110541	0.956315
FBgn0002891	47186	mus205	-0.275459	4.71157	0.392801	0.984535
FBgn0002899	38905	mus301	-0.321249	3.57944	0.215607	0.967369
FBgn0002901	40003	mus304	0.109198	2.55103	0.767838	1
FBgn0002905	41571	mus308	-0.542246	3.82611	0.087001	0.937289
FBgn0002906	41366	Blm	-0.0956962	3.16973	0.7608	1
FBgn0002914	32543	Myb	-0.293356	5.86561	0.165488	0.967369
FBgn0002917	45338	na	0.766232	1.45597	0.106446	0.956315
FBgn0002921	48971	Atpalpha	0.115139	8.66577	0.591451	1
FBgn0002922	42799	nau	-0.428867	1.17324	0.386587	0.984535
FBgn0002924	43517	ncd	0.067445	7.53927	0.76236	1
FBgn0002932	41085	neur	-0.260151	2.75566	0.519949	0.98818
FBgn0002945	44843	nkd	0.43452	4.20449	0.061647	0.913508
FBgn0002948	32107	nod	0.134598	2.14988	0.723477	1
FBgn0002968	NA	NA	0.0870477	5.55796	0.736533	1
FBgn0002973	34263	numb	-0.590339	2.53685	0.141378	0.967369
FBgn0002989	33507	okr	-0.354629	1.71276	0.445055	0.986154
FBgn0003008	43943	or	0.0795784	5.06947	0.718974	1
FBgn0003015	41066	osk	-0.413468	1.42397	0.348029	0.982958
FBgn0003016	34850	osp	-0.0561079	2.86611	0.859726	1
FBgn0003022	37090	Ote	-0.0636931	5.96499	0.743383	1
FBgn0003041	38879	pbl	-0.0436425	5.13403	0.843073	1
FBgn0003042	40358	Pc	-0.0157873	2.97123	0.981148	1
FBgn0003044	37069	Pcl	-0.152452	5.29905	0.459776	0.986154
FBgn0003048	31204	pcx	-0.128033	7.31745	0.587888	1
FBgn0003053	31391	peb	0.00706581	1.0992	1	1
FBgn0003062	37662	Fib	0.184307	7.85697	0.411123	0.984535
FBgn0003067	37131	Pepck	-0.0347753	8.80177	0.901453	1
FBgn0003071	36060	Pfk	0.0193142	6.68701	0.9244	1
FBgn0003074	35886	Pgi	-0.0527242	6.84505	0.798134	1
FBgn0003076	44010	Pgm	0.0217436	5.97123	0.91282	1
FBgn0003079	31221	phl	-0.0587636	5.44175	0.772458	1
FBgn0003082	35735	phr	-0.167195	5.25965	0.492207	0.987112
FBgn0003087	34404	pim	-0.170553	3.38237	0.561518	1
FBgn0003093	43428	Pkc98E	0.308687	6.58942	0.120241	0.967369
FBgn0003116	31194	pn	-0.263745	3.57052	0.312363	0.975292
FBgn0003117	44849	pnr	-0.326367	6.74921	0.194454	0.967369
FBgn0003118	42757	pnt	-0.0207225	8.85753	0.926469	1
FBgn0003124	40232	polo	-0.0551744	6.55236	0.772394	1
FBgn0003134	42922	Pp1alpha-96A	0.242094	7.63737	0.262504	0.967369
FBgn0003137	43872	Ppn	-0.387819	4.18199	0.23891	0.967369
FBgn0003138	38160	Ptp61F	0.24308	7.29016	0.252746	0.967369
FBgn0003139	31582	PpV	-0.0732984	5.52339	0.719484	1
FBgn0003141	35292	pr	0.13385	4.73105	0.552839	0.999716
FBgn0003159	44529	ptr	-0.434204	5.2953	0.0304966	0.913508
FBgn0003165	41094	pum	0.13066	9.03823	0.567596	1
FBgn0003169	41772	put	-0.501797	3.96402	0.0501705	0.913508
FBgn0003175	37573	px	-0.0927176	5.98777	0.672864	1
FBgn0003178	42620	PyK	0.00335528	9.31358	0.987919	1
FBgn0003189	32640	r	-0.282469	4.69244	0.229626	0.967369
FBgn0003204	43873	ras	-0.41167	4.65946	0.063072	0.913508
FBgn0003205	41140	Ras85D	-0.0464392	7.17457	0.831352	1
FBgn0003206	38494	Ras64B	-0.0286697	6.76104	0.888323	1
FBgn0003209	44851	raw	-0.22397	6.2215	0.408001	0.984535
FBgn0003210	31381	rb	0.315121	6.44004	0.110501	0.956315
FBgn0003218	32340	rdgB	-0.212877	2.2368	0.583578	1
FBgn0003227	49241	rec	-0.928523	1.0409	0.0573297	0.913508
FBgn0003231	35246	ref(2)P	-0.316849	6.61381	0.112904	0.956315
FBgn0003256	3354888	rl	-0.112325	5.07593	0.585371	1
FBgn0003257	42493	r-l	-0.314018	4.30284	0.160838	0.967369
FBgn0003261	40739	Rm62	-0.0307552	9.50403	0.887051	1
FBgn0003267	43234	ro	0.225664	1.57703	0.599179	1
FBgn0003268	43719	rod	0.16126	4.52576	0.606705	1
FBgn0003274	36855	RpLP2	0.209851	12.546	0.345945	0.982958
FBgn0003275	48312	RpII18	0.324316	6.83286	0.195213	0.967369
FBgn0003277	32100	RpII215	-0.224552	6.08385	0.23506	0.967369
FBgn0003278	33210	RpI135	-0.12701	4.29261	0.583878	1
FBgn0003279	43349	RpL4	0.29711	12.263	0.172323	0.967369
FBgn0003301	32406	rut	-0.245813	2.40503	0.487154	0.987112
FBgn0003302	31535	rux	0.295976	2.51932	0.388553	0.984535
FBgn0003310	33281	S	-0.176644	4.79531	0.451996	0.986154
FBgn0003317	35731	sax	-0.0654864	6.13027	0.734318	1
FBgn0003321	43944	sbr	-0.216143	5.54504	0.271844	0.967369
FBgn0003330	43327	Sce	-0.0236026	4.89074	0.916488	1
FBgn0003334	41168	Scm	-0.33601	4.08085	0.238107	0.967369
FBgn0003345	32536	sd	0.191794	7.79046	0.367042	0.984531
FBgn0003346	35223	RanGap	-0.0970928	5.62144	0.619532	1
FBgn0003353	37843	sei	-0.184452	2.54454	0.596539	1
FBgn0003360	32007	sesB	-0.0313372	9.67979	0.888231	1
FBgn0003366	32039	sev	0.25894	1.43	0.528876	0.988277
FBgn0003371	31248	sgg	0.176059	7.35555	0.414345	0.984535
FBgn0003372	33701	Sgs1	0.36343	3.53672	0.34093	0.982958
FBgn0003380	32780	Sh	-1.07296	1.10943	0.0270724	0.913508
FBgn0003391	37386	shg	0.531193	2.2623	0.132001	0.967369
FBgn0003392	45928	shi	0.0993218	6.76405	0.635951	1
FBgn0003396	36171	shn	-0.525777	6.09595	0.0484914	0.913508
FBgn0003401	45360	shu	0.0752467	4.25202	0.738495	1
FBgn0003410	39884	sina	0.190716	6.8424	0.363854	0.984531
FBgn0003415	43906	skd	0.0867217	6.96163	0.678243	1
FBgn0003416	32601	sl	-0.567477	3.51946	0.0519041	0.913508
FBgn0003423	33117	slgA	-0.0363697	5.52164	0.869539	1
FBgn0003435	37254	sm	-0.0423322	5.15775	0.843112	1
FBgn0003444	33196	smo	0.179101	3.85184	0.484471	0.987112
FBgn0003449	31442	snf	0.238333	6.00942	0.307501	0.970004
FBgn0003459	39581	stwl	-0.268334	3.84128	0.274075	0.967369
FBgn0003462	39251	Sod	0.0533475	6.789	0.8024	1
FBgn0003463	32498	sog	-0.224502	2.9538	0.488381	0.987112
FBgn0003464	44014	sol	-0.195095	6.30184	0.359483	0.984531
FBgn0003475	45931	spir	0.0441667	5.85059	0.827853	1
FBgn0003479	43577	spn-A	0.0636633	5.2468	0.752288	1
FBgn0003480	41746	spn-B	0.234446	1.15337	0.637291	1
FBgn0003482	318579	spn-D	0.29743	2.03585	0.461701	0.986154
FBgn0003483	41919	spn-E	-0.328925	2.79128	0.412205	0.984535
FBgn0003495	43256	spz	0.109466	5.73237	0.6077	1
FBgn0003502	34132	Btk29A	0.0964416	3.64904	0.736452	1
FBgn0003507	41944	srp	-0.430878	6.53804	0.0420961	0.913508
FBgn0003511	43570	Sry-beta	0.17923	4.96955	0.394813	0.984535
FBgn0003512	43572	Sry-delta	0.0550711	5.90825	0.795921	1
FBgn0003514	31554	sqh	-0.0977679	8.90305	0.672363	1
FBgn0003517	31106	sta	0.443052	12.9491	0.0464547	0.913508
FBgn0003520	37065	stau	0.0208482	6.62756	0.915366	1
FBgn0003525	43466	stg	0.275298	7.52436	0.207782	0.967369
FBgn0003545	44870	sub	-0.304623	3.51334	0.26264	0.967369
FBgn0003557	33379	Su(dx)	-0.199559	6.32305	0.281449	0.967369
FBgn0003559	3354994	su(f)	-0.0845059	5.28284	0.6874	1
FBgn0003567	41740	su(Hw)	-0.119192	4.7055	0.60555	1
FBgn0003575	31012	su(s)	-0.26963	5.35397	0.220014	0.967369
FBgn0003598	41627	Su(var)3-7	-0.364263	3.86204	0.160907	0.967369
FBgn0003607	34119	Su(var)205	0.103078	7.74846	0.631633	1
FBgn0003612	35927	Su(var)2-10	-0.226284	5.56794	0.256057	0.967369
FBgn0003638	31054	su(w[a])	-0.0617974	8.21786	0.79336	1
FBgn0003654	44160	sw	-0.474123	3.82737	0.122356	0.967369
FBgn0003656	31716	sws	-0.291226	5.6748	0.148081	0.967369
FBgn0003660	36080	Syb	-0.184224	8.51522	0.435775	0.986017
FBgn0003676	42649	T-cp1	0.125744	8.77225	0.558484	0.999901
FBgn0003687	37476	Tbp	0.144607	5.22847	0.472026	0.987112
FBgn0003701	37042	thr	-0.206369	3.13586	0.498101	0.987112
FBgn0003714	31228	tko	0.411067	6.36676	0.116949	0.961519
FBgn0003716	33753	tkv	-0.657087	3.19228	0.0205757	0.83624
FBgn0003721	41852	Tm1	0.27758	8.96927	0.22404	0.967369
FBgn0003732	35225	Top2	-0.264116	6.26451	0.165942	0.967369
FBgn0003741	39849	tra	0.0437942	5.27623	0.829555	1
FBgn0003742	36619	tra2	0.170933	4.33909	0.452955	0.986154
FBgn0003744	40165	trc	-0.178633	5.28253	0.364196	0.984531
FBgn0003747	44873	Gr5a	0.244552	1.36768	0.630673	1
FBgn0003748	45368	Treh	-0.0797479	5.43018	0.696524	1
FBgn0003751	34376	trk	0.646671	2.74297	0.0581159	0.913508
FBgn0003862	41737	trx	-0.050862	6.14957	0.816119	1
FBgn0003866	35430	tsh	0.13098	7.4622	0.550884	0.9988
FBgn0003870	48317	ttk	-0.135592	6.15364	0.479794	0.987112
FBgn0003882	40554	tub	-0.0927821	5.06577	0.688044	1
FBgn0003884	40848	alphaTub84B	0.104481	10.7968	0.63346	1
FBgn0003885	40904	alphaTub84D	0.0620365	6.82756	0.76474	1
FBgn0003887	37238	betaTub56D	0.158547	10.7401	0.465642	0.986974
FBgn0003888	37888	betaTub60D	0.0872193	8.9983	0.684609	1
FBgn0003890	43359	betaTub97EF	-0.240438	4.88366	0.363499	0.984531
FBgn0003891	37417	tud	-0.0674337	7.46443	0.762818	1
FBgn0003892	35851	ptc	0.0918146	6.37147	0.663212	1
FBgn0003930	3772712	snRNA:U4:39B	-1.62926	2.63251	0.00153422	0.357167
FBgn0003941	33629	RpL40	0.2638	11.5806	0.280312	0.967369
FBgn0003942	34420	RpS27A	0.292874	12.0126	0.200178	0.967369
FBgn0003943	38456	Ubi-p63E	-0.365331	7.61267	0.122815	0.967369
FBgn0003963	33225	ush	-0.219935	6.45977	0.411314	0.984535
FBgn0003964	31165	usp	-0.119734	6.06304	0.527507	0.988277
FBgn0003969	32569	vap	-0.128068	5.7392	0.556182	0.999901
FBgn0003977	47869	vir	0.179385	4.91672	0.466465	0.987112
FBgn0003978	35289	vls	0.215495	3.71024	0.399691	0.984535
FBgn0003984	38657	vn	0.0992244	1.59624	0.844523	1
FBgn0003997	40009	W	0.510057	4.62101	0.0457238	0.913508
FBgn0004034	30980	y	-0.379414	1.50623	0.50748	0.987112
FBgn0004049	41656	yrt	-0.0178693	5.07799	0.937043	1
FBgn0004050	31230	z	0.149652	6.32185	0.415462	0.984535
FBgn0004055	38002	uzip	-0.179631	5.80773	0.350992	0.982958
FBgn0004057	32974	Zw	0.0324321	4.91631	0.885937	1
FBgn0004066	32584	Pros28.1	-0.20989	6.47609	0.258473	0.967369
FBgn0004087	42003	Dhfr	0.12771	5.11692	0.645631	1
FBgn0004101	37890	bs	-0.252953	3.92529	0.288488	0.967369
FBgn0004103	49260	Pp1-87B	0.168943	8.53297	0.441805	0.986154
FBgn0004106	34411	cdc2	0.0486434	4.25096	0.864996	1
FBgn0004107	42453	cdc2c	0.308104	4.16651	0.214794	0.967369
FBgn0004132	48986	boca	0.385665	7.13339	0.107546	0.956315
FBgn0004133	35694	blow	0.136812	7.21414	0.523991	0.988277
FBgn0004167	38418	kst	-0.489256	7.34379	0.0440958	0.913508
FBgn0004177	45959	mts	0.315562	8.78878	0.175438	0.967369
FBgn0004179	40459	Csp	-0.113064	5.83752	0.564069	1
FBgn0004183	3771770	snRNA:U1:82Eb	-0.615624	1.48267	0.280263	0.967369
FBgn0004191	3772392	snRNA:U2:34ABa	-1.04535	6.04261	0.00718932	0.662917
FBgn0004198	44540	ct	0.0827634	7.17049	0.699022	1
FBgn0004227	32603	nonA	0.0589811	6.21938	0.749902	1
FBgn0004237	48535	Hrb87F	-0.0646424	8.25871	0.761688	1
FBgn0004242	33473	Syt1	0.123783	2.08405	0.781339	1
FBgn0004359	43235	T48	0.259638	5.6155	0.182359	0.967369
FBgn0004362	37481	HmgD	0.00800407	9.26517	0.971395	1
FBgn0004363	34500	porin	0.0175697	9.34134	0.93894	1
FBgn0004364	37277	18w	-0.425206	1.79022	0.328891	0.981762
FBgn0004367	32608	mei-41	-0.483551	3.20208	0.100522	0.956315
FBgn0004368	31425	Ptp4E	-0.203766	5.10767	0.359505	0.984531
FBgn0004369	43469	Ptp99A	0.133482	5.19019	0.505587	0.987112
FBgn0004370	32115	Ptp10D	-0.510858	4.12104	0.0324378	0.913508
FBgn0004373	45374	fwd	-0.241033	5.46938	0.263218	0.967369
FBgn0004374	35293	neb	0.151761	3.48183	0.629169	1
FBgn0004378	38135	Klp61F	-0.224816	5.95549	0.362665	0.984531
FBgn0004379	39068	Klp67A	-0.1142	4.78071	0.597085	1
FBgn0004380	38611	Klp64D	0.0553599	5.08292	0.799105	1
FBgn0004381	39332	Klp68D	-0.223173	3.51879	0.457273	0.986154
FBgn0004387	43310	Klp98A	-0.361547	5.53781	0.0875506	0.937289
FBgn0004390	39158	Gap1	-0.284725	6.98042	0.168656	0.967369
FBgn0004391	32473	shtd	-0.16396	3.53225	0.542599	0.994101
FBgn0004395	42738	unk	-0.0741812	6.4263	0.757162	1
FBgn0004396	39682	CrebA	0.259426	6.95159	0.236247	0.967369
FBgn0004397	31201	Vinc	0.0129855	8.32215	0.951956	1
FBgn0004400	44879	rhi	0.214818	3.32736	0.437222	0.986154
FBgn0004401	45961	Pep	-0.0669652	8.27658	0.767912	1
FBgn0004403	47218	RpS14a	0.121149	11.4525	0.644788	1
FBgn0004404	47219	RpS14b	0.0879865	9.15914	0.728825	1
FBgn0004406	34792	tam	0.0879705	2.80011	0.827339	1
FBgn0004419	34364	me31B	-0.129254	6.44762	0.482305	0.987112
FBgn0004432	32595	Cyp1	0.0954764	9.58282	0.676499	1
FBgn0004435	36384	Galpha49B	-0.138849	6.99304	0.553138	0.999716
FBgn0004436	40610	UbcD6	-0.0538048	7.35094	0.799103	1
FBgn0004449	40464	Ten-m	-0.191078	7.6731	0.37273	0.984535
FBgn0004456	32275	mew	-0.513232	4.3561	0.0781276	0.931196
FBgn0004462	45970	Pk17E	-0.63302	2.67392	0.0474737	0.913508
FBgn0004463	36289	RpIII128	-0.254597	4.75132	0.281601	0.967369
FBgn0004465	39856	Su(P)	0.0758054	6.23797	0.685351	1
FBgn0004507	33386	GlyP	-0.0938784	6.32638	0.628051	1
FBgn0004509	47220	Fur1	-0.20145	6.13736	0.300785	0.967999
FBgn0004510	43236	Ets97D	-0.346199	4.1305	0.139232	0.967369
FBgn0004556	39871	Dbp73D	-0.0752227	4.1781	0.759885	1
FBgn0004569	39833	aos	-0.265919	3.18476	0.367275	0.984531
FBgn0004574	38493	Rop	-0.258921	7.5555	0.223509	0.967369
FBgn0004583	33218	ex	-0.345016	5.27837	0.26469	0.967369
FBgn0004584	33500	Rrp1	-0.25821	5.70954	0.186656	0.967369
FBgn0004587	41670	B52	0.0331075	8.18513	0.87636	1
FBgn0004597	41801	CycC	0.0845412	3.94651	0.726709	1
FBgn0004598	32604	Fur2	-0.448426	6.35331	0.0327851	0.913508
FBgn0004603	NA	NA	-0.37555	5.30529	0.0982608	0.954493
FBgn0004606	43650	zfh1	-0.0543305	8.57628	0.815852	1
FBgn0004611	33204	Plc21C	-0.156897	5.47407	0.523334	0.988277
FBgn0004629	41767	Cys	-0.315625	2.13455	0.441253	0.986154
FBgn0004635	38168	rho	-0.0341311	4.19329	0.89566	1
FBgn0004636	38244	R	0.279059	10.9377	0.253326	0.967369
FBgn0004638	36497	drk	0.074406	7.97676	0.74377	1
FBgn0004643	47874	mit(1)15	-0.195513	4.64723	0.414081	0.984535
FBgn0004647	31293	N	0.0625611	6.63813	0.758159	1
FBgn0004648	30998	svr	-0.389771	5.41176	0.049967	0.913508
FBgn0004650	45973	fs(1)N	-0.152004	1.05317	0.838049	1
FBgn0004652	42226	fru	0.184066	7.36837	0.378095	0.984535
FBgn0004654	31185	Pgd	-0.161469	7.00161	0.438911	0.986154
FBgn0004655	31187	wapl	0.00927694	6.03078	0.971783	1
FBgn0004656	31722	fs(1)h	0.158108	8.66993	0.460933	0.986154
FBgn0004657	44885	mys	-0.392316	5.35326	0.132712	0.967369
FBgn0004687	31474	Mlc-c	-0.106545	7.91372	0.642035	1
FBgn0004698	36697	mus210	-0.110594	6.67667	0.595331	1
FBgn0004797	44887	mdy	-0.417076	2.88348	0.195478	0.967369
FBgn0004811	49505	fs(2)ltoPP43	0.06625	4.58502	0.770031	1
FBgn0004828	31848	His3.3B	-0.0673016	10.0793	0.790321	1
FBgn0004832	31357	Xpac	0.42262	6.25239	0.0301157	0.913508
FBgn0004837	34881	Su(H)	0.487581	2.72335	0.197435	0.967369
FBgn0004838	33968	Hrb27C	0.22627	10.1108	0.367674	0.984531
FBgn0004852	40180	Ac76E	-0.232917	3.6013	0.389273	0.984535
FBgn0004855	41741	RpII15	0.563167	4.4805	0.0130919	0.781488
FBgn0004856	31840	Bx42	-0.0461676	6.50284	0.802968	1
FBgn0004860	44889	ph-d	-0.587911	2.5564	0.171569	0.967369
FBgn0004861	31181	ph-p	-0.159891	4.65092	0.474527	0.987112
FBgn0004864	32080	hop	-0.245526	3.95968	0.302707	0.967999
FBgn0004865	40345	Eip78C	0.184604	1.04452	0.742549	1
FBgn0004867	34309	RpS2	0.353021	11.9156	0.128012	0.967369
FBgn0004868	34264	Gdi	0.0575524	8.01891	0.790532	1
FBgn0004870	38116	bab1	0.248409	3.70385	0.32783	0.981762
FBgn0004872	34521	piwi	-0.237156	1.327	0.582217	1
FBgn0004875	44543	enc	-0.0860056	6.69945	0.668905	1
FBgn0004876	42289	cdi	0.139499	6.88096	0.502494	0.987112
FBgn0004888	38447	Scsalpha	-0.0200565	8.05852	0.929058	1
FBgn0004889	47877	tws	-0.0743269	6.12807	0.69911	1
FBgn0004901	40935	Prat	-0.25319	4.2925	0.267701	0.967369
FBgn0004903	43231	Rb97D	0.0944714	6.57704	0.614951	1
FBgn0004907	36059	14-3-3zeta	0.105754	11.4519	0.670495	1
FBgn0004908	40993	Arf84F	-0.205964	4.03428	0.392417	0.984535
FBgn0004913	40607	Gnf1	0.0993195	5.32786	0.644127	1
FBgn0004914	44544	Hnf4	0.0580789	6.76344	0.785211	1
FBgn0004915	34430	TfIIB	0.0466657	4.87622	0.831887	1
FBgn0004919	38006	gol	-0.471877	2.30695	0.171351	0.967369
FBgn0004921	35881	Ggamma1	0.255568	8.7084	0.326437	0.981762
FBgn0004924	32458	Top1	0.213264	8.03367	0.340584	0.982958
FBgn0004926	39433	eIF-2beta	0.428224	10.6707	0.0567957	0.913508
FBgn0004957	32818	por	0.321633	3.45949	0.226595	0.967369
FBgn0005198	40201	gig	-0.228327	4.70093	0.47469	0.987112
FBgn0005278	48552	Sam-S	0.162001	8.1725	0.478979	0.987112
FBgn0005322	44021	nmd	0.0677669	5.53245	0.729727	1
FBgn0005355	41565	Su(fu)	0.115041	5.07246	0.593347	1
FBgn0005386	40133	ash1	-0.388893	4.55012	0.143823	0.967369
FBgn0005410	32273	sno	-0.194899	4.86278	0.421966	0.984535
FBgn0005411	32602	U2af50	0.0573704	7.2613	0.794465	1
FBgn0005427	30975	ewg	0.0909451	5.06586	0.665933	1
FBgn0005533	39088	RpS17	0.231464	11.253	0.379866	0.984535
FBgn0005536	49070	Mbs	-0.218422	6.21129	0.291366	0.967369
FBgn0005585	41166	Crc	0.162812	10.973	0.465685	0.986974
FBgn0005593	34352	RpL7	0.234088	12.4449	0.303318	0.968177
FBgn0005596	43439	yemalpha	0.00574848	4.6214	0.993337	1
FBgn0005612	37822	Sox14	-0.138889	5.22548	0.51456	0.987575
FBgn0005616	33565	msl-2	0.0910018	4.84028	0.671616	1
FBgn0005617	35121	msl-1	-0.146811	4.60157	0.514882	0.987575
FBgn0005624	36431	Psc	0.275241	5.48464	0.165134	0.967369
FBgn0005630	44548	lola	-0.0207838	9.37646	0.924108	1
FBgn0005631	37603	robo	-0.135989	4.89409	0.529665	0.988277
FBgn0005632	43749	faf	-0.155819	7.05493	0.505144	0.987112
FBgn0005634	38001	zip	-0.0814389	9.71922	0.728799	1
FBgn0005640	38433	Eip63E	-0.0493616	7.47554	0.816002	1
FBgn0005642	43398	wdn	-0.194514	4.86485	0.411062	0.984535
FBgn0005648	35788	Pabp2	0.267572	7.40661	0.251628	0.967369
FBgn0005649	42848	Rox8	0.177939	8.42474	0.439994	0.986154
FBgn0005655	37290	mus209	0.162467	8.43767	0.445168	0.986154
FBgn0005660	33229	Ets21C	0.143048	4.28764	0.562588	1
FBgn0005671	41550	Vha55	-0.0498818	8.8438	0.842622	1
FBgn0005672	35253	spi	-0.0510705	7.80195	0.813802	1
FBgn0005674	42834	Aats-glupro	-0.000456124	6.78849	0.999073	1
FBgn0005683	44315	pie	-0.152248	3.69003	0.58378	1
FBgn0005694	40370	Aef1	-0.0577052	5.92792	0.766261	1
FBgn0005695	35864	gcl	-0.100037	3.55207	0.710336	1
FBgn0005696	43278	DNApol-alpha73	0.0929264	4.40882	0.684056	1
FBgn0005775	38590	Con	0.497312	2.52373	0.157996	0.967369
FBgn0005777	49779	PpD3	-0.0895687	6.34407	0.64507	1
FBgn0008635	32820	betaCop	-0.0149493	7.57132	0.947204	1
FBgn0008654	36432	Su(z)2	-0.100229	3.99356	0.686454	1
FBgn0010038	48335	GstD2	0.4035	1.28129	0.376473	0.984535
FBgn0010039	48336	GstD3	-0.0572969	4.36005	0.81129	1
FBgn0010041	48338	GstD5	-0.986242	2.29372	0.00862237	0.697836
FBgn0010051	40664	Itp-r83A	-0.499704	4.45082	0.207014	0.967369
FBgn0010053	251984	Jheh1	0.214181	4.16771	0.403257	0.984535
FBgn0010078	37628	RpL23	0.133684	13.0698	0.62212	1
FBgn0010097	35199	gammaTub37C	0.388416	3.87523	0.122456	0.967369
FBgn0010100	44149	Acon	-0.186868	6.9766	0.375975	0.984535
FBgn0010113	43604	hdc	0.204483	8.70767	0.336489	0.982958
FBgn0010173	40972	RpA-70	-0.0927827	6.13491	0.630007	1
FBgn0010194	32838	Wnt5	-0.280316	3.44619	0.329414	0.981762
FBgn0010198	44150	RpS15Aa	-0.0542653	11.1997	0.841643	1
FBgn0010213	36878	Sod2	0.196416	6.4366	0.301343	0.967999
FBgn0010215	40517	alpha-Cat	0.065806	6.53311	0.723036	1
FBgn0010217	43829	ATPsyn-beta	-0.265364	8.40427	0.227976	0.967369
FBgn0010220	35917	Dbp45A	-0.0764973	5.47288	0.714699	1
FBgn0010222	47895	Nmdmc	0.00410399	6.33672	0.986336	1
FBgn0010225	46008	Gel	-0.385399	6.74831	0.0592305	0.913508
FBgn0010228	37480	HmgZ	0.354965	8.62025	0.185407	0.967369
FBgn0010235	39445	Klc	-0.277159	5.45669	0.17257	0.967369
FBgn0010238	36363	Lac	-0.0623836	6.64323	0.751141	1
FBgn0010240	32554	Lcch3	0.0313452	1.14616	1	1
FBgn0010241	36582	Mdr50	-0.269582	1.82025	0.506037	0.987112
FBgn0010246	38153	Myo61F	-0.501934	5.45028	0.0142141	0.80434
FBgn0010247	3355109	Parp	0.2444	4.68785	0.278821	0.967369
FBgn0010265	34149	RpS13	0.209205	12.0378	0.376141	0.984535
FBgn0010269	31872	Dsor1	0.0530022	4.3073	0.830214	1
FBgn0010278	37767	Ssrp	0.499099	8.39532	0.0302502	0.913508
FBgn0010280	39765	Taf4	-0.128771	6.13456	0.51165	0.987112
FBgn0010282	40790	TfIIFalpha	0.589134	7.11241	0.00759285	0.662917
FBgn0010287	34102	Trf	-0.542553	2.80927	0.0924645	0.951085
FBgn0010288	33397	Uch	-0.0360858	7.05682	0.8686	1
FBgn0010292	31701	bys	0.0474504	4.88973	0.836659	1
FBgn0010300	35197	brat	-0.0181988	6.70187	0.933654	1
FBgn0010303	32256	hep	0.00536616	7.58954	0.981278	1
FBgn0010309	35200	pigeon	-0.194687	2.67373	0.621198	1
FBgn0010314	34250	Cks30A	0.175172	6.12918	0.391053	0.984535
FBgn0010315	32551	CycD	-0.334263	4.83298	0.127467	0.967369
FBgn0010316	36001	dap	0.192445	4.55286	0.37492	0.984535
FBgn0010328	47249	woc	-0.0460669	6.97398	0.836954	1
FBgn0010333	38146	Rac1	0.30414	8.80733	0.195694	0.967369
FBgn0010339	36288	128up	0.102018	5.63629	0.600501	1
FBgn0010340	41720	140up	-0.0264168	2.61783	0.956077	1
FBgn0010341	32981	Cdc42	0.0161923	8.76963	0.944303	1
FBgn0010342	35991	Map60	-0.0617364	5.70655	0.762686	1
FBgn0010348	40506	Arf79F	-0.084855	9.60691	0.707075	1
FBgn0010350	43950	CdsA	-0.689454	3.90153	0.0123861	0.779321
FBgn0010352	39899	Nc73EF	-0.228675	7.58149	0.280242	0.967369
FBgn0010355	40813	Taf1	-0.275764	5.29885	0.238016	0.967369
FBgn0010356	47900	Taf5	-0.0344789	4.6403	0.879721	1
FBgn0010379	41957	Akt1	-0.12151	6.06486	0.527982	0.988277
FBgn0010380	32987	Bap	-0.24003	6.27642	0.218436	0.967369
FBgn0010382	34924	CycE	-0.703528	4.20519	0.00242655	0.453965
FBgn0010391	47251	Gtp-bp	0.0263423	6.84088	0.901235	1
FBgn0010395	35368	betaInt-nu	-0.708313	3.62909	0.0104072	0.729718
FBgn0010397	36615	LamC	0.307876	3.53871	0.355348	0.984267
FBgn0010398	34449	Lrr47	0.0670646	2.13377	0.856778	1
FBgn0010406	38885	RNaseX25	-0.167282	5.7431	0.485035	0.987112
FBgn0010408	39108	RpS9	0.257875	12.0545	0.277569	0.967369
FBgn0010409	36985	RpL18A	0.425631	12.4688	0.0726061	0.925762
FBgn0010411	37292	RpS18	0.33789	12.5819	0.169307	0.967369
FBgn0010412	32635	RpS19a	0.279816	11.5237	0.197434	0.967369
FBgn0010415	37447	Sdc	0.285345	7.54352	0.220335	0.967369
FBgn0010416	32607	TH1	-0.106066	6.06044	0.579705	1
FBgn0010417	40134	Taf6	0.0671294	5.09076	0.768881	1
FBgn0010421	41290	TfIIFbeta	-0.227503	3.82823	0.371301	0.984535
FBgn0010422	34883	TfIIS	0.172256	5.43482	0.401438	0.984535
FBgn0010434	37205	cora	-0.222357	7.31578	0.314172	0.975292
FBgn0010438	41968	mtSSB	0.13079	5.66238	0.533071	0.988836
FBgn0010441	43283	pll	-0.207778	5.31718	0.308655	0.970347
FBgn0010470	37449	Fkbp13	-0.202056	8.69541	0.347911	0.982958
FBgn0010473	46015	tutl	-0.456006	1.3179	0.315067	0.975292
FBgn0010482	46017	l(2)01289	0.192552	1.3324	0.693338	1
FBgn0010488	46020	NAT1	-0.147006	8.70996	0.498771	0.987112
FBgn0010497	47253	dmGlut	-0.852796	3.45139	0.00270281	0.453965
FBgn0010501	37729	Dcp-1	0.212356	3.82863	0.432225	0.985369
FBgn0010504	46027	kermit	-0.465104	4.34098	0.0388762	0.913508
FBgn0010516	36252	wal	0.0325086	6.85106	0.876049	1
FBgn0010520	46032	Bka	-0.126279	4.53116	0.655835	1
FBgn0010531	46035	CCS	0.314194	4.63471	0.172181	0.967369
FBgn0010548	45398	Aldh-III	-0.0431997	5.59263	0.82601	1
FBgn0010551	46038	l(2)03709	0.330009	8.48466	0.143894	0.967369
FBgn0010575	44027	sbb	0.320568	8.31605	0.158372	0.967369
FBgn0010583	33262	dock	-0.0884927	4.71225	0.699536	1
FBgn0010590	46058	Prosbeta1	0.118451	6.40277	0.520336	0.98818
FBgn0010591	46059	Sply	-0.230961	5.17303	0.258705	0.967369
FBgn0010602	33226	lwr	0.059908	6.88019	0.778177	1
FBgn0010607	46066	l(2)05714	0.060694	4.28341	0.820783	1
FBgn0010611	44154	Hmgs	-0.0439782	7.3301	0.833735	1
FBgn0010612	46069	l(2)06225	-0.0350385	6.1715	0.868617	1
FBgn0010621	36308	Cct5	-0.109145	8.77654	0.612403	1
FBgn0010622	46074	l(2)06496	-0.0485691	4.19747	0.844375	1
FBgn0010638	46080	Sec61beta	0.162804	8.16651	0.495618	0.987112
FBgn0010651	46085	l(2)08717	-0.109913	5.83305	0.595821	1
FBgn0010660	46091	Nup214	0.0400895	6.18352	0.8446	1
FBgn0010704	33402	l(2)s5379	0.09516	7.09905	0.649877	1
FBgn0010741	46121	l(3)01239	0.192349	6.79843	0.371542	0.984535
FBgn0010747	38593	Srp54k	-0.0496599	7.16707	0.813308	1
FBgn0010750	40593	atms	0.138304	5.43977	0.487496	0.987112
FBgn0010762	39212	simj	-0.104823	5.83027	0.594474	1
FBgn0010768	42300	sqz	-0.644896	4.76605	0.0228515	0.872105
FBgn0010770	42502	ppan	0.237161	5.58329	0.279563	0.967369
FBgn0010772	40699	Xe7	0.338125	7.50453	0.112772	0.956315
FBgn0010774	44029	Ref1	0.0347028	6.88313	0.86903	1
FBgn0010786	46140	l(3)02640	0.0798467	7.69634	0.705376	1
FBgn0010803	45399	Aats-trp	-0.0439432	6.10533	0.826345	1
FBgn0010808	43672	l(3)03670	0.206435	6.40402	0.277082	0.967369
FBgn0010812	44910	unc-45	-0.0249164	5.07406	0.911408	1
FBgn0010825	46156	Gug	0.233503	7.36736	0.266108	0.967369
FBgn0010830	46158	l(3)04053	0.119859	4.84025	0.583479	1
FBgn0010877	47260	l(3)05822	-0.35013	5.30998	0.0795105	0.931196
FBgn0010894	46187	sinu	-0.155782	2.9715	0.682465	1
FBgn0010905	46194	Spn	-0.0345869	6.67116	0.877516	1
FBgn0010909	44030	msn	-0.071303	8.0605	0.747456	1
FBgn0010926	46201	l(3)07882	-0.0836518	4.10327	0.740932	1
FBgn0011016	39768	SsRbeta	0.14492	6.91524	0.488166	0.987112
FBgn0011020	40859	Sas-4	0.211082	3.50041	0.461348	0.986154
FBgn0011202	35340	dia	-0.321564	4.71612	0.142895	0.967369
FBgn0011204	38174	cue	-0.0488061	5.34289	0.846236	1
FBgn0011205	46234	fbl	0.0626825	3.81201	0.809224	1
FBgn0011206	39049	bol	0.494301	2.80354	0.127926	0.967369
FBgn0011207	34286	pelo	-0.0594078	4.89312	0.788022	1
FBgn0011211	37617	blw	0.0437343	9.49748	0.839611	1
FBgn0011217	41785	eff	-0.00203562	8.68726	0.993049	1
FBgn0011224	48571	heph	0.0701298	5.42544	0.736257	1
FBgn0011225	42889	jar	-0.443595	4.63322	0.0845661	0.933012
FBgn0011227	45401	ox	0.259886	6.34277	0.19703	0.967369
FBgn0011230	46243	poe	-0.30228	7.26114	0.211396	0.967369
FBgn0011232	47942	scat	-0.0733182	4.67927	0.752536	1
FBgn0011236	37785	ken	-0.254005	5.53902	0.249571	0.967369
FBgn0011241	47272	cbx	-0.249283	5.34788	0.223219	0.967369
FBgn0011259	34192	Sema-1a	0.104491	1.53162	0.857155	1
FBgn0011272	34329	RpL13	0.404701	12.3004	0.0855297	0.934803
FBgn0011274	35045	Dif	-0.0358959	2.46534	0.93819	1
FBgn0011280	33040	Obp19d	-0.21001	2.7919	0.597896	1
FBgn0011284	39484	RpS4	0.160854	11.5508	0.458808	0.986154
FBgn0011289	43284	TfIIA-L	0.0293905	6.79419	0.890571	1
FBgn0011290	41406	Taf12	0.305359	5.72481	0.107539	0.956315
FBgn0011291	34293	Taf11	0.288648	5.1314	0.154331	0.967369
FBgn0011297	37754	l(2)not	0.0988738	4.63912	0.678335	1
FBgn0011300	35900	babo	-0.0755822	6.75928	0.709646	1
FBgn0011305	34370	Rsf1	0.0833742	6.45327	0.683798	1
FBgn0011327	39102	Uch-L3	-0.0272922	5.82489	0.906514	1
FBgn0011335	39374	l(3)j2D3	-0.0178514	3.43494	0.968944	1
FBgn0011336	43005	OstStt3	-0.0675653	7.99688	0.748928	1
FBgn0011361	38154	mtacp1	0.124441	8.34575	0.581589	1
FBgn0011455	46260	l(3)neo18	0.0259446	5.71428	0.895078	1
FBgn0011474	41743	pr-set7	-0.122042	4.14043	0.626912	1
FBgn0011476	41851	l(3)neo43	0.247959	2.983	0.453189	0.986154
FBgn0011481	42177	Ssdp	0.299765	6.61809	0.117417	0.963387
FBgn0011509	47283	SrpRbeta	0.0852443	5.8684	0.657959	1
FBgn0011566	44554	Bzd	-0.135831	2.84488	0.710768	1
FBgn0011570	33346	cpb	0.290418	9.84074	0.215509	0.967369
FBgn0011571	32587	caz	-0.263009	6.98867	0.20615	0.967369
FBgn0011573	38232	Cdc37	0.260898	8.11854	0.216838	0.967369
FBgn0011576	31192	Cyp4d2	0.588015	3.48127	0.133295	0.967369
FBgn0011582	41726	DopR	-0.0262627	2.252	0.952295	1
FBgn0011584	34333	Trp1	0.275686	7.41183	0.241301	0.967369
FBgn0011586	43951	e(r)	0.013536	6.84229	0.950074	1
FBgn0011592	36377	fra	-0.492326	5.18221	0.0153206	0.822239
FBgn0011603	33659	ine	-0.150602	1.95379	0.732248	1
FBgn0011604	36390	Iswi	0.00801784	7.1407	0.971565	1
FBgn0011606	31240	Klp3A	-0.169574	5.43392	0.418788	0.984535
FBgn0011638	35305	La	-0.199904	6.76728	0.318822	0.976541
FBgn0011640	38811	lark	0.268584	6.82071	0.218612	0.967369
FBgn0011642	317824	Zyx	-0.0442863	5.00428	0.837053	1
FBgn0011648	33529	Mad	-0.128443	4.10887	0.595952	1
FBgn0011655	43725	Med	0.118745	5.99858	0.555461	0.999901
FBgn0011656	36032	Mef2	-0.249509	4.84852	0.266684	0.967369
FBgn0011659	35796	Mlh1	-0.489124	2.42613	0.150578	0.967369
FBgn0011660	36705	Pms2	-0.205003	3.38772	0.460741	0.986154
FBgn0011661	31816	Moe	0.226877	11.204	0.35455	0.984032
FBgn0011666	43087	msi	0.137596	7.7552	0.542955	0.994232
FBgn0011672	42490	Mvl	-0.316374	4.51874	0.156394	0.967369
FBgn0011674	37355	insc	0.549605	1.85938	0.166356	0.967369
FBgn0011676	34495	Nos	-0.546223	2.43417	0.112086	0.956315
FBgn0011692	38515	pav	-0.101709	5.85954	0.606636	1
FBgn0011703	34392	RnrL	0.0429621	6.18768	0.834373	1
FBgn0011704	36280	RnrS	-0.0165934	6.95303	0.942381	1
FBgn0011705	34222	rost	0.0647452	3.02758	0.854978	1
FBgn0011706	40015	rpr	0.137062	5.19479	0.528259	0.988277
FBgn0011708	34966	Syx5	-0.1284	6.31033	0.491408	0.987112
FBgn0011710	33114	2001-09-01	-0.0578746	7.70478	0.79475	1
FBgn0011715	40657	Snr1	0.10069	5.73888	0.599949	1
FBgn0011722	33896	Tig	-0.795294	5.25088	0.00048069	0.167857
FBgn0011725	42880	twin	0.0173451	5.97922	0.929441	1
FBgn0011726	37841	tsr	-0.114753	10.2022	0.61528	1
FBgn0011737	33965	wee	-0.0861965	4.4633	0.701487	1
FBgn0011739	43651	wts	0.082277	6.45546	0.656711	1
FBgn0011740	41126	alpha-Man-II	0.117291	3.63857	0.665975	1
FBgn0011741	32514	Arp6	0.112346	5.84823	0.56857	1
FBgn0011742	32623	Arp2	-0.104529	6.79325	0.611025	1
FBgn0011745	41566	Arp1	-0.0111595	6.22134	0.954399	1
FBgn0011754	32120	PhKgamma	0.410161	6.768	0.0548659	0.913508
FBgn0011760	31405	ctp	-0.0110643	9.12527	0.960539	1
FBgn0011762	38942	DNApol-alpha50	0.315068	2.45354	0.348502	0.982958
FBgn0011763	36461	Dp	-0.170264	7.03337	0.409614	0.984535
FBgn0011764	117294	Dsp1	-0.295258	6.85211	0.165057	0.967369
FBgn0011766	42550	E2f	0.121996	8.87473	0.569465	1
FBgn0011768	41311	Fdh	0.0517203	5.93213	0.78934	1
FBgn0011769	39070	Fdxh	0.407782	4.32264	0.109901	0.956315
FBgn0011770	31960	Gip	-0.135281	3.76107	0.598186	1
FBgn0011771	40462	Hem	0.030481	5.42024	0.881077	1
FBgn0011774	117419	Irbp	-0.143122	4.60439	0.513958	0.987575
FBgn0011785	42898	BRWD3	-0.271151	5.69786	0.240465	0.967369
FBgn0011787	44326	mRpL12	0.245367	6.30047	0.242747	0.967369
FBgn0011802	39195	Gem3	-0.123851	2.95638	0.687013	1
FBgn0011817	38890	nmo	0.313119	6.10414	0.151605	0.967369
FBgn0011818	33435	oaf	0.102023	4.12357	0.676751	1
FBgn0011823	34338	Pen	0.193869	9.69055	0.371777	0.984535
FBgn0011824	37397	CG4038	-0.0167098	6.38704	0.932427	1
FBgn0011826	32624	Pp2B-14D	0.0469289	6.34623	0.81223	1
FBgn0011828	38326	Pxn	-0.0961744	5.68221	0.640447	1
FBgn0011829	43875	Ret	-0.309834	3.18769	0.454307	0.986154
FBgn0011836	39164	Taf2	0.385633	4.32166	0.0989314	0.954493
FBgn0011837	32222	Tis11	0.0966054	9.08555	0.682814	1
FBgn0012034	40348	AcCoAS	-0.343161	4.47212	0.117869	0.963701
FBgn0012036	34256	Aldh	-0.186626	6.65511	0.337191	0.982958
FBgn0012051	37232	CalpA	-0.374765	5.94244	0.0578951	0.913508
FBgn0012058	38798	Cdc27	0.0538704	5.0629	0.802632	1
FBgn0013263	2768981	Trl	0.0358248	3.80547	0.898161	1
FBgn0013269	41860	FK506-bp1	0.122462	7.2931	0.557951	0.999901
FBgn0013272	37549	Gp150	-0.266648	9.37377	0.239818	0.967369
FBgn0013279	48583	Hsp70Bc	-0.369382	2.76809	0.42652	0.984535
FBgn0013303	40186	Nca	0.011444	4.56082	0.965503	1
FBgn0013305	36419	Nmda1	-0.0613315	8.30586	0.772929	1
FBgn0013323	33238	Ptth	-0.227507	1.61096	0.64727	1
FBgn0013325	37235	RpL11	0.281979	12.026	0.208731	0.967369
FBgn0013334	41938	Sap47	0.172689	7.63945	0.461613	0.986154
FBgn0013343	42854	Syx1A	0.276903	9.31377	0.20777	0.967369
FBgn0013347	42822	TfIIA-S	0.204699	6.77125	0.398827	0.984535
FBgn0013432	31186	bcn92	0.302368	6.42201	0.17374	0.967369
FBgn0013435	36051	cdc2rk	0.366247	3.05513	0.264434	0.967369
FBgn0013531	43952	MED20	-0.091771	4.01616	0.732109	1
FBgn0013548	46326	l(2)dtl	0.171032	4.39751	0.547511	0.997584
FBgn0013563	45460	Pex1	-0.167636	2.01637	0.707038	1
FBgn0013576	45467	mtd	-0.0416118	7.70047	0.849011	1
FBgn0013672	192467	ATP6	0.166201	10.5385	0.687376	1
FBgn0013673	192468	ATP8	-1.07506	2.27254	0.00609355	0.650946
FBgn0013674	192469	COX1	0.217626	12.237	0.619875	1
FBgn0013675	192470	COX2	0.0368717	10.8203	0.92842	1
FBgn0013676	192471	COX3	0.345237	11.8763	0.382599	0.984535
FBgn0013678	192472	CYTB	0.269655	11.111	0.538044	0.992547
FBgn0013679	192473	ND1	-0.124716	7.77349	0.765979	1
FBgn0013680	192474	ND2	-0.0691081	4.69864	0.869383	1
FBgn0013681	192475	ND3	-0.193588	6.71866	0.74114	1
FBgn0013683	192477	ND4L	-0.553859	1.86362	0.332359	0.981762
FBgn0013684	192478	ND5	0.293127	9.53647	0.478522	0.987112
FBgn0013686	261002	lrRNA	0.234512	15.3781	0.62799	1
FBgn0013688	261003	srRNA	-0.249343	5.63941	0.511314	0.987112
FBgn0013697	261012	trnK	-0.0698248	3.25087	0.912271	1
FBgn0013710	261026	trnY	-0.289227	1.11236	0.644488	1
FBgn0013717	40030	not	0.16804	4.39512	0.47714	0.987112
FBgn0013718	39572	nuf	0.0448052	6.24365	0.817275	1
FBgn0013720	31101	pck	-0.135686	5.58335	0.485525	0.987112
FBgn0013726	35801	pnut	-0.157411	7.09777	0.455239	0.986154
FBgn0013732	35564	sced	-0.29332	3.42461	0.28035	0.967369
FBgn0013733	36542	shot	-0.31289	7.82474	0.184526	0.967369
FBgn0013746	34225	alien	-0.206549	5.60917	0.277731	0.967369
FBgn0013749	43823	Arf102F	-0.121229	6.23395	0.667229	1
FBgn0013750	36699	Arf51F	0.0533935	6.31763	0.796311	1
FBgn0013753	38198	Bgb	0.0381103	5.41092	0.847204	1
FBgn0013756	36264	Mtor	-0.171387	6.82012	0.465889	0.986974
FBgn0013759	42567	CASK	-0.187808	6.47366	0.313338	0.975292
FBgn0013762	36727	Cdk5	-0.0944119	4.52461	0.667648	1
FBgn0013763	36868	CG5210	0.170275	5.65889	0.440864	0.986154
FBgn0013764	37837	Chi	0.130223	6.12192	0.500487	0.987112
FBgn0013765	36491	cnn	-0.114899	7.27266	0.60081	1
FBgn0013770	36546	Cp1	-0.16854	10.6656	0.496496	0.987112
FBgn0013773	49847	Cyp6a22	-0.368914	1.41858	0.42638	0.984535
FBgn0013799	40164	Deaf1	-0.137457	6.10781	0.471085	0.987112
FBgn0013809	32785	Dhc16F	-0.159101	1.11311	0.844856	1
FBgn0013954	37214	FK506-bp2	0.153801	9.19407	0.513595	0.987575
FBgn0013981	41773	His4r	-0.0786535	7.65188	0.796809	1
FBgn0013983	44339	imd	-0.0462264	5.70881	0.812056	1
FBgn0013984	42549	InR	0.0329307	7.2445	0.887458	1
FBgn0013987	44573	MAPk-Ak2	-0.0283019	7.4567	0.902277	1
FBgn0013988	NA	NA	-0.0677916	5.03835	0.762963	1
FBgn0013995	42481	Calx	0.0551803	1.41478	0.957519	1
FBgn0013997	39387	Nrx-IV	-0.178398	5.06445	0.399107	0.984535
FBgn0013998	41694	Nsf2	-0.288328	4.27865	0.207943	0.967369
FBgn0014001	44039	Pak	-0.329259	5.98629	0.114076	0.956725
FBgn0014002	39651	Pdi	-0.172509	9.0812	0.424293	0.984535
FBgn0014006	42366	Pk92B	-0.119755	4.62993	0.613045	1
FBgn0014007	39443	Ptp69D	-0.780222	3.01733	0.0109947	0.732556
FBgn0014009	35577	Rab2	-0.0736168	7.66562	0.750271	1
FBgn0014010	33418	Rab5	-0.00312211	8.41486	0.99087	1
FBgn0014011	38831	Rac2	0.118744	7.0178	0.588129	1
FBgn0014018	41087	Rel	0.0510606	5.68303	0.797685	1
FBgn0014020	36775	Rho1	-0.0438774	9.28049	0.839531	1
FBgn0014022	41139	Rlb1	0.0616261	4.113	0.816277	1
FBgn0014023	41141	mRpL47	0.26461	5.14209	0.219111	0.967369
FBgn0014024	31448	Rnp4F	0.285517	5.85777	0.141236	0.967369
FBgn0014026	31588	RpL7A	0.201823	12.3765	0.352691	0.982958
FBgn0014028	35590	SdhB	0.0248627	6.98396	0.911148	1
FBgn0014029	42438	2002-09-01	-0.183079	7.72316	0.386663	0.984535
FBgn0014032	31781	Sptr	-0.0861458	3.15955	0.813219	1
FBgn0014033	33621	Sr-CI	-0.214022	5.80807	0.269179	0.967369
FBgn0014037	40171	Su(Tpl)	-0.049855	8.78858	0.815385	1
FBgn0014075	40055	Ugt	-0.203598	6.23961	0.293364	0.967369
FBgn0014092	34970	CG4278	-0.00130464	3.23355	1	1
FBgn0014127	35287	barr	-0.0729048	5.15242	0.725921	1
FBgn0014133	32119	bif	-0.230121	6.96288	0.295996	0.967369
FBgn0014135	42356	bnl	0.246388	7.32458	0.272829	0.967369
FBgn0014141	42066	cher	-0.482905	6.67139	0.100344	0.95607
FBgn0014163	39826	fax	0.241807	12.1847	0.362589	0.984531
FBgn0014184	36307	Oda	0.0460817	7.79564	0.84064	1
FBgn0014189	33781	Hel25E	-0.144959	6.75379	0.478926	0.987112
FBgn0014269	37187	prod	-0.120471	4.643	0.592305	1
FBgn0014340	31518	mof	-0.0607791	3.78947	0.819757	1
FBgn0014342	40667	mia	-0.274267	3.27165	0.32208	0.979281
FBgn0014366	40678	noi	0.162562	5.19574	0.460997	0.986154
FBgn0014380	41136	RhoL	-0.0798995	5.47768	0.689211	1
FBgn0014388	38424	sty	0.14498	10.3455	0.561175	1
FBgn0014391	44046	sun	0.612394	6.162	0.0173547	0.825225
FBgn0014395	33130	tilB	0.0470486	1.62316	0.923645	1
FBgn0014411	31144	Vps26	-0.166905	6.40093	0.368859	0.984531
FBgn0014417	46386	CG13397	-0.240799	5.77142	0.232799	0.967369
FBgn0014427	46391	CG11899	0.108286	4.26339	0.753374	1
FBgn0014455	32471	Ahcy13	0.223336	7.05493	0.27965	0.967369
FBgn0014467	32817	CrebB-17A	0.0378354	5.71883	0.847598	1
FBgn0014469	35822	Cyp4e2	0.00998192	3.09619	1	1
FBgn0014857	33736	His3.3A	0.317636	7.49615	0.150891	0.967369
FBgn0014861	40973	Mcm2	0.0108548	4.76908	0.97375	1
FBgn0014868	31849	Ost48	0.0431978	7.54301	0.837094	1
FBgn0014869	43447	Pglym78	0.191062	7.75665	0.364886	0.984531
FBgn0014870	36889	Psi	-0.183387	6.24794	0.328152	0.981762
FBgn0014877	36508	Roe1	0.00855627	6.1528	0.965731	1
FBgn0014879	41844	Set	0.0361208	5.70398	0.852419	1
FBgn0014903	44620	CG14630	0.388354	3.75728	0.121303	0.967369
FBgn0014906	33532	Hydr2	-0.237706	5.5484	0.228545	0.967369
FBgn0014930	40936	CG2846	-0.162337	4.48623	0.471301	0.987112
FBgn0014931	40937	CG2678	-0.126427	2.99064	0.691935	1
FBgn0015000	33704	betaggt-I	-0.237241	4.87903	0.285695	0.967369
FBgn0015019	42029	Cctgamma	0.127947	8.18086	0.5478	0.997584
FBgn0015024	32221	CkIalpha	0.209021	9.22697	0.395388	0.984535
FBgn0015025	39721	CkIIalpha-i1	-0.0406107	2.66555	0.937914	1
FBgn0015031	46040	cype	0.45238	7.97628	0.0698502	0.915557
FBgn0015036	31193	Cyp4ae1	-0.438212	2.42061	0.263234	0.967369
FBgn0015075	40457	Ddx1	0.0759084	4.41189	0.775989	1
FBgn0015218	45525	eIF-4E	0.0295445	7.5761	0.888419	1
FBgn0015221	44965	Fer2LCH	0.404948	3.62541	0.13395	0.967369
FBgn0015222	46415	Fer1HCH	-0.0133325	9.9458	0.956553	1
FBgn0015229	42571	glec	-0.134132	5.04698	0.575016	1
FBgn0015239	40378	Hr78	-0.140229	5.3922	0.50816	0.987112
FBgn0015240	42993	Hr96	-0.143516	4.24009	0.532696	0.988756
FBgn0015245	32045	Hsp60	0.0618389	8.73727	0.774316	1
FBgn0015247	36748	Iap2	0.0611021	6.18654	0.778875	1
FBgn0015268	37798	Nap1	-0.0567631	8.71772	0.790246	1
FBgn0015269	43149	Nf1	-0.185478	5.19924	0.457803	0.986154
FBgn0015270	41703	Orc2	0.402612	2.40425	0.267988	0.967369
FBgn0015271	34794	Orc5	-0.339873	1.94992	0.385816	0.984535
FBgn0015277	37733	Pi3K59F	-0.127854	5.3289	0.547395	0.997584
FBgn0015278	39329	Pi3K68D	-0.0805165	5.31466	0.697027	1
FBgn0015279	42446	Pi3K92E	-0.232865	6.35743	0.206449	0.967369
FBgn0015282	42828	Pros26.4	0.0871362	7.27293	0.683333	1
FBgn0015283	40388	Pros54	0.0630564	6.52192	0.731954	1
FBgn0015286	31332	Rala	0.150841	7.72968	0.508737	0.987112
FBgn0015288	31022	RpL22	0.0115052	9.8425	0.968323	1
FBgn0015295	44353	shark	-0.204475	4.5981	0.352672	0.982958
FBgn0015296	44052	Shc	-0.212607	6.05966	0.262812	0.967369
FBgn0015298	38815	Srp19	0.333924	5.63002	0.104423	0.956315
FBgn0015299	34120	Ssb-c31a	0.10283	6.44541	0.741383	1
FBgn0015316	34226	Try29F	0.815162	1.31353	0.0645471	0.913508
FBgn0015320	34487	UbcD2	0.192045	7.19361	0.439063	0.986154
FBgn0015321	39133	UbcD4	-0.0105055	5.47197	0.960615	1
FBgn0015324	40679	Vha26	0.187848	9.51276	0.482255	0.987112
FBgn0015331	40530	abs	0.00200673	5.2772	0.999924	1
FBgn0015338	34965	CG5861	0.016147	5.76347	0.936891	1
FBgn0015359	38287	CG2034	0.0576362	5.49939	0.767235	1
FBgn0015360	38288	oxt	-0.006592	4.81656	0.978262	1
FBgn0015371	36678	chn	-0.182469	4.04092	0.436984	0.986154
FBgn0015372	44172	RabX1	0.106378	6.38836	0.569919	1
FBgn0015374	44054	crl	-0.025352	5.92544	0.908617	1
FBgn0015376	44637	cutlet	0.0330473	2.14755	0.942861	1
FBgn0015379	33111	dod	0.242014	6.42437	0.216321	0.967369
FBgn0015391	35001	glu	-0.048974	5.48173	0.810096	1
FBgn0015393	44173	hoip	0.307528	6.70298	0.163136	0.967369
FBgn0015396	41265	jumu	-0.215891	4.7324	0.308227	0.970102
FBgn0015399	34688	kek1	0.330945	7.87258	0.129945	0.967369
FBgn0015402	40660	ksr	-0.36832	3.79279	0.214703	0.967369
FBgn0015477	35939	Rme-8	-0.166394	5.39104	0.436307	0.986017
FBgn0015509	35742	lin19	-0.110058	6.92893	0.607505	1
FBgn0015513	42817	mbc	-0.275635	6.40663	0.411987	0.984535
FBgn0015520	42026	nonA-l	-0.298281	2.92613	0.387495	0.984535
FBgn0015521	33487	RpS21	0.435797	11.0396	0.0758478	0.931196
FBgn0015527	33112	pen	0.0393745	6.05609	0.84265	1
FBgn0015541	44359	sda	0.272329	3.49971	0.352549	0.982958
FBgn0015542	43580	sima	-0.252943	7.19271	0.253099	0.967369
FBgn0015544	43958	spag	-0.245475	3.53189	0.344999	0.982958
FBgn0015546	34842	spel1	-0.425222	3.00546	0.160279	0.967369
FBgn0015553	35119	tos	-0.00223885	2.35841	1	1
FBgn0015562	44057	veg	0.0294235	5.23439	0.900927	1
FBgn0015569	40896	alpha-Est10	-0.29589	3.33642	0.276103	0.967369
FBgn0015571	40907	alpha-Est3	-0.193271	2.98565	0.531544	0.988277
FBgn0015575	40901	alpha-Est7	-0.0661699	5.21084	0.757697	1
FBgn0015577	40897	alpha-Est9	-0.142154	4.09483	0.555373	0.999901
FBgn0015582	36203	dare	0.0680045	4.72165	0.758031	1
FBgn0015589	44642	Apc	-0.370499	6.03707	0.0792264	0.931196
FBgn0015602	36645	BEAF-32	-0.143627	5.10874	0.481816	0.987112
FBgn0015614	46456	CanB2	0.144301	8.15043	0.527217	0.988277
FBgn0015615	32627	Cap	-0.352258	4.83058	0.159475	0.967369
FBgn0015618	39157	Cdk8	0.124842	3.67071	0.63015	1
FBgn0015621	33259	Clp	0.113498	4.25756	0.624145	1
FBgn0015622	44643	Cnx99A	0.216782	8.71473	0.317714	0.976541
FBgn0015623	33883	Cpr	-0.26	5.8249	0.217827	0.967369
FBgn0015625	42971	CycB3	-0.0694253	4.07065	0.789514	1
FBgn0015664	34328	Dref	-0.0458549	5.10945	0.834943	1
FBgn0015714	45556	Cyp6a17	-0.368906	4.36036	0.0952657	0.951085
FBgn0015737	43294	Hmu	-0.0202384	7.90034	0.92483	1
FBgn0015754	36791	Lis-1	-0.0679736	6.13565	0.730737	1
FBgn0015756	34526	RpL9	0.220007	11.8557	0.329577	0.981762
FBgn0015765	42866	Mpk2	-0.045403	5.04918	0.825315	1
FBgn0015772	35154	Nak	-0.427009	4.22478	0.0689927	0.915557
FBgn0015774	32400	NetB	-0.387838	2.62186	0.269583	0.967369
FBgn0015776	33952	nrv1	-0.18662	6.46168	0.342742	0.982958
FBgn0015777	33953	nrv2	-0.0421627	5.00339	0.8488	1
FBgn0015778	47998	rin	0.210471	10.1035	0.409084	0.984535
FBgn0015781	42284	P5cr	0.0290053	3.19139	0.952128	1
FBgn0015789	33025	Rab10	-0.251597	7.63451	0.250433	0.967369
FBgn0015790	42501	Rab11	-0.118442	8.8829	0.584637	1
FBgn0015791	34840	Rab14	0.148973	6.312	0.484119	0.987112
FBgn0015793	38930	Rab19	-0.0193145	4.07372	0.956744	1
FBgn0015794	44360	Rab18	0.0286566	5.92132	0.888767	1
FBgn0015795	42841	Rab7	-0.0009118	7.62633	0.998089	1
FBgn0015797	34636	Rab6	0.128543	7.36846	0.543598	0.994326
FBgn0015799	31027	Rbf	-0.093304	5.26334	0.664778	1
FBgn0015801	37968	Reg-5	-0.164693	5.23414	0.41633	0.984535
FBgn0015803	35306	rtGEF	-0.0658299	5.67577	0.73484	1
FBgn0015805	38565	Rpd3	-0.308654	6.44659	0.0997472	0.954493
FBgn0015806	38654	S6k	0.303772	9.51243	0.215407	0.967369
FBgn0015808	44183	ScpX	-0.0193863	4.90078	0.932455	1
FBgn0015816	NA	NA	-0.0979131	5.63441	0.614001	1
FBgn0015818	31558	Spx	0.263184	5.4681	0.205672	0.967369
FBgn0015828	39313	TfIIEalpha	0.173097	5.65502	0.424941	0.984535
FBgn0015829	38527	TfIIEbeta	0.417551	5.52633	0.0365721	0.913508
FBgn0015834	33710	Trip1	-0.0702138	7.90416	0.742219	1
FBgn0015838	35922	Vang	-0.0105785	7.20606	0.964804	1
FBgn0015903	37734	apt	-0.0396062	2.55263	0.932857	1
FBgn0015905	33282	ast	-0.0109851	4.25523	0.980452	1
FBgn0015907	43862	bl	0.00507455	6.93006	0.982339	1
FBgn0015924	33219	crq	-0.230484	6.48149	0.217037	0.967369
FBgn0015925	36809	csul	-0.02159	4.89998	0.921485	1
FBgn0015926	32459	dah	0.0182272	3.70474	0.960172	1
FBgn0015929	35679	dpa	-0.0880995	5.97828	0.683185	1
FBgn0015949	49636	hrg	-0.0343735	7.56862	0.870148	1
FBgn0016031	38610	lama	-0.164169	5.69544	0.480522	0.987112
FBgn0016032	35623	lbm	0.400653	2.81921	0.245107	0.967369
FBgn0016034	40489	mael	0.0188364	4.6884	0.938851	1
FBgn0016038	31006	mod(r)	-0.304724	5.23829	0.126014	0.967369
FBgn0016041	44978	Tom40	0.138659	6.23675	0.493695	0.987112
FBgn0016054	35322	phr6-4	0.291998	2.91839	0.368137	0.984531
FBgn0016059	37007	Sema-1b	-0.153331	5.84608	0.432144	0.985369
FBgn0016070	39034	smg	-0.399872	3.41622	0.282197	0.967369
FBgn0016075	33726	vkg	-0.337048	3.5138	0.226631	0.967369
FBgn0016076	33759	vri	-0.588419	6.14096	0.00638754	0.650946
FBgn0016078	35966	wun	0.468643	2.72466	0.140057	0.967369
FBgn0016080	44660	xmas-1	-0.325475	2.42491	0.397749	0.984535
FBgn0016081	39122	fry	-0.452588	6.54846	0.0286455	0.913508
FBgn0016119	42759	ATPsyn-Cf6	0.415125	8.69453	0.0678919	0.913508
FBgn0016120	42291	ATPsyn-d	0.43617	7.94889	0.0551724	0.913508
FBgn0016122	34189	Acer	-0.2348	1.97579	0.595225	1
FBgn0016126	43792	CaMKI	-0.421628	4.60119	0.053962	0.913508
FBgn0016131	36854	Cdk4	0.0378727	5.57175	0.848321	1
FBgn0016641	37461	PTP-ER	-0.388176	4.25463	0.0954735	0.951085
FBgn0016672	41701	Ipp	0.033445	3.96785	0.891985	1
FBgn0016685	43560	Nlp	0.170448	8.77787	0.488329	0.987112
FBgn0016687	37922	Nurf-38	0.181212	6.92205	0.379111	0.984535
FBgn0016691	41845	Oscp	0.219913	6.78648	0.301157	0.967999
FBgn0016693	41569	Past1	0.155544	7.66805	0.460699	0.986154
FBgn0016694	45588	Pdp1	0.158729	7.77188	0.524995	0.988277
FBgn0016696	40292	Pitslre	0.23309	7.10655	0.269373	0.967369
FBgn0016697	36951	Prosalpha5	0.152115	6.32067	0.434463	0.985369
FBgn0016698	33555	Ptpa	0.245534	4.48306	0.26838	0.967369
FBgn0016700	42524	Rab1	0.146547	9.09114	0.516661	0.987575
FBgn0016701	36992	Rab4	-0.152418	5.79125	0.458854	0.986154
FBgn0016726	37430	RpL29	0.406585	11.6087	0.124187	0.967369
FBgn0016754	42824	sba	-0.214638	6.21051	0.298907	0.967369
FBgn0016756	38644	Ubp64E	-0.130346	7.62625	0.58846	1
FBgn0016762	37748	angel	0.0426536	4.2092	0.863242	1
FBgn0016792	41180	dmt	-0.409759	4.72006	0.0612754	0.913508
FBgn0016794	38321	dos	-0.237506	6.32898	0.208266	0.967369
FBgn0016797	40090	fz2	0.339845	3.5624	0.230959	0.967369
FBgn0016917	42428	Stat92E	-0.185947	5.83213	0.378506	0.984535
FBgn0016920	33768	nompC	-0.55887	1.9503	0.136382	0.967369
FBgn0016926	33288	Pino	-0.217016	4.73967	0.379147	0.984535
FBgn0016930	34831	smi35A	-0.639362	4.61402	0.00554821	0.650946
FBgn0016970	48373	l(2)k10201	-0.103356	2.21732	0.807433	1
FBgn0016977	44205	spen	0.298584	9.73402	0.198801	0.967369
FBgn0016978	33982	snRNP-U1-70K	-0.151072	5.52506	0.486868	0.987112
FBgn0016983	38824	smid	-0.229223	5.55999	0.240068	0.967369
FBgn0016984	37356	sktl	-0.250085	6.58724	0.186045	0.967369
FBgn0017414	36157	cag	-0.0127267	2.54111	1	1
FBgn0017418	32796	ari-1	-0.0194479	5.57983	0.932625	1
FBgn0017429	38984	CG5989	0.335998	5.09636	0.105613	0.956315
FBgn0017430	38982	Nelf-E	0.00708879	4.34197	0.981262	1
FBgn0017457	33201	U2af38	0.0990077	5.95859	0.601727	1
FBgn0017545	43768	RpS3A	-0.0564462	10.2797	0.802731	1
FBgn0017549	36776	Ric	0.129743	5.62988	0.499147	0.987112
FBgn0017550	40683	Rga	0.117019	5.39795	0.559379	0.999901
FBgn0017551	33959	Rca1	0.346322	3.59509	0.209934	0.967369
FBgn0017558	35970	Pdk	0.162298	5.16522	0.421081	0.984535
FBgn0017566	31762	ND75	0.0450514	6.48533	0.80916	1
FBgn0017567	44207	ND23	0.0704919	6.18704	0.706362	1
FBgn0017572	39858	Mo25	0.084079	7.21696	0.696189	1
FBgn0017577	41296	Mcm5	0.183709	4.47962	0.433032	0.985369
FBgn0017578	40095	Max	0.00831833	5.54923	0.971592	1
FBgn0017579	38983	RpL14	0.455066	12.2635	0.0475614	0.913508
FBgn0017581	44672	Lk6	0.255651	10.2069	0.245279	0.967369
FBgn0019624	41432	CoVa	0.265036	7.86879	0.217725	0.967369
FBgn0019637	40684	Atu	0.284171	6.45865	0.122526	0.967369
FBgn0019644	39143	ATPsyn-b	0.381505	6.85729	0.0652282	0.913508
FBgn0019660	3772415	roX2	0.269057	6.41678	0.258994	0.967369
FBgn0019662	38816	qm	0.117063	4.53608	0.591347	1
FBgn0019686	35288	lok	-0.0497688	4.40501	0.840964	1
FBgn0019830	33470	colt	0.160622	5.623	0.4065	0.984535
FBgn0019886	37912	Letm1	-0.346356	5.9851	0.0693457	0.915557
FBgn0019890	34804	Smg5	0.0383037	6.25657	0.838808	1
FBgn0019925	41864	Surf4	0.117225	6.3605	0.553748	0.999716
FBgn0019929	31917	Ser7	-0.135686	1.69399	0.77198	1
FBgn0019932	34396	SamDC	-0.338135	3.94804	0.226375	0.967369
FBgn0019936	42464	RpS20	0.462141	11.3698	0.0599031	0.913508
FBgn0019938	36617	RpI1	-0.250316	5.12347	0.261059	0.967369
FBgn0019947	40260	Psn	-0.14919	6.46644	0.419346	0.984535
FBgn0019948	37823	Phm	-0.257065	6.9585	0.213954	0.967369
FBgn0019949	37586	Cdk9	0.0205928	5.27263	0.921677	1
FBgn0019952	42891	Orct	-0.787619	4.42528	0.0203822	0.83624
FBgn0019957	42591	ND42	0.230859	6.69847	0.238712	0.967369
FBgn0019960	42587	CG6455	0.0229405	5.77286	0.913824	1
FBgn0019968	36718	Khc-73	-0.464689	5.20553	0.0835769	0.932523
FBgn0019972	43514	Ice	0.175099	5.66972	0.385822	0.984535
FBgn0019982	33653	Gs1l	0.167229	4.90361	0.439335	0.986154
FBgn0019990	43709	Gcn2	-0.265935	4.25459	0.38768	0.984535
FBgn0020018	42939	Ppox	-0.0671222	4.11215	0.798369	1
FBgn0020224	38961	Cbl	-0.334208	5.05002	0.110665	0.956315
FBgn0020235	43507	ATPsyn-gamma	0.216843	9.61721	0.316493	0.976541
FBgn0020236	36760	ATPCL	-0.180042	6.76599	0.38819	0.984535
FBgn0020238	42186	14-3-3epsilon	0.261266	10.8142	0.253945	0.967369
FBgn0020240	NA	NA	-0.349766	4.53441	0.142093	0.967369
FBgn0020245	36614	ttv	0.173296	5.45401	0.403513	0.984535
FBgn0020249	40999	stck	-0.0243286	6.63197	0.908342	1
FBgn0020251	38736	sfl	-0.0102833	3.67866	0.986655	1
FBgn0020255	44072	ran	0.086878	9.38482	0.702106	1
FBgn0020257	37602	ppa	0.0966696	4.86734	0.665929	1
FBgn0020261	32935	pcm	-0.445191	4.96649	0.0689768	0.915557
FBgn0020269	36632	mspo	0.823106	2.131	0.0876162	0.937289
FBgn0020270	34565	mre11	0.0677704	5.25951	0.74106	1
FBgn0020272	33119	mst	-0.118189	5.24599	0.56347	1
FBgn0020278	42672	loco	-0.182723	7.12138	0.392523	0.984535
FBgn0020279	35771	lig	-0.18015	8.18458	0.415017	0.984535
FBgn0020304	33263	drongo	0.340432	7.34042	0.113488	0.956315
FBgn0020305	33269	dbe	0.165441	5.46139	0.445821	0.986154
FBgn0020306	45655	dom	-0.437968	7.0732	0.0566291	0.913508
FBgn0020309	34592	crol	0.135852	8.39077	0.523309	0.988277
FBgn0020312	37401	CG4050	-0.252549	5.36513	0.227321	0.967369
FBgn0020368	45668	Vha68-1	-0.0478838	2.03712	0.941346	1
FBgn0020369	33105	Pros45	-0.0645184	7.48531	0.763318	1
FBgn0020370	36444	TppII	-0.00896177	6.06494	0.965389	1
FBgn0020379	41266	Rfx	-0.308946	1.32779	0.600324	1
FBgn0020381	31011	Dredd	0.0476621	5.17316	0.816788	1
FBgn0020385	41279	pug	0.0505235	2.37404	0.907064	1
FBgn0020386	38017	Pdk1	-0.363097	6.33205	0.0658405	0.913508
FBgn0020388	39431	Pcaf	-0.17426	4.96297	0.426696	0.984535
FBgn0020389	40167	Papss	-0.110435	5.46424	0.595849	1
FBgn0020391	36445	Nrk	-0.307764	3.12635	0.317654	0.976541
FBgn0020392	38909	Nmt	-0.0303201	5.38915	0.882286	1
FBgn0020407	41971	asun	0.0422722	2.6398	0.913952	1
FBgn0020412	39241	JIL-1	0.092903	6.25477	0.62175	1
FBgn0020414	34981	Idgf3	-0.0387862	6.97763	0.851958	1
FBgn0020415	34979	Idgf2	0.278906	2.52031	0.428077	0.984535
FBgn0020416	34978	Idgf1	-0.161463	3.4869	0.59178	1
FBgn0020440	37233	Fak	0.390158	5.40278	0.0768383	0.931196
FBgn0020443	34658	Elf	-0.0348663	6.71658	0.862695	1
FBgn0020493	42059	Dad	0.0137328	3.6099	0.96013	1
FBgn0020496	41602	CtBP	0.287559	7.26196	0.180339	0.967369
FBgn0020497	34167	emb	0.155001	8.38502	0.46728	0.987112
FBgn0020503	35042	CLIP-190	0.0678303	6.81355	0.745035	1
FBgn0020510	41718	Abi	0.0909559	5.70593	0.647701	1
FBgn0020513	32228	ade5	-0.0413424	6.4371	0.827988	1
FBgn0020545	33265	kraken	0.0460926	5.31312	0.828359	1
FBgn0020616	33974	SA	-0.11709	4.27824	0.63869	1
FBgn0020618	34070	Rack1	0.217755	10.9133	0.319232	0.976541
FBgn0020620	36554	RN-tre	-0.123397	6.80627	0.542537	0.994101
FBgn0020621	35950	Pkn	-0.339687	5.05499	0.15487	0.967369
FBgn0020622	33203	Pi3K21B	-0.0836455	5.97653	0.71437	1
FBgn0020626	42985	Osbp	-0.257979	5.95719	0.191035	0.967369
FBgn0020633	39014	Mcm7	0.0322953	4.69219	0.898364	1
FBgn0020647	42843	KrT95D	0.0824283	7.78854	0.711544	1
FBgn0020653	31760	Trxr-1	0.0938752	8.02717	0.65888	1
FBgn0020655	39417	Gap69C	0.174386	5.38723	0.376676	0.984535
FBgn0020660	3355041	eIF-4B	-0.181874	6.5251	0.360698	0.984531
FBgn0020762	33636	Atet	-0.0890412	3.65646	0.745742	1
FBgn0020764	37815	Alas	0.230126	6.01816	0.219829	0.967369
FBgn0020766	36547	Aats-phe	0.118428	5.81543	0.562769	1
FBgn0020767	36643	Spred	-0.0559206	6.5241	0.769719	1
FBgn0020887	48071	Su(z)12	-0.287945	4.95171	0.199117	0.967369
FBgn0020909	32338	Rtc1	0.0316616	3.5818	0.915244	1
FBgn0020910	41347	RpL3	0.386775	12.4819	0.0795058	0.931196
FBgn0020930	36408	Dgkepsilon	0.0911092	4.7827	0.696053	1
FBgn0021750	41862	Aats-ser	0.409343	3.91837	0.0969456	0.954493
FBgn0021760	43901	chb	-0.187829	5.82256	0.36773	0.984531
FBgn0021761	34527	Nup154	-0.321592	5.3292	0.106796	0.956315
FBgn0021764	31017	sdk	-0.311571	3.61255	0.227457	0.967369
FBgn0021765	32789	scu	0.201714	6.21502	0.273942	0.967369
FBgn0021768	39879	nudC	0.187781	5.50963	0.34045	0.982958
FBgn0021795	45680	Tapdelta	0.389642	7.63077	0.0661443	0.913508
FBgn0021796	47396	Tor	-0.210447	5.65976	0.339027	0.982958
FBgn0021800	47399	Reph	-0.160444	2.13749	0.693081	1
FBgn0021814	47408	Vps28	0.0570734	7.03663	0.796344	1
FBgn0021818	36952	cnk	-0.103886	5.11635	0.635643	1
FBgn0021825	44086	Dmn	-0.0159416	6.3309	0.933742	1
FBgn0021847	48387	l(2)k14710	-0.122874	3.67438	0.635624	1
FBgn0021856	35399	l(2)k14505	0.00974182	5.44958	0.963586	1
FBgn0021872	44226	Xbp1	-0.247361	8.82328	0.265013	0.967369
FBgn0021873	33881	Gef26	-0.574519	4.8825	0.00583114	0.650946
FBgn0021874	33234	Nle	0.0685027	4.7061	0.764347	1
FBgn0021875	45021	Zfrp8	0.251871	5.31332	0.201368	0.967369
FBgn0021895	47457	ytr	-0.108915	6.57489	0.577361	1
FBgn0021906	44390	RFeSP	0.239415	7.30055	0.251983	0.967369
FBgn0021944	44701	Coprox	-0.0481365	6.48787	0.7996	1
FBgn0021953	44227	Fatp	-0.191704	6.36649	0.307681	0.970102
FBgn0021967	44228	Pdsw	0.301636	6.26932	0.137622	0.967369
FBgn0021979	37661	l(2)k09913	-0.0272043	6.55134	0.885857	1
FBgn0021995	44087	Rs1	0.267753	6.38145	0.205272	0.967369
FBgn0022023	45682	eIF-3p40	0.285421	9.05375	0.190318	0.967369
FBgn0022027	35847	Vps25	0.311099	6.20252	0.103732	0.956315
FBgn0022029	36953	l(2)k01209	-0.107049	5.75915	0.602773	1
FBgn0022063	NA	NA	-0.115163	6.2397	0.584333	1
FBgn0022069	44391	Nnp-1	-0.00740656	5.69542	0.975601	1
FBgn0022097	44702	Vha36-1	-0.244163	7.44049	0.323732	0.980541
FBgn0022153	33644	l(2)k05819	-0.233502	5.05378	0.269132	0.967369
FBgn0022160	47611	Gpo-1	0.21438	7.44548	0.30631	0.970004
FBgn0022213	35016	Cas	-0.173835	5.33241	0.40004	0.984535
FBgn0022224	35592	ubl	0.223812	5.00651	0.374845	0.984535
FBgn0022238	44703	lolal	0.0796491	6.85673	0.716209	1
FBgn0022246	44392	Rpp30	0.158249	4.54771	0.488919	0.987112
FBgn0022268	34427	KdelR	0.0132333	7.6033	0.953172	1
FBgn0022288	46662	l(2)09851	-0.115452	6.68985	0.571965	1
FBgn0022338	42273	dnk	0.131067	6.44538	0.489491	0.987112
FBgn0022343	37987	CG3760	0.0881039	6.0029	0.641573	1
FBgn0022344	42020	CG10340	0.366469	4.68484	0.0950067	0.951085
FBgn0022349	43741	CG1910	-0.0547118	5.95138	0.82316	1
FBgn0022359	41313	Sodh-2	0.0762333	3.88897	0.792081	1
FBgn0022361	43797	Pur-alpha	-0.542035	2.86168	0.0957466	0.951201
FBgn0022382	36041	Pka-R2	0.17535	6.68341	0.398232	0.984535
FBgn0022699	38717	D19B	0.00179864	4.55001	1	1
FBgn0022702	38223	Cht2	0.175313	4.39894	0.428678	0.984535
FBgn0022708	37834	Adk2	0.11734	7.015	0.573967	1
FBgn0022709	39396	Adk1	0.124303	3.55131	0.655109	1
FBgn0022720	34292	zf30C	-0.0233931	5.98102	0.905598	1
FBgn0022724	32792	Taf8	0.0784898	3.61995	0.777912	1
FBgn0022764	36382	Sin3A	-0.549282	6.74705	0.0203452	0.83624
FBgn0022768	31404	Pp2C1	-0.0139406	5.85628	0.947526	1
FBgn0022772	35686	Orc1	-0.0259971	4.66141	0.925414	1
FBgn0022774	40145	Oat	-0.327086	4.87404	0.322818	0.980333
FBgn0022786	31680	Hira	-0.0885563	3.94478	0.716242	1
FBgn0022787	41943	Hel89B	-0.0476605	6.22054	0.820394	1
FBgn0022893	35418	Df31	0.148968	11.9937	0.544925	0.99575
FBgn0022935	38718	D19A	-0.172349	4.41328	0.540954	0.9935
FBgn0022936	40429	CycH	0.0207871	4.34667	0.931723	1
FBgn0022942	44409	Cbp80	-0.197503	5.45356	0.320689	0.977475
FBgn0022943	42166	Cbp20	0.272597	4.62762	0.245669	0.967369
FBgn0022959	39377	yps	0.0962827	8.61038	0.663366	1
FBgn0022960	35609	vimar	-0.318683	5.69859	0.0950718	0.951085
FBgn0022984	37559	qkr58E-3	-0.0833748	5.03929	0.695767	1
FBgn0022985	37562	qkr58E-2	0.0623337	6.44545	0.739395	1
FBgn0022986	37561	qkr58E-1	-0.0987282	4.91322	0.637367	1
FBgn0022987	36966	qkr54B	-0.0633123	6.17264	0.734111	1
FBgn0023000	38058	mth	-0.410415	4.15963	0.0754755	0.931196
FBgn0023023	40675	CRMP	-0.373282	4.89364	0.104334	0.956315
FBgn0023081	37858	gek	-0.383894	4.54494	0.0846069	0.933012
FBgn0023083	44233	fray	-0.350599	5.43533	0.0786616	0.931196
FBgn0023094	40162	cyc	-0.154402	4.91379	0.453465	0.986154
FBgn0023095	39493	caps	-0.275284	4.09492	0.261826	0.967369
FBgn0023097	44235	bon	-0.546539	3.17054	0.179839	0.967369
FBgn0023129	39085	aay	-0.0941363	4.21501	0.736637	1
FBgn0023130	31127	a6	-0.112675	4.22072	0.671879	1
FBgn0023143	35998	Uba1	-0.0978903	7.80536	0.64767	1
FBgn0023167	36306	SmD3	0.313048	7.14789	0.160527	0.967369
FBgn0023169	43904	SNF1A	-0.25123	6.09644	0.248549	0.967369
FBgn0023170	37849	RpL39	0.0949369	11.839	0.696803	1
FBgn0023171	35746	rnh1	0.0371658	5.76353	0.848697	1
FBgn0023172	36915	RhoGEF2	-0.495694	6.97321	0.0348764	0.913508
FBgn0023174	39628	Prosbeta2	0.0141868	6.13931	0.941717	1
FBgn0023175	36018	Prosalpha7	0.179131	7.17106	0.39959	0.984535
FBgn0023177	45031	Pp4-19C	-0.296951	6.09593	0.124383	0.967369
FBgn0023180	36017	Orc6	-0.0869727	3.28882	0.752787	1
FBgn0023181	37970	Orc4	0.24979	2.83391	0.488558	0.987112
FBgn0023211	37237	Elongin-C	0.148567	6.6884	0.467421	0.987112
FBgn0023212	42435	Elongin-B	-0.142487	6.50206	0.440473	0.986154
FBgn0023213	43839	eIF4G	-0.0478699	7.46116	0.839786	1
FBgn0023214	37149	edl	0.349824	7.71454	0.116049	0.96029
FBgn0023215	31331	Mnt	0.057938	8.89512	0.80695	1
FBgn0023216	31329	Parg	-0.469978	4.8908	0.0392473	0.913508
FBgn0023388	35378	Dap160	-0.532346	5.38954	0.00924036	0.717761
FBgn0023395	40111	Chd3	-0.195062	3.36344	0.506354	0.987112
FBgn0023407	34767	B4	-0.205046	5.96877	0.279652	0.967369
FBgn0023416	35419	Ac3	-0.41383	5.52574	0.051477	0.913508
FBgn0023423	42504	slmb	-0.111925	5.53559	0.569136	1
FBgn0023458	31557	Rbcn-3A	-0.650013	4.89575	0.0437224	0.913508
FBgn0023477	37804	Tal	0.181731	7.68623	0.391071	0.984535
FBgn0023479	39048	Tequila	-0.137809	3.46446	0.653752	1
FBgn0023506	31780	Es2	0.265562	3.72019	0.303884	0.968586
FBgn0023507	31184	CG3835	-0.355309	5.27579	0.182215	0.967369
FBgn0023508	31157	Ocrl	-0.0855741	6.38995	0.642207	1
FBgn0023509	31153	mip130	-0.0676663	5.72784	0.733863	1
FBgn0023510	31155	Rbcn-3B	-0.244599	6.57302	0.209477	0.967369
FBgn0023511	31154	Edem1	-0.265867	5.12285	0.187559	0.967369
FBgn0023512	31156	eIF2B-epsilon	-0.102959	6.15408	0.57978	1
FBgn0023513	31142	CG14803	0.065095	3.57964	0.798515	1
FBgn0023514	31146	CG14805	-0.026288	6.30706	0.890695	1
FBgn0023515	31139	CG14814	0.155748	3.27595	0.631366	1
FBgn0023516	31141	Pex5	-0.289578	3.37303	0.290406	0.967369
FBgn0023517	31143	Pgam5	0.0733733	5.57294	0.718686	1
FBgn0023518	31149	trr	-0.387055	5.23252	0.124393	0.967369
FBgn0023519	31150	mRpL16	0.366735	6.59471	0.0902536	0.949197
FBgn0023520	2768908	CG3857	0.256363	4.43345	0.348696	0.982958
FBgn0023521	31160	CG3587	-0.0438697	3.93777	0.854192	1
FBgn0023522	31158	CG11596	-0.0918816	5.59728	0.6386	1
FBgn0023524	31211	CG3078	0.0964523	1.61548	0.849577	1
FBgn0023525	31209	CG3191	0.367584	4.1412	0.167064	0.967369
FBgn0023526	31217	CG2865	0.313568	8.9501	0.194734	0.967369
FBgn0023527	31213	CG3071	-0.462991	5.53466	0.0189871	0.83624
FBgn0023528	31214	CG2924	-0.0959868	7.183	0.673119	1
FBgn0023529	31215	CG2918	-0.0521333	9.405	0.817133	1
FBgn0023530	31119	CG3740	0.153885	6.97213	0.498781	0.987112
FBgn0023531	31121	CG32809	-0.148403	4.68119	0.588723	1
FBgn0023535	46717	arg	-0.0905289	1.55528	0.895912	1
FBgn0023536	30994	CG3156	-0.339932	2.84216	0.279734	0.967369
FBgn0023537	30995	CG17896	-0.0209833	5.50889	0.917483	1
FBgn0023540	31189	CG3630	0.010064	3.83423	0.975957	1
FBgn0023541	45706	Cyp4d14	-0.145255	2.06597	0.741081	1
FBgn0023542	31195	Nmd3	-0.0237821	6.05395	0.902491	1
FBgn0023545	31163	CG4406	0.180503	5.28482	0.378157	0.984535
FBgn0023549	31198	Mct1	-0.181519	3.78984	0.460984	0.986154
FBgn0024150	40333	Ac78C	0.200894	1.11362	0.77154	1
FBgn0024183	34885	vig	-0.0884109	7.14381	0.670959	1
FBgn0024187	43905	syd	-0.646631	4.19224	0.0301723	0.913508
FBgn0024188	44724	san	0.0319998	5.67408	0.876448	1
FBgn0024191	44238	sip1	0.721918	2.84199	0.0184562	0.83624
FBgn0024194	44098	rasp	-0.150744	4.67833	0.523127	0.988277
FBgn0024196	36963	robl	-0.246302	6.77281	0.366618	0.984531
FBgn0024222	44432	ird5	-0.0187342	4.35804	0.934956	1
FBgn0024227	34504	ial	0.226245	6.06824	0.268509	0.967369
FBgn0024230	44433	Hs2st	-0.13804	3.24644	0.707273	1
FBgn0024234	37778	gbb	-0.0424307	6.36184	0.828542	1
FBgn0024236	38976	foi	-0.374797	6.10515	0.0798427	0.931196
FBgn0024238	32721	Fim	0.000778475	9.41351	0.997624	1
FBgn0024245	35207	dnt	0.0949217	3.84571	0.710856	1
FBgn0024248	64880	chico	-0.294466	4.4772	0.187776	0.967369
FBgn0024250	31665	brk	-0.264154	4.1947	0.346915	0.982958
FBgn0024273	43402	WASp	-0.455746	4.09727	0.0749511	0.931196
FBgn0024277	43974	trio	-0.253536	7.15044	0.245365	0.967369
FBgn0024285	34312	Srp54	0.0235577	6.42207	0.901234	1
FBgn0024291	34708	Sir2	-0.00683524	4.95065	0.987441	1
FBgn0024314	43978	Plap	0.1766	6.32443	0.36624	0.984531
FBgn0024320	34358	Npc1a	-0.287566	5.09527	0.194559	0.967369
FBgn0024321	41747	NK7.1	0.317244	5.10053	0.132657	0.967369
FBgn0024326	41020	Mkk4	-0.21539	5.28903	0.294242	0.967369
FBgn0024329	42253	Mekk1	-0.0742028	7.80274	0.739315	1
FBgn0024330	44728	MED6	-0.078316	4.20356	0.731899	1
FBgn0024332	31449	Mcm3	0.143693	4.59935	0.566974	1
FBgn0024352	33202	Hop	-0.136321	7.88683	0.532015	0.988277
FBgn0024360	31081	CG11418	0.180929	4.7338	0.404392	0.984535
FBgn0024362	31079	CG11412	-0.0535758	6.97045	0.80124	1
FBgn0024364	31083	CG11417	0.460327	7.48679	0.0357246	0.913508
FBgn0024365	31082	CG12773	-0.151193	6.19456	0.455123	0.986154
FBgn0024371	35381	E2f2	0.0983836	4.57871	0.659909	1
FBgn0024432	42199	Dlc90F	0.0748618	7.87899	0.731699	1
FBgn0024491	41965	Bin1	0.321766	5.24024	0.15194	0.967369
FBgn0024509	44437	sec13	0.018588	8.66367	0.930703	1
FBgn0024510	46719	dlt	0.0134844	2.9174	1	1
FBgn0024542	38795	Neos	-0.100943	3.42791	0.74051	1
FBgn0024555	41675	flfl	-0.198869	6.10472	0.292444	0.967369
FBgn0024556	44438	EfTuM	0.067629	7.43891	0.750064	1
FBgn0024558	42663	Dph5	0.10709	6.64669	0.60065	1
FBgn0024689	35054	fws	-0.0617507	5.37975	0.759717	1
FBgn0024698	44250	Cpsf160	0.0619392	4.41068	0.784444	1
FBgn0024728	43809	Slip1	-0.30976	5.18574	0.138554	0.967369
FBgn0024732	36290	Drep-1	-0.116243	3.64124	0.697435	1
FBgn0024733	43864	RpL10	0.0909629	12.9404	0.719051	1
FBgn0024734	34952	PRL-1	-0.137963	7.81061	0.554391	0.999716
FBgn0024754	36726	Flo-1	-0.00167865	7.35834	0.994961	1
FBgn0024804	3354919	Dbp80	-0.188352	5.28297	0.361524	0.984531
FBgn0024806	252479	DIP2	-0.44056	5.36997	0.0481491	0.913508
FBgn0024807	43981	DIP1	0.0531599	7.04992	0.813406	1
FBgn0024811	43775	Crk	-0.0953705	4.98695	0.724962	1
FBgn0024814	40221	Clc	-0.0867311	7.89126	0.699854	1
FBgn0024833	41150	AP-47	-0.264527	5.90902	0.174191	0.967369
FBgn0024841	43499	Pcd	0.12338	7.29269	0.567774	1
FBgn0024846	34780	p38b	-0.229973	3.77344	0.432838	0.985369
FBgn0024887	40242	kin17	-0.363972	4.35373	0.120169	0.967369
FBgn0024889	40160	Kap-alpha1	-0.140149	5.27515	0.501547	0.987112
FBgn0024891	43757	ferrochelatase	0.45834	6.38423	0.0209294	0.840065
FBgn0024909	40934	Taf7	-0.0548994	3.67669	0.843393	1
FBgn0024912	40816	agt	-0.371739	3.7253	0.148205	0.967369
FBgn0024920	33499	Ts	-0.0522983	5.56701	0.79843	1
FBgn0024921	38721	Trn	0.128756	7.18177	0.548608	0.997623
FBgn0024945	38029	NitFhit	0.143565	4.16022	0.554682	0.999716
FBgn0024947	33495	NTPase	-0.301522	5.77481	0.115886	0.96029
FBgn0024956	36130	Mat1	-0.420379	5.15824	0.0408381	0.913508
FBgn0024957	41269	Irp-1B	-0.41888	3.96118	0.0950107	0.951085
FBgn0024958	42689	Irp-1A	-0.175046	4.99331	0.418876	0.984535
FBgn0024973	31261	CG2701	0.162585	5.60734	0.393073	0.984535
FBgn0024975	31267	CG2712	0.468431	2.25664	0.175974	0.967369
FBgn0024977	31264	CG2709	0.184289	4.08053	0.466731	0.987112
FBgn0024980	31269	Syx4	0.0290902	4.96372	0.905879	1
FBgn0024983	31001	CG4293	0.105512	4.28477	0.643138	1
FBgn0024984	31196	CG3457	-0.0449507	5.9045	0.818982	1
FBgn0024985	31090	CG11448	0.0634013	6.97977	0.763356	1
FBgn0024986	44736	CG3719	0.267557	5.97614	0.191477	0.967369
FBgn0024987	31086	ssx	-0.172724	6.88563	0.419204	0.984535
FBgn0024991	31260	CG2694	-0.205724	3.53338	0.542956	0.994232
FBgn0024992	31253	CG2658	0.0142401	5.95234	0.950722	1
FBgn0024993	31254	CG2662	0.462537	3.22255	0.0967273	0.954309
FBgn0024994	31255	Csat	-0.236917	4.62383	0.335321	0.982958
FBgn0024996	31256	eIF2B-beta	0.0480607	5.15022	0.815001	1
FBgn0024997	31258	CG2681	0.305478	4.77549	0.157835	0.967369
FBgn0024998	31259	CG2685	0.0580325	5.07477	0.777756	1
FBgn0025109	44441	Bem46	-0.0209859	3.4471	0.955878	1
FBgn0025111	32008	Ant2	0.0651045	3.96369	0.798551	1
FBgn0025117	34294	und	0.00948827	6.9422	0.965462	1
FBgn0025140	42595	pit	0.0724711	5.55111	0.710834	1
FBgn0025185	35682	az2	-0.233233	4.69748	0.322597	0.980333
FBgn0025186	37542	ari-2	-0.120769	4.00902	0.616172	1
FBgn0025286	35988	RpL31	0.397303	11.8627	0.0848324	0.933012
FBgn0025335	37782	CG4585	0.139433	5.51987	0.469661	0.987112
FBgn0025336	37787	CG4882	0.20523	4.9918	0.353053	0.982958
FBgn0025352	37784	Thiolase	0.0345618	6.55465	0.858887	1
FBgn0025355	45739	SuUR	0.0298464	2.86274	0.93988	1
FBgn0025366	34419	Ip259	-0.000211091	8.7686	0.999844	1
FBgn0025373	36209	Fpps	-0.171941	6.47877	0.367046	0.984531
FBgn0025381	31105	rush	-0.122592	8.25824	0.563654	1
FBgn0025382	31103	Rab27	0.499234	4.94708	0.0142604	0.80434
FBgn0025383	31102	CG14780	-0.144985	3.14042	0.624478	1
FBgn0025388	31393	CG12179	-0.752036	2.57486	0.0289037	0.913508
FBgn0025391	31129	Scgdelta	-1.18414	3.46725	0.00281473	0.457164
FBgn0025394	31110	inc	0.00119134	6.60562	0.998397	1
FBgn0025455	39961	CycT	0.354319	7.26002	0.103112	0.956315
FBgn0025456	42092	CREG	-0.12069	3.15079	0.747784	1
FBgn0025457	43490	Bub3	-0.140252	5.4895	0.480813	0.987112
FBgn0025463	32268	Bap60	0.11168	6.1931	0.553955	0.999716
FBgn0025469	35773	slv	0.0433524	3.91345	0.869489	1
FBgn0025519	36808	fidipidine	0.209245	4.69738	0.345046	0.982958
FBgn0025525	44254	bab2	-0.115762	2.71903	0.807772	1
FBgn0025549	31664	unc-119	0.0969388	4.89059	0.662135	1
FBgn0025558	39857	CG4101	0.308131	5.72333	0.158033	0.967369
FBgn0025571	43912	SF1	0.0733938	5.71045	0.755287	1
FBgn0025574	42821	Pli	-0.0880952	5.07268	0.709533	1
FBgn0025582	39877	Int6	0.172729	9.29689	0.429959	0.984535
FBgn0025592	43913	Gyk	-0.0705109	4.88847	0.73871	1
FBgn0025608	35129	Faf	-0.0654358	5.77482	0.738414	1
FBgn0025615	31399	Torsin	-0.127945	5.63407	0.503557	0.987112
FBgn0025621	31026	CG16989	-0.0347294	4.60399	0.883986	1
FBgn0025624	31177	CG4025	-0.00468567	5.68083	0.983915	1
FBgn0025625	31170	Sik2	-0.0247027	2.42699	0.97765	1
FBgn0025626	31171	CG4281	0.0984383	6.43034	0.604196	1
FBgn0025627	31173	CG4194	-1.22121	1.08702	0.0121087	0.768795
FBgn0025628	31174	CG4199	-0.251326	8.052	0.236989	0.967369
FBgn0025629	31176	CG4045	0.00756454	5.66329	0.972798	1
FBgn0025630	31175	CG4061	0.335436	4.86021	0.135969	0.967369
FBgn0025631	31168	moody	-0.23184	6.14269	0.214322	0.967369
FBgn0025632	31169	CG4313	0.596409	1.31561	0.220553	0.967369
FBgn0025633	31004	CG13366	-0.204754	5.6136	0.30456	0.96904
FBgn0025634	31013	CG13367	0.0749855	4.52478	0.744102	1
FBgn0025635	47718	CG17829	0.415517	3.15969	0.146354	0.967369
FBgn0025637	31016	skpA	-0.107758	7.50429	0.625493	1
FBgn0025638	31014	Roc1a	0.257895	6.71289	0.22493	0.967369
FBgn0025639	31015	Hmt4-20	-0.648003	5.23716	0.00869297	0.697836
FBgn0025640	31007	CG13369	0.266353	4.87643	0.239001	0.967369
FBgn0025641	31075	DAAM	-0.171019	7.37107	0.440117	0.986154
FBgn0025642	31074	CG32812	0.348634	4.08408	0.263874	0.967369
FBgn0025674	49816	CycK	0.185798	7.43746	0.374835	0.984535
FBgn0025676	38088	CkIIalpha-i3	0.048518	3.68959	0.885467	1
FBgn0025678	34976	CaBP1	-0.141926	8.44864	0.514816	0.987575
FBgn0025681	48421	CG3558	-0.279231	5.60339	0.181958	0.967369
FBgn0025682	38145	scf	-0.128065	8.50837	0.559159	0.999901
FBgn0025683	33171	CG3164	-0.242694	7.28612	0.249198	0.967369
FBgn0025684	33650	MFS18	-0.31217	3.99978	0.229161	0.967369
FBgn0025687	34064	LKR	-0.167332	6.07773	0.379605	0.984535
FBgn0025693	35513	CG11163	-0.0840256	5.56001	0.727282	1
FBgn0025700	34314	CG5885	0.21033	6.87085	0.311439	0.975154
FBgn0025716	36956	Bap55	-0.0779913	5.61039	0.693601	1
FBgn0025720	37288	Ate1	0.157961	5.3541	0.426118	0.984535
FBgn0025724	45757	beta'Cop	-0.291673	6.98851	0.165851	0.967369
FBgn0025725	38199	alphaCop	-0.208918	7.51494	0.339423	0.982958
FBgn0025726	43841	unc-13	-0.269327	7.36243	0.307012	0.970004
FBgn0025740	43766	plexB	-0.1164	2.43104	0.731385	1
FBgn0025741	43832	plexA	-0.14396	5.21831	0.516705	0.987575
FBgn0025742	33845	mtm	-0.240325	4.30149	0.331668	0.981762
FBgn0025743	32631	mbt	0.0685176	5.80408	0.736213	1
FBgn0025777	33944	homer	-0.273478	4.12366	0.295762	0.967369
FBgn0025781	42753	cdc16	-0.175018	3.11349	0.562192	1
FBgn0025790	37781	TBPH	-0.103686	5.45784	0.59474	1
FBgn0025800	31738	Smox	0.00500599	5.31062	0.987977	1
FBgn0025802	41427	Sbf	-0.480882	3.53589	0.0809313	0.931196
FBgn0025806	37850	Rap2l	0.112113	6.21762	0.553936	0.999716
FBgn0025807	40054	Rad9	0.237591	2.38986	0.499774	0.987112
FBgn0025808	41779	Rad17	0.00651894	3.02645	1	1
FBgn0025809	32529	Paf-AHalpha	0.224992	5.62666	0.26024	0.967369
FBgn0025814	44110	Mgstl	0.214238	4.88236	0.382921	0.984535
FBgn0025815	31603	Mcm6	0.0288659	5.40862	0.891333	1
FBgn0025820	38235	JTBR	0.108136	4.20536	0.647667	1
FBgn0025825	44446	Hdac3	0.194944	5.75145	0.32314	0.980369
FBgn0025830	36886	IntS8	0.0783936	3.75463	0.776272	1
FBgn0025832	36887	Fen1	0.0250735	5.18574	0.904945	1
FBgn0025839	31190	CG3621	0.107188	6.80669	0.721767	1
FBgn0025864	31800	Crag	-0.290948	5.86214	0.223939	0.967369
FBgn0025865	42491	Cortactin	-0.176197	7.77829	0.403278	0.984535
FBgn0025866	39165	CalpB	-0.0587796	3.844	0.820219	1
FBgn0025874	39539	Meics	0.443437	2.95455	0.155815	0.967369
FBgn0025885	35671	Inos	-0.0504731	8.65756	0.817743	1
FBgn0025936	43803	Eph	-0.19108	5.25859	0.356834	0.984531
FBgn0026015	31565	Top3beta	0.196221	5.42378	0.333928	0.981762
FBgn0026056	42484	Rlip	0.05098	2.97528	0.885536	1
FBgn0026059	41955	Mhcl	-0.336359	4.61083	0.205347	0.967369
FBgn0026076	32541	UBL3	0.053058	5.74524	0.787427	1
FBgn0026079	45064	Nsun2	-0.0411318	7.80872	0.847712	1
FBgn0026080	31362	Tip60	0.0455107	6.55408	0.820319	1
FBgn0026083	31363	tyf	0.358928	9.76285	0.108358	0.956315
FBgn0026084	31359	cib	0.0291982	8.96848	0.892226	1
FBgn0026085	31361	dgt4	-0.0206152	5.80611	0.924728	1
FBgn0026086	31130	Adar	-0.261131	4.28675	0.240931	0.967369
FBgn0026088	31147	CG14818	0.107228	7.05824	0.699444	1
FBgn0026089	31145	CG14817	0.404302	6.46551	0.0848474	0.933012
FBgn0026090	31137	CG14812	0.10402	6.44115	0.634852	1
FBgn0026143	31052	CDC45L	0.11075	5.09305	0.597864	1
FBgn0026144	31669	CBP	-0.0551934	6.31016	0.836008	1
FBgn0026147	47729	CG16833	-0.120935	5.02473	0.57315	1
FBgn0026148	47730	CG12253	0.277883	2.19647	0.476707	0.987112
FBgn0026149	31890	BCL7-like	-0.0271719	4.83341	0.916002	1
FBgn0026150	35029	ApepP	0.077828	3.44088	0.800061	1
FBgn0026160	39217	tna	0.277981	8.60644	0.304139	0.968586
FBgn0026169	3772141	snoRNA:Psi18S-1820	-0.964385	3.31071	0.0468325	0.913508
FBgn0026170	NA	NA	0.43603	10.3281	0.0829926	0.932523
FBgn0026179	40327	siz	-0.308167	4.38367	0.199683	0.967369
FBgn0026181	43916	rok	-0.294146	5.34675	0.270365	0.967369
FBgn0026189	38372	prominin-like	-0.0735666	7.64756	0.726671	1
FBgn0026192	32752	par-6	0.0818318	6.08099	0.687466	1
FBgn0026196	33966	nop5	0.430763	7.22548	0.0660689	0.913508
FBgn0026197	43918	noe	0.607893	5.57709	0.00390184	0.545009
FBgn0026199	43811	myo	-0.133118	5.11577	0.520824	0.98818
FBgn0026206	45775	mei-P26	0.174359	7.7284	0.457721	0.986154
FBgn0026207	41562	mbo	0.13772	4.95479	0.527349	0.988277
FBgn0026238	35478	gus	-0.275596	5.35292	0.166136	0.967369
FBgn0026239	53563	gukh	0.876274	1.30083	0.0509749	0.913508
FBgn0026250	44260	eIF-1A	0.234925	8.50922	0.276567	0.967369
FBgn0026252	44747	msk	-0.070165	8.31428	0.740344	1
FBgn0026257	42881	cav	-0.198983	3.34225	0.49004	0.987112
FBgn0026259	44261	eIF5B	0.285419	8.22403	0.17969	0.967369
FBgn0026261	37587	bonsai	0.395648	5.31438	0.0476612	0.913508
FBgn0026262	43793	bip2	0.197859	7.85346	0.373726	0.984535
FBgn0026263	38891	bip1	0.114785	3.5065	0.668072	1
FBgn0026309	37034	aft	-0.0657904	3.05466	0.853887	1
FBgn0026313	252671	X11L	0.0594128	5.62599	0.761304	1
FBgn0026315	41334	Ugt35a	-0.203768	2.73685	0.578789	1
FBgn0026316	37035	UbcD10	0.0417363	6.03219	0.838613	1
FBgn0026317	42862	Tsc1	-0.0950828	5.28483	0.645068	1
FBgn0026318	31746	Traf6	0.0473265	2.41489	0.904063	1
FBgn0026319	33638	Traf4	0.00535422	4.9179	0.993781	1
FBgn0026323	39659	Tak1	-0.303109	5.47595	0.128972	0.967369
FBgn0026324	33468	Taf10b	0.462484	4.93575	0.0298982	0.913508
FBgn0026326	35954	Mad1	0.0121187	4.43217	0.966437	1
FBgn0026361	43990	2005-09-01	0.025152	4.04466	0.921171	1
FBgn0026369	44263	Sara	-0.20316	5.68334	0.376021	0.984535
FBgn0026370	36706	SRPK	0.285841	7.38916	0.173892	0.967369
FBgn0026371	40384	SAK	-0.506052	3.8076	0.0401222	0.913508
FBgn0026372	38208	RpL23A	0.0135113	12.3569	0.950206	1
FBgn0026373	34796	RpII33	0.158224	5.08195	0.474452	0.987112
FBgn0026374	32531	Rhp	0.357845	1.28012	0.434178	0.985369
FBgn0026375	32743	RhoGAPp190	0.240451	6.84672	0.262069	0.967369
FBgn0026376	44115	Rgl	0.0726	2.046	0.876315	1
FBgn0026378	37246	Rep	-0.363284	4.84505	0.0989243	0.954493
FBgn0026379	43991	Pten	-0.345841	3.69988	0.172505	0.967369
FBgn0026380	41079	Prosbeta3	0.243083	6.35951	0.190095	0.967369
FBgn0026393	35743	Or43b	0.322866	2.96	0.36402	0.984531
FBgn0026400	43384	Noa36	0.216034	5.89409	0.278671	0.967369
FBgn0026401	3355136	Nipped-B	0.139762	7.91419	0.521398	0.98818
FBgn0026402	44748	NiPp1	0.225785	4.22216	0.324181	0.980541
FBgn0026404	39173	Nc	-0.0343321	3.80989	0.905093	1
FBgn0026409	39587	Mpcp	0.0613727	8.20601	0.772677	1
FBgn0026417	40598	Hus1-like	-0.136928	2.03601	0.725053	1
FBgn0026418	39557	Hsc70Cb	0.0523287	8.25492	0.810016	1
FBgn0026427	36621	Su(var)2-HP2	-0.153166	6.18708	0.483	0.987112
FBgn0026428	32461	HDAC6	-0.207111	3.54516	0.434556	0.985369
FBgn0026430	32946	Grip84	0.124994	4.74766	0.568157	1
FBgn0026431	34441	Grip75	-0.191718	3.06932	0.543719	0.994326
FBgn0026432	39365	Grip163	-0.847069	2.79454	0.0205947	0.83624
FBgn0026433	32478	Grip128	-0.0405806	3.44176	0.893071	1
FBgn0026441	44451	ear	0.169696	4.75625	0.469333	0.987112
FBgn0026479	33445	Drp1	-0.288582	5.62595	0.167618	0.967369
FBgn0026533	47906	Dek	-0.210929	7.22434	0.315578	0.975652
FBgn0026562	43230	BM-40-SPARC	-0.119143	9.98647	0.586561	1
FBgn0026566	40814	CG1307	0.359766	5.59225	0.0766754	0.931196
FBgn0026570	48613	CG5704	0.177745	5.45456	0.378854	0.984535
FBgn0026573	36278	CG8290	-0.00412679	6.13525	0.984558	1
FBgn0026575	32613	hang	-0.569199	6.76256	0.0131996	0.781488
FBgn0026576	42849	CG5991	0.149964	5.27635	0.499503	0.987112
FBgn0026577	35397	CG8677	0.265363	7.50262	0.217779	0.967369
FBgn0026582	37407	CG9418	-0.0354325	4.12403	0.892094	1
FBgn0026592	38452	Fie	-0.340965	2.23546	0.341737	0.982958
FBgn0026593	48422	CG5707	0.498446	1.85832	0.195051	0.967369
FBgn0026597	43565	Axn	-0.221211	4.74419	0.396582	0.984535
FBgn0026598	42871	Apc2	0.115229	3.49499	0.700975	1
FBgn0026602	44750	Ady43A	0.522864	4.12143	0.0288308	0.913508
FBgn0026619	36405	Taz	-0.333705	4.27258	0.160463	0.967369
FBgn0026620	40589	tacc	-0.119599	8.05121	0.588195	1
FBgn0026630	40093	nes	-0.145961	5.70069	0.442872	0.986154
FBgn0026634	41870	ldlCp	-0.0691242	3.3537	0.80962	1
FBgn0026666	32513	l(1)G0136	0.266323	4.81682	0.259228	0.967369
FBgn0026679	31793	IntS4	-0.135336	4.47762	0.55363	0.999716
FBgn0026702	31475	l(1)G0045	-0.0631159	3.14589	0.83347	1
FBgn0026713	32373	l(1)G0007	0.060491	6.23889	0.745606	1
FBgn0026718	34176	fu12	-0.46015	2.01898	0.228966	0.967369
FBgn0026721	36919	fat-spondin	-0.211809	4.82353	0.375606	0.984535
FBgn0026722	35747	drosha	0.104275	4.42739	0.673285	1
FBgn0026737	41872	CG6171	0.159854	4.67992	0.502988	0.987112
FBgn0026738	39671	CG7857	-0.017342	4.12511	0.956487	1
FBgn0026741	36406	mRpL18	0.165083	5.11015	0.445474	0.986154
FBgn0026749	32295	Yippee	-0.0410552	4.21328	0.863842	1
FBgn0026751	31451	XRCC1	-0.256231	5.2015	0.206471	0.967369
FBgn0026753	42341	Vha13	0.0798167	8.28303	0.731329	1
FBgn0026761	35559	Trap1	-0.0275898	5.68801	0.888739	1
FBgn0026777	43785	Rad23	0.00407989	5.8684	0.98621	1
FBgn0026787	33167	Nhe1	-0.343592	4.12906	0.174974	0.967369
FBgn0026869	43796	Thd1	-0.239015	5.67268	0.262657	0.967369
FBgn0026872	31099	CG14777	0.231471	6.1065	0.253902	0.967369
FBgn0026873	31140	MED18	0.0876943	4.32245	0.698179	1
FBgn0026876	31072	CG11403	0.0700755	4.83241	0.763171	1
FBgn0026879	50364	CG13364	0.414685	7.20575	0.0588155	0.913508
FBgn0027052	34433	CHIP	-0.0553408	4.66032	0.807355	1
FBgn0027053	42000	CSN5	0.0643914	5.87449	0.73758	1
FBgn0027054	35759	CSN4	-0.0739853	4.51665	0.751408	1
FBgn0027055	40308	CSN3	0.187826	5.57011	0.36029	0.984531
FBgn0027057	40063	CSN1b	-0.0508768	4.35703	0.826948	1
FBgn0027066	35584	Eb1	-0.0894064	9.25674	0.711881	1
FBgn0027079	45783	Aats-val	-0.134865	7.1497	0.524075	0.988277
FBgn0027080	39829	Aats-tyr	0.066625	6.55901	0.72331	1
FBgn0027081	45784	Aats-thr	0.0384033	8.13912	0.857349	1
FBgn0027082	38331	Aats-pro	0.202451	3.67297	0.452678	0.986154
FBgn0027083	41733	Aats-met	-0.0056279	2.86498	1	1
FBgn0027084	31904	Aats-lys	0.365539	8.06658	0.089515	0.949197
FBgn0027085	38581	Aats-leu	-0.190944	4.37593	0.422499	0.984535
FBgn0027086	45785	Aats-ile	-0.167129	6.99437	0.429799	0.984535
FBgn0027087	32841	Aats-his	0.0772698	7.96381	0.71383	1
FBgn0027088	39644	Aats-gly	-0.107452	6.56115	0.557797	0.999901
FBgn0027090	45786	Aats-gln	0.0774073	6.60453	0.690897	1
FBgn0027091	36784	Aats-cys	-0.191026	6.39558	0.296883	0.967369
FBgn0027093	32539	Aats-arg	-0.259685	4.66959	0.245951	0.967369
FBgn0027094	34156	Aats-ala	-0.0763321	7.94864	0.719045	1
FBgn0027095	41983	Manf	0.128568	7.50596	0.574609	1
FBgn0027101	3885567	Dyrk3	-0.0620051	4.97707	0.770995	1
FBgn0027103	42863	sec10	-0.191917	4.68336	0.414976	0.984535
FBgn0027108	31646	Inx2	-0.195639	2.73456	0.556548	0.999901
FBgn0027259	32102	Kmn1	0.0870902	4.15618	0.720827	1
FBgn0027279	33137	l(1)G0196	-0.268584	6.33131	0.193522	0.967369
FBgn0027280	31712	l(1)G0193	-0.215886	6.76727	0.296881	0.967369
FBgn0027287	32483	Gmap	-0.514105	4.63718	0.0280959	0.913508
FBgn0027291	32940	l(1)G0156	0.17587	7.19803	0.425257	0.984535
FBgn0027296	31212	l(1)G0144	0.0344025	4.72278	0.877085	1
FBgn0027329	32518	Tcp-1zeta	0.0684999	8.64227	0.747928	1
FBgn0027330	31811	l(1)G0020	-0.0245577	4.53865	0.916441	1
FBgn0027334	33033	l(1)G0004	0.237497	5.38368	0.249729	0.967369
FBgn0027335	32850	Rip11	-0.169044	9.02158	0.441123	0.986154
FBgn0027338	41158	Kap-alpha3	-0.154096	7.17545	0.464366	0.986974
FBgn0027339	43924	jim	0.24079	7.96907	0.271095	0.967369
FBgn0027341	3354921	Gfat1	0.99029	1.50571	0.0202015	0.83624
FBgn0027342	31659	fz4	-0.133097	4.05272	0.586317	1
FBgn0027356	36383	Amph	-0.000895152	1.996	1	1
FBgn0027359	32081	Tim8	0.270331	5.67369	0.23624	0.967369
FBgn0027363	34505	Stam	-0.311793	6.58575	0.0984536	0.954493
FBgn0027375	39594	RecQ5	-0.276564	4.67374	0.225317	0.967369
FBgn0027378	41850	MRG15	-0.165365	3.98962	0.488318	0.987112
FBgn0027453	34503	Dnz1	0.0482473	5.20131	0.817213	1
FBgn0027490	34172	D12	-0.15038	3.71696	0.594982	1
FBgn0027492	43312	wdb	0.0638579	8.61137	0.769389	1
FBgn0027493	42466	CG17273	-0.144195	7.95227	0.495689	0.987112
FBgn0027495	36299	CG8378	0.0184528	4.94609	0.939483	1
FBgn0027496	33908	epsilonCOP	0.0756781	6.21516	0.683973	1
FBgn0027497	40710	Madm	-0.00075251	5.40368	1	1
FBgn0027498	32042	CG2061	-0.141944	2.83418	0.665189	1
FBgn0027499	36133	wde	-0.0542842	3.18223	0.862772	1
FBgn0027500	39850	spd-2	-0.10796	4.42636	0.667015	1
FBgn0027503	41072	CG11970	-0.217884	4.73371	0.331898	0.981762
FBgn0027504	36302	CG8878	-0.328061	6.48471	0.0852166	0.933012
FBgn0027505	34626	rab3-GAP	-0.215365	3.93401	0.432156	0.985369
FBgn0027506	36959	EDTP	-0.291032	4.57277	0.184865	0.967369
FBgn0027507	35500	CG1344	0.165682	5.26717	0.412155	0.984535
FBgn0027508	43095	tankyrase	-0.192982	4.61011	0.456562	0.986154
FBgn0027509	33389	CG7261	-0.0968512	5.83135	0.61416	1
FBgn0027512	42793	CG10254	-0.306978	3.91549	0.253404	0.967369
FBgn0027513	35878	ana2	0.373554	2.70959	0.264865	0.967369
FBgn0027514	40789	CG1024	-0.0160697	2.34624	0.974754	1
FBgn0027515	34069	CG7115	0.0109592	4.20687	0.969881	1
FBgn0027518	43505	CG7609	-0.0736655	4.52656	0.762249	1
FBgn0027524	41226	CG3909	0.00906262	3.82611	0.97434	1
FBgn0027525	36146	CG7686	0.101421	8.31504	0.63136	1
FBgn0027526	42726	Ublcp1	0.165009	4.71374	0.466951	0.987112
FBgn0027529	37304	CG8920	-0.226159	5.50028	0.243736	0.967369
FBgn0027532	40448	CG7139	-0.198645	5.12535	0.33097	0.981762
FBgn0027535	37198	botv	-0.00864316	4.19063	0.990121	1
FBgn0027537	32350	CG11092	-0.237449	5.05817	0.265121	0.967369
FBgn0027538	36585	beta4GalNAcTA	-0.0542538	3.70493	0.839428	1
FBgn0027539	42956	CG5807	-0.215285	3.83467	0.410549	0.984535
FBgn0027547	38262	CG1927	-0.0127308	5.97379	0.949092	1
FBgn0027548	35756	nito	0.101441	4.66962	0.702954	1
FBgn0027549	38897	CG7927	0.14447	7.23423	0.497	0.987112
FBgn0027550	34486	CG6495	0.168089	3.12421	0.599857	1
FBgn0027552	38463	CG10863	-0.0134567	3.69839	0.975627	1
FBgn0027553	31681	NELF-B	-0.505014	3.30216	0.138031	0.967369
FBgn0027554	38886	CG8042	-0.240295	5.70008	0.236443	0.967369
FBgn0027558	35627	pgant3	-0.311704	4.60313	0.145483	0.967369
FBgn0027559	34892	Pol32	-0.109449	3.7017	0.67818	1
FBgn0027561	35929	CG18659	-0.21043	6.90969	0.316928	0.976541
FBgn0027563	41729	CG9631	0.115242	2.08026	0.761999	1
FBgn0027564	31489	CG3149	-0.277046	3.26602	0.337204	0.982958
FBgn0027565	40250	CG5498	0.0676774	4.78798	0.78866	1
FBgn0027567	39161	CG8108	0.0928858	7.39695	0.667214	1
FBgn0027568	34403	Cand1	-0.099232	5.17286	0.632178	1
FBgn0027569	38928	cert	-0.375163	5.12843	0.060439	0.913508
FBgn0027571	33524	CG3523	-0.370511	8.46798	0.0970493	0.954493
FBgn0027572	37028	CG5009	-0.215649	4.343	0.326789	0.981762
FBgn0027574	43266	CG5815	-0.30113	4.44221	0.17869	0.967369
FBgn0027578	43413	CG14526	-0.211501	3.75501	0.411046	0.984535
FBgn0027579	43350	CG5508	-0.307549	5.28782	0.183632	0.967369
FBgn0027580	36020	CG1516	-0.718351	4.9773	0.000996386	0.267645
FBgn0027581	36513	CG6191	-0.317861	5.68693	0.0978813	0.954493
FBgn0027582	34546	CG6230	-0.0998201	4.51901	0.672061	1
FBgn0027583	43502	CG7601	-0.194672	5.15193	0.341982	0.982958
FBgn0027587	38032	CG7028	-0.0956804	5.38963	0.657706	1
FBgn0027588	49953	CG14476	-0.317894	7.68206	0.140007	0.967369
FBgn0027590	37960	GstE12	-0.0528653	5.76623	0.787692	1
FBgn0027592	33223	MED15	-0.312951	7.07949	0.158665	0.967369
FBgn0027594	38218	drpr	-0.423335	2.74001	0.19407	0.967369
FBgn0027597	33356	CG17712	-0.0299932	4.3952	0.895294	1
FBgn0027598	43654	cindr	0.270992	9.82725	0.216204	0.967369
FBgn0027599	37992	CG2790	0.0892401	4.81746	0.693229	1
FBgn0027601	32426	pdgy	-0.132564	5.10469	0.518355	0.98818
FBgn0027602	32725	CG8611	0.0100425	4.59107	0.974695	1
FBgn0027603	32910	Ulp1	-0.370864	4.51398	0.109765	0.956315
FBgn0027605	32777	Vps4	-0.0453423	7.44732	0.83032	1
FBgn0027607	35897	CG8230	-0.191471	6.59493	0.316482	0.976541
FBgn0027608	40713	CG2082	1.04309	1.47392	0.0218404	0.861772
FBgn0027609	33648	morgue	0.12814	4.26799	0.605492	1
FBgn0027610	41640	Dic1	0.135206	5.82352	0.48321	0.987112
FBgn0027611	34437	LM408	-0.0715368	3.29354	0.805049	1
FBgn0027615	39222	CG6404	0.012959	4.09594	0.966962	1
FBgn0027616	38420	YT521-B	0.127788	7.77195	0.56082	1
FBgn0027617	42957	CG5808	0.293628	5.50748	0.135614	0.967369
FBgn0027619	36037	Adam	-0.061831	7.48896	0.77234	1
FBgn0027620	43751	Acf1	0.192017	4.99	0.393322	0.984535
FBgn0027621	32938	Pfrx	0.00170753	3.98729	1	1
FBgn0027655	43392	htt	-0.399196	5.66098	0.0903543	0.949197
FBgn0027657	41930	glob1	0.115418	5.50171	0.590288	1
FBgn0027779	34997	VhaSFD	-0.0442336	6.99761	0.839503	1
FBgn0027780	34175	U26	-0.686327	3.76506	0.00664302	0.650946
FBgn0027783	36653	SMC2	0.270568	6.39614	0.149055	0.967369
FBgn0027784	42285	Prp18	-0.0998604	2.86444	0.783223	1
FBgn0027785	42282	NP15.6	0.143775	6.48904	0.436617	0.986154
FBgn0027786	38026	Mtch	0.0386853	6.56543	0.839472	1
FBgn0027791	31098	O-fut2	0.393681	5.85239	0.0510159	0.913508
FBgn0027793	31096	CG14787	-0.0401264	1.8297	0.968775	1
FBgn0027794	31095	CG14786	0.0168781	5.88305	0.934397	1
FBgn0027795	31094	CG14785	0.534526	2.36757	0.170197	0.967369
FBgn0027835	37116	Dp1	-0.148595	8.62812	0.494778	0.987112
FBgn0027836	37080	Dgp-1	-0.00813781	8.38115	0.970142	1
FBgn0027841	42239	CstF-64	0.380107	4.14671	0.146018	0.967369
FBgn0027864	31806	Ogg1	-0.0753177	2.23685	0.858256	1
FBgn0027865	43127	Tsp96F	-0.442415	6.49837	0.0560225	0.913508
FBgn0027866	40546	CG9776	0.180789	7.31365	0.399347	0.984535
FBgn0027868	34481	Nup107	0.0519582	6.09867	0.784959	1
FBgn0027872	37011	rdgBbeta	0.258113	3.83764	0.294385	0.967369
FBgn0027873	43426	Cpsf100	0.13544	4.97434	0.515611	0.987575
FBgn0027885	35053	Aac11	0.254549	8.34076	0.24981	0.967369
FBgn0027889	43228	ball	0.100395	6.74626	0.615941	1
FBgn0027903	38228	CG12018	0.207265	4.60135	0.342203	0.982958
FBgn0027930	40541	MP1	-0.33812	4.81877	0.117979	0.963701
FBgn0027932	34170	Akap200	0.176682	10.3035	0.416377	0.984535
FBgn0027936	NA	NA	0.0191276	5.64451	0.925241	1
FBgn0027945	40349	ppl	0.0889189	4.25433	0.70189	1
FBgn0027948	41952	msps	-0.213414	7.56906	0.307972	0.970102
FBgn0027949	35254	msb1l	-0.000412672	5.43807	1	1
FBgn0027950	41151	MBD-like	0.091025	4.97716	0.659987	1
FBgn0027951	40693	MTA1-like	-0.206386	6.37191	0.274581	0.967369
FBgn0028274	31097	ns3	-0.0304635	6.22808	0.873957	1
FBgn0028292	31874	ric8a	-0.0766622	4.43335	0.733886	1
FBgn0028325	31406	l(1)G0334	-0.0339477	6.36265	0.854836	1
FBgn0028327	326234	l(1)G0320	-0.267665	8.67213	0.251804	0.967369
FBgn0028331	31964	l(1)G0289	0.00282098	8.01991	0.990842	1
FBgn0028336	31605	l(1)G0255	0.0772901	6.19239	0.682529	1
FBgn0028341	31907	l(1)G0232	-0.000705047	7.06246	0.998673	1
FBgn0028342	31950	l(1)G0230	0.317587	7.94752	0.146361	0.967369
FBgn0028343	32732	l(1)G0222	-0.130759	6.49602	0.489339	0.987112
FBgn0028360	31598	l(1)G0148	0.0806426	4.57084	0.713249	1
FBgn0028372	37261	isopeptidase-T-3	-0.17265	3.80309	0.508396	0.987112
FBgn0028375	34961	heix	0.116886	4.91875	0.601863	1
FBgn0028379	43926	fan	0.381653	1.18211	0.422565	0.984535
FBgn0028380	43927	fal	-0.135793	4.6361	0.543451	0.994326
FBgn0028381	42008	decay	-0.0717542	1.88028	0.908301	1
FBgn0028382	36984	cyp33	0.0152183	4.95144	0.948166	1
FBgn0028387	43928	chm	-0.0870149	3.31422	0.764249	1
FBgn0028394	34191	CG17834	-0.296127	3.29099	0.320472	0.977369
FBgn0028397	32574	Tob	0.0621182	5.15502	0.803515	1
FBgn0028398	33469	Taf10	0.448066	5.42215	0.0311565	0.913508
FBgn0028399	39827	TMS1	0.0693521	6.37931	0.711787	1
FBgn0028401	41193	Snap24	-0.012187	5.34868	0.95492	1
FBgn0028402	40325	Sin	0.266768	4.91801	0.192227	0.967369
FBgn0028406	34734	Drep-4	-0.623135	2.3829	0.0671913	0.913508
FBgn0028411	37769	Nxt1	0.261693	5.35448	0.244653	0.967369
FBgn0028419	33859	Kr-h2	-0.0938323	6.09766	0.627708	1
FBgn0028420	33861	Kr-h1	-0.289474	5.13412	0.163354	0.967369
FBgn0028421	32071	Kap3	-0.69632	3.66448	0.0132997	0.781488
FBgn0028424	36819	JhI-26	0.161368	3.68561	0.591788	1
FBgn0028425	34624	JhI-21	0.0413155	7.48728	0.862386	1
FBgn0028426	36086	JhI-1	-0.256957	5.19434	0.206299	0.967369
FBgn0028427	53573	Ilk	-0.0819316	6.57192	0.67415	1
FBgn0028429	39156	I-2	0.116425	5.34795	0.556031	0.999901
FBgn0028434	36654	Ercc1	-0.12462	2.64804	0.711047	1
FBgn0028436	40732	ECSIT	0.375317	3.88389	0.143925	0.967369
FBgn0028467	33932	CG11070	-0.194743	4.70647	0.409424	0.984535
FBgn0028468	42500	rtet	0.0603001	4.56382	0.796951	1
FBgn0028470	42058	Patr-1	-0.0595885	4.36439	0.798132	1
FBgn0028471	42897	Nab2	-0.291421	4.81766	0.275019	0.967369
FBgn0028473	35963	CG8801	-0.124681	10.14	0.587451	1
FBgn0028474	31481	CG4119	-0.143227	5.25118	0.471576	0.987112
FBgn0028475	42806	Hrd3	-0.163982	5.37176	0.438098	0.986154
FBgn0028476	43462	CG15817	-0.445255	3.99851	0.0649767	0.913508
FBgn0028479	34276	Mtpalpha	0.0883422	6.29837	0.669583	1
FBgn0028480	31965	CG17841	0.189895	6.99924	0.370025	0.984535
FBgn0028484	38489	Ack	-0.27306	6.9443	0.239602	0.967369
FBgn0028487	41677	f-cup	-0.179366	2.58154	0.644906	1
FBgn0028490	34577	CG31705	-0.31004	6.38546	0.0955988	0.951085
FBgn0028494	37012	CG6424	0.206435	6.73123	0.306427	0.970004
FBgn0028497	37707	CG3530	0.0995535	5.42291	0.622185	1
FBgn0028499	42178	CG7985	-0.285563	1.65538	0.500509	0.987112
FBgn0028500	40456	Rich	-0.0214698	4.93702	0.925349	1
FBgn0028504	38324	CG12182	-0.121557	2.7518	0.711184	1
FBgn0028506	34975	CG4455	0.339802	5.45588	0.101612	0.956315
FBgn0028507	34928	CG3793	-0.0609933	4.32048	0.798823	1
FBgn0028509	34803	cenG1A	-0.718081	3.81265	0.0048429	0.603979
FBgn0028513	34773	CG9254	0.272041	2.04754	0.487168	0.987112
FBgn0028514	34941	CG4793	-0.10734	4.85309	0.624169	1
FBgn0028515	34953	EndoGI	-0.185955	6.45669	0.333958	0.981762
FBgn0028523	34980	CG5888	-0.273388	4.36192	0.23389	0.967369
FBgn0028530	34837	mTTF	0.0164399	3.28643	0.966532	1
FBgn0028534	34800	CG7916	0.272148	3.17611	0.3303	0.981762
FBgn0028538	34785	sec71	-0.388141	3.94999	0.302322	0.967999
FBgn0028539	34783	CG31731	-0.655013	4.34431	0.0161961	0.822239
FBgn0028541	34778	TM9SF4	0.0605212	4.65839	0.790123	1
FBgn0028546	34774	ics	-0.0130886	6.30478	0.947101	1
FBgn0028550	43867	Atf3	0.274313	5.78897	0.179091	0.967369
FBgn0028552	37842	gammaSnap	-0.147878	5.63941	0.448345	0.986154
FBgn0028554	33967	x16	0.00772657	6.14775	0.969839	1
FBgn0028563	35774	sut1	-0.235544	4.33454	0.328453	0.981762
FBgn0028577	38173	pUf68	0.0561386	7.33366	0.796448	1
FBgn0028579	35583	phtf	-0.0816052	4.87892	0.768483	1
FBgn0028582	38846	lqf	0.122664	7.05437	0.565289	1
FBgn0028646	43616	aralar1	-0.168787	4.33624	0.502286	0.987112
FBgn0028647	43070	CG11902	0.0437204	3.13201	0.901734	1
FBgn0028648	38796	mRpL50	0.346781	4.37772	0.132503	0.967369
FBgn0028658	34787	adat	-0.064094	1.95366	0.920122	1
FBgn0028662	45247	VhaPPA1-1	-0.335936	7.58295	0.107746	0.956315
FBgn0028663	40389	VhaM9.7-b	0.185027	7.86344	0.490319	0.987112
FBgn0028664	38503	VhaM9.7-c	0.446305	4.29536	0.0485708	0.913508
FBgn0028665	31342	VhaAC39-1	0.0298948	8.14007	0.891541	1
FBgn0028670	42216	Vha100-2	-0.200186	5.13148	0.325935	0.981762
FBgn0028671	43442	Vha100-1	-0.141726	6.85752	0.498092	0.987112
FBgn0028675	34350	Sur	-0.748966	1.7929	0.0502303	0.913508
FBgn0028683	36387	spt4	0.235728	5.08359	0.283803	0.967369
FBgn0028684	42805	Tbp-1	-0.0377084	6.64826	0.853454	1
FBgn0028685	31567	Rpt4	-0.0684493	6.39606	0.711083	1
FBgn0028686	32047	Rpt3	-0.0279102	7.31766	0.898274	1
FBgn0028687	35701	Rpt1	-0.0947159	7.93186	0.655583	1
FBgn0028688	42641	Rpn7	-0.099638	7.0211	0.632787	1
FBgn0028689	36638	Rpn6	-0.135446	7.04909	0.512342	0.987112
FBgn0028690	40717	Rpn5	0.163588	6.84204	0.434402	0.985369
FBgn0028691	42802	Rpn9	0.179072	6.32266	0.332445	0.981762
FBgn0028692	43449	Rpn2	0.432586	8.35704	0.0607752	0.913508
FBgn0028693	39845	Rpn12	0.111608	6.63456	0.573256	1
FBgn0028694	33738	Rpn11	0.110964	6.6582	0.592376	1
FBgn0028695	40174	Rpn1	0.164843	7.27516	0.44342	0.986154
FBgn0028697	3354918	RpL15	0.195397	11.6553	0.387467	0.984535
FBgn0028700	34550	RfC38	-0.255355	3.23203	0.455962	0.986154
FBgn0028703	33939	Nhe3	-0.0926551	4.13967	0.71976	1
FBgn0028707	34632	Mt2	0.28953	1.52957	0.511368	0.987112
FBgn0028708	41089	Mst85C	0.0807339	4.49101	0.717947	1
FBgn0028717	43130	Lnk	-0.306752	5.68841	0.11174	0.956315
FBgn0028734	37528	Fmr1	-0.0909666	7.39945	0.67058	1
FBgn0028737	45249	Ef1beta	0.260199	11.1104	0.27932	0.967369
FBgn0028744	37036	CG5033	-0.0605422	5.16002	0.766245	1
FBgn0028746	59253	CG18508	0.435617	4.66869	0.097563	0.954493
FBgn0028833	43165	Dak1	0.0124907	7.30518	0.955465	1
FBgn0028836	35816	CSN7	0.0686521	5.0103	0.744809	1
FBgn0028837	42661	CSN6	0.0485574	6.30234	0.797093	1
FBgn0028894	34963	CG5869	-0.528488	4.92805	0.0105336	0.729718
FBgn0028895	34962	CG17328	-0.252536	1.65732	0.546057	0.996515
FBgn0028897	34955	CG4935	-0.0500131	2.42136	0.898743	1
FBgn0028906	34829	CG17341	0.357448	2.31746	0.347696	0.982958
FBgn0028916	34835	CG33090	0.0774266	2.79713	0.854043	1
FBgn0028919	34788	CG16865	0.233198	4.36384	0.291953	0.967369
FBgn0028926	34875	NC2beta	0.53014	5.20085	0.0307553	0.913508
FBgn0028931	34784	CG16863	0.121263	2.03855	0.752162	1
FBgn0028932	34781	CG16890	0.144035	2.14539	0.71278	1
FBgn0028941	34771	CG16853	-0.863818	1.01139	0.0664382	0.913508
FBgn0028952	48440	Kebab	0.82654	1.92302	0.0337906	0.913508
FBgn0028953	36964	CG14478	0.0404926	7.07526	0.846691	1
FBgn0028954	NA	NA	-0.109778	6.71034	0.583842	1
FBgn0028956	36961	mthl3	-0.607618	3.56152	0.0205691	0.83624
FBgn0028962	38595	Aats-ala-m	0.0138319	4.45619	0.967024	1
FBgn0028965	34700	A16	0.220269	5.75328	0.253876	0.967369
FBgn0028968	43717	gammaCop	-0.303141	6.77863	0.14229	0.967369
FBgn0028969	45250	deltaCOP	-0.123053	7.09185	0.551669	0.999063
FBgn0028970	47757	betaggt-II	-0.223878	4.17437	0.330294	0.981762
FBgn0028974	44271	xmas-2	-0.502588	3.29921	0.14831	0.967369
FBgn0028978	43999	trbl	-0.186289	5.56124	0.333946	0.981762
FBgn0028980	44785	tan	0.0253732	4.72028	0.911587	1
FBgn0028982	44000	Spt6	-0.319923	5.63787	0.160472	0.967369
FBgn0028983	49803	Spn55B	0.00570896	4.14064	0.989255	1
FBgn0028984	49804	Spn88Ea	-0.159668	6.31776	0.414063	0.984535
FBgn0028985	NA	NA	0.162822	5.61488	0.445043	0.986154
FBgn0028990	45815	Spn27A	-0.146502	3.56636	0.598491	1
FBgn0028991	3772396	seq	-0.228514	2.74423	0.605915	1
FBgn0028992	42091	sds22	-0.0617307	6.12531	0.762001	1
FBgn0028997	41174	nmdyn-D7	0.180433	3.8925	0.47054	0.987112
FBgn0029002	44787	miple2	-0.123638	6.0779	0.510336	0.987112
FBgn0029006	36999	lack	-0.195086	5.11972	0.35811	0.984531
FBgn0029067	33107	Dd	-0.0763806	6.30761	0.710168	1
FBgn0029079	36997	icln	0.22898	4.56384	0.290572	0.967369
FBgn0029088	44274	disp	-0.417727	4.33399	0.0744931	0.931196
FBgn0029092	35971	ced-6	-0.286435	7.2397	0.182267	0.967369
FBgn0029093	45268	cathD	-0.0572863	8.31296	0.78781	1
FBgn0029094	40141	asf1	0.111918	5.83142	0.581831	1
FBgn0029095	33268	aru	0.0402088	6.23184	0.831069	1
FBgn0029113	44496	Uba2	0.0860279	7.33298	0.680682	1
FBgn0029114	44497	Tollo	0.0890334	6.15498	0.640391	1
FBgn0029117	44498	Surf1	0.421405	4.39938	0.0561594	0.913508
FBgn0029118	44001	Sucb	0.0431689	5.70913	0.833399	1
FBgn0029121	44002	Sras	-0.0842584	4.98097	0.706385	1
FBgn0029128	3354987	tyn	-0.200378	2.98142	0.520267	0.98818
FBgn0029131	53585	debcl	0.00519313	6.43028	0.980026	1
FBgn0029133	32274	REG	-0.0815629	7.36872	0.699216	1
FBgn0029134	45269	Prosbeta5	-0.00141236	7.47428	0.996479	1
FBgn0029147	43935	NtR	-0.427391	3.77147	0.119069	0.964655
FBgn0029148	44005	NHP2	0.199395	5.65	0.340451	0.982958
FBgn0029152	44131	Mkrn1	0.0290625	6.38838	0.886946	1
FBgn0029155	43936	Men-b	-0.0699536	6.05296	0.71841	1
FBgn0029157	42986	ssh	-0.11105	6.13967	0.616238	1
FBgn0029158	40259	Las	-0.0284362	4.7295	0.901276	1
FBgn0029173	34177	fu2	-0.107737	3.65744	0.689251	1
FBgn0029174	47762	FKBP59	-0.0490029	6.70303	0.804256	1
FBgn0029176	44791	Ef1gamma	0.104476	12.6125	0.631352	1
FBgn0029502	44007	COQ7	0.00360379	5.3593	0.990129	1
FBgn0029503	42874	CHORD	-0.0743233	4.78038	0.733259	1
FBgn0029504	31678	CHES-1-like	0.0354102	6.74692	0.886498	1
FBgn0029506	35614	Tsp42Ee	-0.150967	7.93253	0.507903	0.987112
FBgn0029507	35613	Tsp42Ed	-0.0440895	5.50092	0.857398	1
FBgn0029512	41532	Aos1	0.229931	5.59529	0.236429	0.967369
FBgn0029514	38161	312	-0.0238967	4.19848	0.941363	1
FBgn0029523	8674032	CR18275	-0.37547	1.80611	0.332916	0.981762
FBgn0029524	30990	CG3176	-1.21424	1.33335	0.015635	0.822239
FBgn0029525	30991	CG18273	-0.134602	4.30057	0.551745	0.999063
FBgn0029526	8673968	CR18166	0.178807	3.47059	0.536798	0.991685
FBgn0029529	31005	CG13365	0.403961	4.29284	0.103713	0.956315
FBgn0029580	31100	CG14778	0.446968	1.02611	0.376077	0.984535
FBgn0029584	31115	CG11509	0.318055	3.25955	0.291129	0.967369
FBgn0029587	31123	CG14797	0.0299368	1.0631	1	1
FBgn0029588	31126	CG14798	-0.285395	2.7632	0.364396	0.984531
FBgn0029594	31148	CG14806	-0.0782568	5.09427	0.715738	1
FBgn0029608	31210	CG3091	-0.321863	5.60838	0.0903536	0.949197
FBgn0029629	31243	CG8636	0.0554438	8.54569	0.796315	1
FBgn0029657	31311	CG12535	0.507827	3.92018	0.0399168	0.913508
FBgn0029658	31312	CG14269	0.0672299	2.07565	0.880843	1
FBgn0029659	31313	CG16782	0.106266	1.21763	0.845577	1
FBgn0029662	31316	CG12206	-0.0991143	4.83449	0.668455	1
FBgn0029663	31317	CG10804	0.00663455	1.56646	1	1
FBgn0029664	31318	CG10802	0.00348365	6.39298	0.987151	1
FBgn0029665	31319	CG14270	-0.00430216	4.28001	1	1
FBgn0029666	31320	CG10803	0.234179	7.21803	0.33787	0.982958
FBgn0029667	31321	Gas8	-0.0206594	1.26533	1	1
FBgn0029672	31326	CG2875	-0.13304	3.62554	0.620182	1
FBgn0029676	31335	HIP-R	-0.0662022	7.06351	0.8177	1
FBgn0029685	31347	CG2938	-0.0250163	5.33286	0.908678	1
FBgn0029686	31348	CG2941	-0.581424	2.12406	0.113028	0.956315
FBgn0029687	31349	Vap-33-1	0.146998	9.4975	0.545462	0.99621
FBgn0029688	31350	lva	-0.342303	7.49466	0.148361	0.967369
FBgn0029689	31351	CG6428	-0.411308	4.62045	0.0571962	0.913508
FBgn0029693	31355	CG6379	-0.196972	7.44102	0.345533	0.982958
FBgn0029694	31356	CG15375	-0.0662016	2.82863	0.859048	1
FBgn0029704	31374	CG2982	-0.3555	3.89	0.197075	0.967369
FBgn0029706	31377	CG3626	-0.0921943	4.50468	0.677683	1
FBgn0029709	31382	CHOp24	0.00203197	6.94768	0.993746	1
FBgn0029711	31384	Usf	-0.00551133	3.51899	1	1
FBgn0029712	31385	CG15912	-0.385896	1.27543	0.423158	0.984535
FBgn0029713	31386	CG11436	-0.661893	3.32861	0.0386291	0.913508
FBgn0029714	31387	CG3527	0.0475783	3.96452	0.850663	1
FBgn0029715	31388	CG11444	0.149232	6.75563	0.559681	0.999901
FBgn0029718	31398	mRpL30	0.306087	4.90059	0.185452	0.967369
FBgn0029719	31401	CG15473	0.238765	2.17707	0.532062	0.988277
FBgn0029736	31422	CG4041	0.0404403	5.60812	0.840958	1
FBgn0029737	31423	CG6903	0.132433	5.59044	0.492389	0.987112
FBgn0029738	31424	CG4068	0.442258	8.23765	0.0509069	0.913508
FBgn0029750	31439	CG3323	-0.886178	1.24296	0.0469216	0.913508
FBgn0029755	31447	Sas10	0.0792569	4.33849	0.745992	1
FBgn0029756	31450	CG3309	-0.297409	2.23806	0.421861	0.984535
FBgn0029761	31456	SK	0.64583	1.39845	0.131425	0.967369
FBgn0029763	31458	CG4165	-0.648186	4.24294	0.0166448	0.822239
FBgn0029766	31461	CG15784	0.0027309	8.67681	0.990524	1
FBgn0029771	31466	CG12730	0.0544064	6.62231	0.783281	1
FBgn0029778	31473	RhoGAP5A	0.243146	4.68431	0.264183	0.967369
FBgn0029783	31480	Sirt4	0.0730843	2.02155	0.882562	1
FBgn0029785	31483	RpL35	0.327446	11.8319	0.170238	0.967369
FBgn0029789	31487	CG3160	-0.665958	1.70534	0.218514	0.967369
FBgn0029791	31490	CG4096	0.733432	1.01564	0.138344	0.967369
FBgn0029798	31497	CG4078	-0.453608	2.19424	0.209061	0.967369
FBgn0029800	31499	lin-52	0.304896	3.38689	0.276017	0.967369
[truncated: 4,985 more rows]
